# Supplementary material for: Di-μ3-chlorido-1:2:3κ3Cl;2:3:4κ3Cl-di-μ2-chlorido-1:2κ2Cl;3:4κ2Cl-tetra­kis­[(4-amino-1,5-dimethyl-2-phenyl-2,3-di­hydro-1H-pyrazol-3-one-κ2N4,O)chlorido­cadmium(II)] 1.7-hydrate: a new six-coordinate geometry index, τ6
Source: Acta Crystallogr E Crystallogr Commun. 2025 Apr 11;81(Pt 5):393–400. doi: 10.1107/S2056989025003123 (PMC12054759; doi:10.1107/S2056989025003123)
Supplement: Supplementary file 1 [file e-81-00393-sup1.cif]

##############################################################################
#                                                                            #
# This CIF contains the data in a paper accepted for publication in          #
# Acta Crystallographica Section E. It conforms to the requirements of       #
# Notes for Authors for Acta Crystallographica Section E, and has been       #
# peer reviewed under the auspices of the IUCr Commission on Journals.       #
#                                                                            #
# Full details of the Crystallographic Information File format               #
# are given in the paper "The Crystallographic Information File (CIF):       #
# a New Standard Archive File for Crystallography" by S. R. Hall, F. H.      #
# Allen and I. D. Brown [Acta Cryst. (1991), A47, 655-685].                  #
#                                                                            #
# The current version of the core CIF dictionary is obtainable from          #
# ftp://ftp.iucr.org/pub/cif_core.dic.                                       #
#                                                                            #
# Software is freely available for graphical display of the structure(s)     #
# in this CIF. For information consult the CIF software page                 #
# http://www.iucr.org/resources/cif/software.                                #
#                                                                            #
# This file may be used for bona fide research purposes within the           #
# scientific community so long as proper attribution is given to the journal # 
# article from which it was obtained.                                        #
#                                                                            #
##############################################################################
data_I
_audit_creation_method     'SHELXL-2019/3'
_chemical_name_systematic
;\
Di-\m~3~-chlorido-1:2:3\k^3^<i>Cl</i>;2:3:4\k^3^<i>Cl</i>-di-\m~2~-chlorido-1:\
2\k^2^<i>Cl</i>;3:4\k^2^<i>Cl</i>-tetrakis[(4-amino-1,5-dimethyl-2-phenyl-\
2,3-dihydro-1<i>H</i>-pyrazol-3-one-\k^2^<i>O</i>,<i>N</i>^4^)chlorido\
cadmium(II)] 1.7-hydrate
;
_chemical_name_common     ?
_chemical_formula_moiety     'C44 H52 Cd4 Cl8 N12 O4, 1.7(H2 O)'
_chemical_formula_sum     'C44 H55.40 Cd4 Cl8 N12 O5.70'
_chemical_formula_iupac     '[Cd4 Cl8 (C11 H13 N3 O)4], 1.7H2 O'
_chemical_formula_weight     1576.80
_chemical_melting_point     ?
_space_group_crystal_system     monoclinic
_space_group_name_H-M_alt     'P 21/n'
_space_group_name_Hall     '-P 2yn'
loop_
    _space_group_symop_operation_xyz
    'x, y, z'
    '-x+1/2, y+1/2, -z+1/2'
    '-x, -y, -z'
    'x-1/2, -y-1/2, z-1/2'
_cell_length_a     11.0702(2)
_cell_length_b     13.5058(2)
_cell_length_c     19.0700(3)
_cell_angle_alpha     90
_cell_angle_beta     102.006(2)
_cell_angle_gamma     90
_cell_volume     2788.82(8)
_cell_formula_units_Z     2
_cell_measurement_reflns_used     23338
_cell_measurement_theta_min     2.41
_cell_measurement_theta_max     29.4
_cell_measurement_temperature     95(2)
_exptl_crystal_description     needle
_exptl_crystal_colour     orange
_exptl_crystal_size_max     0.227
_exptl_crystal_size_mid     0.087
_exptl_crystal_size_min     0.057
_exptl_crystal_density_diffrn     1.878
_exptl_crystal_density_meas     ?
_exptl_crystal_density_method     ?
_exptl_crystal_F_000     1554
_exptl_absorpt_coefficient_mu     1.944
_exptl_absorpt_correction_type     multi-scan
_exptl_absorpt_process_details
;
(CrysAlis PRO; Rigaku OD, 2022)
;
_exptl_absorpt_correction_T_min     0.659
_exptl_absorpt_correction_T_max     1.000
_diffrn_ambient_temperature     95(2)
_diffrn_source     'micro-focus sealed X-ray tube'
_diffrn_radiation_type     MoK\a
_diffrn_radiation_wavelength     0.71073
_diffrn_radiation_monochromator     'mirror'
_diffrn_measurement_device_type
       'Rigaku OD SuperNova Dual source diffractometer with an AtlasS2 detector'
_diffrn_measurement_device     'four-circle diffractometer'
_diffrn_measurement_method     '\w scans'
_diffrn_detector     'CCD plate'
_diffrn_detector_area_resol_mean     5.2027
_diffrn_reflns_number     46639
_diffrn_reflns_av_R_equivalents     0.0327
_diffrn_reflns_av_unetI/netI     0.0243
_diffrn_reflns_theta_min     2.184
_diffrn_reflns_theta_max     29.648
_diffrn_reflns_theta_full     25.242
_diffrn_measured_fraction_theta_max     0.923
_diffrn_measured_fraction_theta_full     1.000
_diffrn_reflns_limit_h_min     -13
_diffrn_reflns_limit_h_max     15
_diffrn_reflns_limit_k_min     -17
_diffrn_reflns_limit_k_max     17
_diffrn_reflns_limit_l_min     -24
_diffrn_reflns_limit_l_max     26
_diffrn_reflns_reduction_process
;
Integration of the CCD images was done by program CrysAlisPro
(Agilent Technologies, 2010). The same program was used for
indexing of the crystal shape and absorption correction.
;
_diffrn_radiation_probe     x-ray
_refine_special_details     ?
_reflns_number_total     7273
_reflns_number_gt     6505
_reflns_threshold_expression     'I > 2\s(I)'
_refine_ls_structure_factor_coef     Fsqd
_refine_ls_matrix_type     full
_refine_ls_R_factor_all     0.0280
_refine_ls_R_factor_gt     0.0223
_refine_ls_wR_factor_gt     0.0485
_refine_ls_wR_factor_ref     0.0508
_refine_ls_goodness_of_fit_ref     1.050
_refine_ls_restrained_S_all     1.050
_refine_ls_number_reflns     7273
_refine_ls_number_parameters     362
_refine_ls_number_restraints     0
_refine_ls_hydrogen_treatment     mixed
_refine_ls_weighting_scheme     calc
_refine_ls_weighting_details
              'w=1/[\s^2^(Fo^2^)+(0.0206P)^2^+2.4714P] where P=(Fo^2^+2Fc^2^)/3'
_atom_sites_solution_hydrogens     mixed
_atom_sites_solution_primary     direct
_atom_sites_solution_secondary     difmap
_refine_ls_shift/su_max     0.004
_refine_ls_shift/su_mean     0.000
_refine_diff_density_max     0.602
_refine_diff_density_min     -0.501
_refine_ls_extinction_method     none
_refine_ls_extinction_coef     .
loop_
    _atom_type_symbol
    _atom_type_description
    _atom_type_scat_dispersion_real
    _atom_type_scat_dispersion_imag
    _atom_type_scat_source
    'C' 'C' 0.0033 0.0016
                         'International Tables Vol C Tables 4.2.6.8 and 6.1.1.4'
    'H' 'H' 0.0000 0.0000
                         'International Tables Vol C Tables 4.2.6.8 and 6.1.1.4'
    'Cd' 'Cd' -0.8075 1.2024
                         'International Tables Vol C Tables 4.2.6.8 and 6.1.1.4'
    'Cl' 'Cl' 0.1484 0.1585
                         'International Tables Vol C Tables 4.2.6.8 and 6.1.1.4'
    'N' 'N' 0.0061 0.0033
                         'International Tables Vol C Tables 4.2.6.8 and 6.1.1.4'
    'O' 'O' 0.0106 0.0060
                         'International Tables Vol C Tables 4.2.6.8 and 6.1.1.4'
_computing_data_collection
;
CrysAlis PRO (Rigaku OD, 2022)
;
_computing_cell_refinement
;
CrysAlis PRO (Rigaku OD, 2022)
;
_computing_data_reduction
;
CrysAlis PRO (Rigaku OD, 2022)
;
_computing_structure_solution
;
SUPERFLIP (Palatinus & Chapuis, 2007) and
JANA2006 (Petr\?ic\<ek, et al., 2014)
;
_computing_structure_refinement
;
SHELXL2019 (Sheldrick, 2015)
;
_computing_molecular_graphics
;
PLATON (Spek, 2020) and Mercury (Macrae <i>et al.</i>,  2020)
;
_computing_publication_material
;
SHELXL2019 (Sheldrick, 2015), PLATON (Spek, 2020) and publCIF
(Westrip, 2010)
;
loop_
    _atom_site_type_symbol
    _atom_site_label
    _atom_site_fract_x
    _atom_site_fract_y
    _atom_site_fract_z
    _atom_site_U_iso_or_equiv
    _atom_site_adp_type
    _atom_site_calc_flag
    _atom_site_occupancy
    _atom_site_disorder_assembly
    _atom_site_disorder_group
    Cd Cd1 0.69699(2) 0.94027(2) 0.38615(2) 0.01331(4) Uani d 1 . .
    Cd Cd2 0.87944(2) 1.07542(2) 0.54768(2) 0.01079(4) Uani d 1 . .
    Cl Cl1 0.55065(4) 0.86942(3) 0.45253(2) 0.01487(9) Uani d 1 . .
    Cl Cl2 0.73018(4) 1.11865(3) 0.42784(2) 0.01186(9) Uani d 1 . .
    Cl Cl3 0.90013(4) 0.89352(3) 0.48490(2) 0.01128(9) Uani d 1 . .
    Cl Cl4 0.89700(4) 1.23560(3) 0.61639(2) 0.01465(9) Uani d 1 . .
    O O1 0.55409(13) 0.94942(10) 0.27639(7) 0.0146(3) Uani d 1 . .
    O O2 0.98088(12) 0.98270(10) 0.64391(7) 0.0141(3) Uani d 1 . .
    N N1 0.56201(15) 0.92585(12) 0.15576(9) 0.0133(3) Uani d 1 . .
    N N2 0.65230(15) 0.89099(13) 0.12006(9) 0.0146(3) Uani d 1 . .
    N N3 0.81571(16) 0.90156(13) 0.30520(9) 0.0136(3) Uani d 1 . .
    H H3NA 0.877(3) 0.944(2) 0.3144(15) 0.034(8) Uiso d 1 . .
    H H3NB 0.849(2) 0.843(2) 0.3157(13) 0.024(7) Uiso d 1 . .
    N N4 0.93489(15) 0.86164(12) 0.72079(9) 0.0128(3) Uani d 1 . .
    N N5 0.82718(15) 0.82851(12) 0.74095(9) 0.0127(3) Uani d 1 . .
    N N6 0.71297(16) 0.99943(13) 0.59441(9) 0.0131(3) Uani d 1 . .
    H H6NA 0.665(3) 0.967(2) 0.5601(15) 0.029(7) Uiso d 1 . .
    H H6NB 0.668(3) 1.044(2) 0.6087(14) 0.026(7) Uiso d 1 . .
    C C1 0.61290(18) 0.93024(13) 0.22807(10) 0.0119(4) Uani d 1 . .
    C C2 0.76124(18) 0.88714(14) 0.16873(10) 0.0135(4) Uani d 1 . .
    C C3 0.73903(18) 0.90621(14) 0.23532(10) 0.0127(4) Uani d 1 . .
    C C4 0.43370(18) 0.91110(14) 0.12652(10) 0.0123(4) Uani d 1 . .
    C C5 0.39217(19) 0.82220(14) 0.09338(10) 0.0143(4) Uani d 1 . .
    H H5 0.449080 0.771716 0.087636 0.017 Uiso calc 1 . .
    C C6 0.26638(19) 0.80834(15) 0.06883(10) 0.0166(4) Uani d 1 . .
    H H6 0.236818 0.748111 0.045759 0.020 Uiso calc 1 . .
    C C7 0.1838(2) 0.88162(16) 0.07774(11) 0.0197(4) Uani d 1 . .
    H H7 0.097618 0.871308 0.061310 0.024 Uiso calc 1 . .
    C C8 0.2263(2) 0.97020(16) 0.11061(11) 0.0202(4) Uani d 1 . .
    H H8 0.169172 1.020341 0.116638 0.024 Uiso calc 1 . .
    C C9 0.35225(19) 0.98602(15) 0.13480(10) 0.0159(4) Uani d 1 . .
    H H9 0.381885 1.047031 0.156594 0.019 Uiso calc 1 . .
    C C10 0.6400(2) 0.91614(17) 0.04415(11) 0.0202(4) Uani d 1 . .
    H H10A 0.561577 0.890208 0.016781 0.030 Uiso calc 1 . .
    H H10B 0.708564 0.886756 0.026115 0.030 Uiso calc 1 . .
    H H10C 0.641657 0.988261 0.038802 0.030 Uiso calc 1 . .
    C C11 0.87995(19) 0.86561(16) 0.14715(12) 0.0186(4) Uani d 1 . .
    H H11A 0.872718 0.803415 0.120124 0.028 Uiso calc 1 . .
    H H11B 0.945901 0.859609 0.190050 0.028 Uiso calc 1 . .
    H H11C 0.899560 0.919594 0.117035 0.028 Uiso calc 1 . .
    C C12 0.90388(18) 0.93145(13) 0.66823(10) 0.0115(4) Uani d 1 . .
    C C13 0.72966(18) 0.86983(14) 0.69393(10) 0.0122(4) Uani d 1 . .
    C C14 0.77348(18) 0.93480(14) 0.65018(10) 0.0117(4) Uani d 1 . .
    C C15 1.05447(18) 0.85200(13) 0.76565(10) 0.0115(4) Uani d 1 . .
    C C16 1.15402(18) 0.84218(14) 0.73232(10) 0.0134(4) Uani d 1 . .
    H H16 1.141132 0.837617 0.681590 0.016 Uiso calc 1 . .
    C C17 1.27289(19) 0.83913(14) 0.77424(11) 0.0167(4) Uani d 1 . .
    H H17 1.341938 0.834798 0.751990 0.020 Uiso calc 1 . .
    C C18 1.2910(2) 0.84240(15) 0.84841(12) 0.0189(4) Uani d 1 . .
    H H18 1.372259 0.839435 0.876910 0.023 Uiso calc 1 . .
    C C19 1.1906(2) 0.84998(16) 0.88080(11) 0.0201(4) Uani d 1 . .
    H H19 1.203312 0.851183 0.931614 0.024 Uiso calc 1 . .
    C C20 1.07113(19) 0.85588(14) 0.83977(10) 0.0157(4) Uani d 1 . .
    H H20 1.002367 0.862426 0.862051 0.019 Uiso calc 1 . .
    C C21 0.82669(19) 0.72630(14) 0.76782(11) 0.0152(4) Uani d 1 . .
    H H21A 0.905166 0.712708 0.801017 0.023 Uiso calc 1 . .
    H H21B 0.816074 0.679988 0.727439 0.023 Uiso calc 1 . .
    H H21C 0.758496 0.718190 0.792885 0.023 Uiso calc 1 . .
    C C22 0.60025(18) 0.84102(15) 0.69320(11) 0.0172(4) Uani d 1 . .
    H H22A 0.595252 0.811728 0.739527 0.026 Uiso calc 1 . .
    H H22B 0.572689 0.792542 0.654988 0.026 Uiso calc 1 . .
    H H22C 0.547234 0.899748 0.684607 0.026 Uiso calc 1 . .
    O O1W 0.3775(2) 0.67988(14) 0.46049(11) 0.0262(4) Uani d 0.85 . .
    H H1WA 0.308(4) 0.703(3) 0.439(2) 0.057(13) Uiso d 0.85 . .
    H H1WB 0.425(4) 0.734(3) 0.465(2) 0.050(11) Uiso d 0.85 . .
loop_
    _atom_site_aniso_label
    _atom_site_aniso_U_11
    _atom_site_aniso_U_22
    _atom_site_aniso_U_33
    _atom_site_aniso_U_12
    _atom_site_aniso_U_13
    _atom_site_aniso_U_23
    Cd1 0.01297(7) 0.01485(7) 0.01124(7) -0.00084(5) 0.00051(5) -0.00144(5)
    Cd2 0.01082(7) 0.01089(7) 0.01011(7) -0.00029(5) 0.00088(5) 0.00165(5)
    Cl1 0.0106(2) 0.0169(2) 0.0168(2) 0.00061(17) 0.00230(17) 0.00041(17)
    Cl2 0.0138(2) 0.0106(2) 0.0098(2) 0.00143(17) -0.00070(16) 0.00113(15)
    Cl3 0.0095(2) 0.0116(2) 0.0125(2) -0.00016(16) 0.00191(16) 0.00141(16)
    Cl4 0.0149(2) 0.0135(2) 0.0168(2) -0.00281(17) 0.00625(18) -0.00634(17)
    O1 0.0113(7) 0.0193(7) 0.0127(7) 0.0002(6) 0.0012(5) -0.0027(5)
    O2 0.0111(7) 0.0178(7) 0.0128(7) -0.0034(6) 0.0009(5) 0.0046(5)
    N1 0.0111(8) 0.0164(8) 0.0125(8) 0.0003(6) 0.0027(6) -0.0032(6)
    N2 0.0135(8) 0.0186(8) 0.0123(8) 0.0022(7) 0.0042(6) -0.0023(6)
    N3 0.0128(8) 0.0116(8) 0.0144(8) -0.0003(7) -0.0018(7) -0.0006(6)
    N4 0.0101(8) 0.0154(8) 0.0134(8) -0.0014(6) 0.0033(6) 0.0040(6)
    N5 0.0111(8) 0.0134(8) 0.0146(8) -0.0011(6) 0.0050(6) 0.0028(6)
    N6 0.0112(8) 0.0135(8) 0.0139(8) 0.0014(7) 0.0006(7) 0.0017(6)
    C1 0.0132(9) 0.0090(9) 0.0127(9) -0.0021(7) 0.0008(7) -0.0015(7)
    C2 0.0136(9) 0.0101(9) 0.0163(9) 0.0001(7) 0.0017(8) -0.0005(7)
    C3 0.0123(9) 0.0086(8) 0.0164(10) -0.0009(7) 0.0013(7) -0.0004(7)
    C4 0.0125(9) 0.0152(9) 0.0089(9) -0.0003(7) 0.0013(7) 0.0005(7)
    C5 0.0181(10) 0.0137(9) 0.0103(9) 0.0012(8) 0.0013(8) 0.0005(7)
    C6 0.0196(10) 0.0187(10) 0.0105(9) -0.0061(8) 0.0005(8) -0.0006(7)
    C7 0.0147(10) 0.0285(11) 0.0149(10) -0.0024(9) 0.0005(8) 0.0005(8)
    C8 0.0163(10) 0.0222(11) 0.0217(11) 0.0061(9) 0.0034(8) 0.0006(8)
    C9 0.0189(10) 0.0138(9) 0.0144(9) 0.0023(8) 0.0020(8) -0.0010(7)
    C10 0.0186(11) 0.0301(12) 0.0120(10) 0.0017(9) 0.0033(8) -0.0013(8)
    C11 0.0141(10) 0.0195(10) 0.0226(11) 0.0018(8) 0.0046(8) -0.0037(8)
    C12 0.0130(9) 0.0116(9) 0.0094(9) 0.0002(7) 0.0011(7) 0.0000(7)
    C13 0.0120(9) 0.0121(9) 0.0124(9) 0.0007(7) 0.0024(7) -0.0016(7)
    C14 0.0108(9) 0.0125(9) 0.0114(9) 0.0007(7) 0.0011(7) -0.0016(7)
    C15 0.0113(9) 0.0086(8) 0.0138(9) 0.0003(7) 0.0007(7) 0.0025(7)
    C16 0.0156(10) 0.0103(9) 0.0146(9) 0.0006(7) 0.0037(8) 0.0011(7)
    C17 0.0136(10) 0.0103(9) 0.0267(11) 0.0012(8) 0.0051(8) 0.0006(8)
    C18 0.0148(10) 0.0133(10) 0.0248(11) 0.0008(8) -0.0044(8) 0.0030(8)
    C19 0.0241(11) 0.0197(10) 0.0140(10) 0.0000(9) -0.0014(8) 0.0032(8)
    C20 0.0180(10) 0.0159(10) 0.0133(9) 0.0014(8) 0.0033(8) 0.0022(7)
    C21 0.0173(10) 0.0120(9) 0.0172(10) -0.0002(8) 0.0056(8) 0.0046(7)
    C22 0.0122(10) 0.0195(10) 0.0205(10) -0.0018(8) 0.0049(8) 0.0020(8)
    O1W 0.0261(11) 0.0187(10) 0.0349(11) -0.0030(9) 0.0087(9) 0.0008(8)
_geom_special_details
;
 All esds (except the esd in the dihedral angle between two l.s. planes)
 are estimated using the full covariance matrix.  The cell esds are taken
 into account individually in the estimation of esds in distances, angles
 and torsion angles; correlations between esds in cell parameters are only
 used when they are defined by crystal symmetry.  An approximate (isotropic)
 treatment of cell esds is used for estimating esds involving l.s. planes.
;
loop_
    _geom_bond_atom_site_label_1
    _geom_bond_atom_site_label_2
    _geom_bond_site_symmetry_2
    _geom_bond_distance
    _geom_bond_publ_flag
    Cd1 O1 . 2.3498(14) y
    Cd1 N3 . 2.2863(17) y
    Cd1 Cl1 . 2.4486(5) y
    Cd1 Cl2 . 2.5396(5) y
    Cd1 Cl3 . 2.6908(5) y
    Cd2 O2 . 2.3107(13) y
    Cd2 N6 . 2.4346(17) y
    Cd2 Cl2 . 2.5929(5) y
    Cd2 Cl3 3_776 2.6734(5) y
    Cd2 Cl3 . 2.7631(5) y
    Cd2 Cl4 . 2.5157(5) y
    Cd1 Cd2 . 3.7831(5) y
    Cd2 Cd2 3_776 4.0745(4) y
    Cd1 Cd2 3_776 4.6003(4) y
    O1 C1 . 1.261(2) ?
    O2 C12 . 1.259(2) ?
    N1 C1 . 1.378(2) ?
    N1 N2 . 1.403(2) ?
    N1 C4 . 1.428(2) ?
    N2 C2 . 1.361(3) ?
    N2 C10 . 1.465(3) ?
    N3 C3 . 1.425(3) ?
    N3 H3NA . 0.88(3) ?
    N3 H3NB . 0.88(3) ?
    N4 C12 . 1.367(2) ?
    N4 N5 . 1.400(2) ?
    N4 C15 . 1.425(2) ?
    N5 C13 . 1.370(2) ?
    N5 C21 . 1.473(2) ?
    N6 C14 . 1.430(2) ?
    N6 H6NA . 0.87(3) ?
    N6 H6NB . 0.86(3) ?
    C1 C3 . 1.412(3) ?
    C2 C3 . 1.367(3) ?
    C2 C11 . 1.485(3) ?
    C4 C9 . 1.386(3) ?
    C4 C5 . 1.390(3) ?
    C5 C6 . 1.386(3) ?
    C5 H5 . 0.9500 ?
    C6 C7 . 1.382(3) ?
    C6 H6 . 0.9500 ?
    C7 C8 . 1.387(3) ?
    C7 H7 . 0.9500 ?
    C8 C9 . 1.391(3) ?
    C8 H8 . 0.9500 ?
    C9 H9 . 0.9500 ?
    C10 H10A . 0.9800 ?
    C10 H10B . 0.9800 ?
    C10 H10C . 0.9800 ?
    C11 H11A . 0.9800 ?
    C11 H11B . 0.9800 ?
    C11 H11C . 0.9800 ?
    C12 C14 . 1.413(3) ?
    C13 C14 . 1.367(3) ?
    C13 C22 . 1.482(3) ?
    C15 C20 . 1.388(3) ?
    C15 C16 . 1.388(3) ?
    C16 C17 . 1.391(3) ?
    C16 H16 . 0.9500 ?
    C17 C18 . 1.387(3) ?
    C17 H17 . 0.9500 ?
    C18 C19 . 1.383(3) ?
    C18 H18 . 0.9500 ?
    C19 C20 . 1.392(3) ?
    C19 H19 . 0.9500 ?
    C20 H20 . 0.9500 ?
    C21 H21A . 0.9800 ?
    C21 H21B . 0.9800 ?
    C21 H21C . 0.9800 ?
    C22 H22A . 0.9800 ?
    C22 H22B . 0.9800 ?
    C22 H22C . 0.9800 ?
    O1W H1WA . 0.85(4) ?
    O1W H1WB . 0.89(4) ?
loop_
    _geom_angle_atom_site_label_1
    _geom_angle_atom_site_label_2
    _geom_angle_atom_site_label_3
    _geom_angle_site_symmetry_1
    _geom_angle_site_symmetry_3
    _geom_angle
    _geom_angle_publ_flag
    N3 Cd1 O1 . . 77.62(5) ?
    N3 Cd1 Cl1 . . 142.63(5) y
    O1 Cd1 Cl1 . . 94.93(4) ?
    N3 Cd1 Cl2 . . 111.23(5) ?
    O1 Cd1 Cl2 . . 104.82(4) ?
    Cl1 Cd1 Cl2 . . 106.087(16) ?
    N3 Cd1 Cl3 . . 84.54(4) ?
    O1 Cd1 Cl3 . . 161.00(4) y
    Cl1 Cd1 Cl3 . . 95.335(15) ?
    Cl2 Cd1 Cl3 . . 87.599(14) ?
    O2 Cd2 N6 . . 76.15(5) ?
    O2 Cd2 Cl4 . . 94.60(4) ?
    N6 Cd2 Cl4 . . 98.87(5) ?
    O2 Cd2 Cl2 . . 159.61(4) y
    N6 Cd2 Cl2 . . 91.46(4) ?
    Cl4 Cd2 Cl2 . . 103.381(16) ?
    O2 Cd2 Cl3 . 3_776 87.33(4) ?
    N6 Cd2 Cl3 . 3_776 161.49(4) y
    Cl4 Cd2 Cl3 . . 170.343(16) y
    Cl4 Cd2 Cl3 . 3_776 90.613(15) ?
    O2 Cd2 Cl3 . . 77.99(4) ?
    N6 Cd2 Cl3 . . 85.47(4) ?
    Cl2 Cd2 Cl3 . . 85.035(14) ?
    Cl3 Cd2 Cl3 3_776 . 82.931(14) ?
    Cd1 Cl2 Cd2 . . 94.958(15) y
    Cd2 Cl3 Cd1 3_776 . 118.092(16) y
    Cd2 Cl3 Cd2 3_776 . 97.069(14) y
    Cd1 Cl3 Cd2 . . 87.825(14) y
    C1 O1 Cd1 . . 106.61(12) ?
    C12 O2 Cd2 . . 109.64(12) ?
    C1 N1 N2 . . 108.41(15) ?
    C1 N1 C4 . . 124.28(16) ?
    N2 N1 C4 . . 121.00(15) ?
    C2 N2 N1 . . 107.55(15) ?
    C2 N2 C10 . . 124.72(17) ?
    N1 N2 C10 . . 118.20(16) ?
    C3 N3 Cd1 . . 107.89(12) ?
    C3 N3 H3NA . . 116.3(19) ?
    Cd1 N3 H3NA . . 104.2(19) ?
    C3 N3 H3NB . . 113.2(16) ?
    Cd1 N3 H3NB . . 108.9(16) ?
    H3NA N3 H3NB . . 106(2) ?
    C12 N4 N5 . . 108.87(15) ?
    C12 N4 C15 . . 124.31(16) ?
    N5 N4 C15 . . 122.94(15) ?
    C13 N5 N4 . . 106.86(15) ?
    C13 N5 C21 . . 123.36(16) ?
    N4 N5 C21 . . 117.39(15) ?
    C14 N6 Cd2 . . 104.86(12) ?
    C14 N6 H6NA . . 111.8(18) ?
    Cd2 N6 H6NA . . 109.1(18) ?
    C14 N6 H6NB . . 113.7(18) ?
    Cd2 N6 H6NB . . 110.6(18) ?
    H6NA N6 H6NB . . 107(2) ?
    O1 C1 N1 . . 125.05(18) ?
    O1 C1 C3 . . 128.77(18) ?
    N1 C1 C3 . . 106.15(16) ?
    N2 C2 C3 . . 108.73(17) ?
    N2 C2 C11 . . 121.87(17) ?
    C3 C2 C11 . . 129.40(19) ?
    C2 C3 C1 . . 108.52(17) ?
    C2 C3 N3 . . 132.32(18) ?
    C1 C3 N3 . . 119.10(17) ?
    C9 C4 C5 . . 121.40(19) ?
    C9 C4 N1 . . 118.13(17) ?
    C5 C4 N1 . . 120.42(17) ?
    C6 C5 C4 . . 118.96(19) ?
    C6 C5 H5 . . 120.5 ?
    C4 C5 H5 . . 120.5 ?
    C7 C6 C5 . . 120.39(19) ?
    C7 C6 H6 . . 119.8 ?
    C5 C6 H6 . . 119.8 ?
    C6 C7 C8 . . 120.1(2) ?
    C6 C7 H7 . . 119.9 ?
    C8 C7 H7 . . 119.9 ?
    C7 C8 C9 . . 120.4(2) ?
    C7 C8 H8 . . 119.8 ?
    C9 C8 H8 . . 119.8 ?
    C4 C9 C8 . . 118.74(19) ?
    C4 C9 H9 . . 120.6 ?
    C8 C9 H9 . . 120.6 ?
    N2 C10 H10A . . 109.5 ?
    N2 C10 H10B . . 109.5 ?
    H10A C10 H10B . . 109.5 ?
    N2 C10 H10C . . 109.5 ?
    H10A C10 H10C . . 109.5 ?
    H10B C10 H10C . . 109.5 ?
    C2 C11 H11A . . 109.5 ?
    C2 C11 H11B . . 109.5 ?
    H11A C11 H11B . . 109.5 ?
    C2 C11 H11C . . 109.5 ?
    H11A C11 H11C . . 109.5 ?
    H11B C11 H11C . . 109.5 ?
    O2 C12 N4 . . 124.29(18) ?
    O2 C12 C14 . . 128.91(18) ?
    N4 C12 C14 . . 106.78(16) ?
    C14 C13 N5 . . 109.23(17) ?
    C14 C13 C22 . . 128.88(18) ?
    N5 C13 C22 . . 121.85(17) ?
    C13 C14 C12 . . 107.75(17) ?
    C13 C14 N6 . . 132.43(18) ?
    C12 C14 N6 . . 119.82(17) ?
    C20 C15 C16 . . 121.33(18) ?
    C20 C15 N4 . . 121.20(17) ?
    C16 C15 N4 . . 117.43(17) ?
    C15 C16 C17 . . 119.07(18) ?
    C15 C16 H16 . . 120.5 ?
    C17 C16 H16 . . 120.5 ?
    C18 C17 C16 . . 120.26(19) ?
    C18 C17 H17 . . 119.9 ?
    C16 C17 H17 . . 119.9 ?
    C19 C18 C17 . . 119.89(19) ?
    C19 C18 H18 . . 120.1 ?
    C17 C18 H18 . . 120.1 ?
    C18 C19 C20 . . 120.74(19) ?
    C18 C19 H19 . . 119.6 ?
    C20 C19 H19 . . 119.6 ?
    C15 C20 C19 . . 118.67(19) ?
    C15 C20 H20 . . 120.7 ?
    C19 C20 H20 . . 120.7 ?
    N5 C21 H21A . . 109.5 ?
    N5 C21 H21B . . 109.5 ?
    H21A C21 H21B . . 109.5 ?
    N5 C21 H21C . . 109.5 ?
    H21A C21 H21C . . 109.5 ?
    H21B C21 H21C . . 109.5 ?
    C13 C22 H22A . . 109.5 ?
    C13 C22 H22B . . 109.5 ?
    H22A C22 H22B . . 109.5 ?
    C13 C22 H22C . . 109.5 ?
    H22A C22 H22C . . 109.5 ?
    H22B C22 H22C . . 109.5 ?
    H1WA O1W H1WB . . 101(3) ?
loop_
    _geom_torsion_atom_site_label_1
    _geom_torsion_atom_site_label_2
    _geom_torsion_atom_site_label_3
    _geom_torsion_atom_site_label_4
    _geom_torsion_site_symmetry_1
    _geom_torsion_site_symmetry_2
    _geom_torsion_site_symmetry_3
    _geom_torsion_site_symmetry_4
    _geom_torsion
    _geom_torsion_publ_flag
    C1 N1 N2 C2 . . . . -8.1(2) ?
    C4 N1 N2 C2 . . . . -161.26(17) ?
    C1 N1 N2 C10 . . . . -155.99(17) ?
    C4 N1 N2 C10 . . . . 50.8(2) ?
    C12 N4 N5 C13 . . . . 7.4(2) ?
    C15 N4 N5 C13 . . . . 166.03(17) ?
    C12 N4 N5 C21 . . . . 150.92(17) ?
    C15 N4 N5 C21 . . . . -50.4(2) ?
    Cd1 O1 C1 N1 . . . . 178.55(15) ?
    Cd1 O1 C1 C3 . . . . 0.8(2) ?
    N2 N1 C1 O1 . . . . -172.91(17) ?
    C4 N1 C1 O1 . . . . -20.8(3) ?
    N2 N1 C1 C3 . . . . 5.3(2) ?
    C4 N1 C1 C3 . . . . 157.38(17) ?
    N1 N2 C2 C3 . . . . 7.6(2) ?
    C10 N2 C2 C3 . . . . 152.94(19) ?
    N1 N2 C2 C11 . . . . -172.06(17) ?
    C10 N2 C2 C11 . . . . -26.8(3) ?
    N2 C2 C3 C1 . . . . -4.4(2) ?
    C11 C2 C3 C1 . . . . 175.25(19) ?
    N2 C2 C3 N3 . . . . 172.5(2) ?
    C11 C2 C3 N3 . . . . -7.8(4) ?
    O1 C1 C3 C2 . . . . 177.47(19) ?
    N1 C1 C3 C2 . . . . -0.6(2) ?
    O1 C1 C3 N3 . . . . 0.1(3) ?
    N1 C1 C3 N3 . . . . -178.00(16) ?
    Cd1 N3 C3 C2 . . . . -177.59(18) ?
    Cd1 N3 C3 C1 . . . . -0.9(2) ?
    C1 N1 C4 C9 . . . . 68.2(2) ?
    N2 N1 C4 C9 . . . . -142.99(18) ?
    C1 N1 C4 C5 . . . . -109.2(2) ?
    N2 N1 C4 C5 . . . . 39.6(3) ?
    C9 C4 C5 C6 . . . . -0.6(3) ?
    N1 C4 C5 C6 . . . . 176.71(17) ?
    C4 C5 C6 C7 . . . . -0.5(3) ?
    C5 C6 C7 C8 . . . . 0.8(3) ?
    C6 C7 C8 C9 . . . . 0.0(3) ?
    C5 C4 C9 C8 . . . . 1.4(3) ?
    N1 C4 C9 C8 . . . . -175.99(18) ?
    C7 C8 C9 C4 . . . . -1.1(3) ?
    Cd2 O2 C12 N4 . . . . 173.58(15) ?
    Cd2 O2 C12 C14 . . . . -8.5(2) ?
    N5 N4 C12 O2 . . . . 172.46(17) ?
    C15 N4 C12 O2 . . . . 14.2(3) ?
    N5 N4 C12 C14 . . . . -5.9(2) ?
    C15 N4 C12 C14 . . . . -164.13(17) ?
    N4 N5 C13 C14 . . . . -6.0(2) ?
    C21 N5 C13 C14 . . . . -146.82(17) ?
    N4 N5 C13 C22 . . . . 172.07(17) ?
    C21 N5 C13 C22 . . . . 31.3(3) ?
    N5 C13 C14 C12 . . . . 2.5(2) ?
    C22 C13 C14 C12 . . . . -175.43(19) ?
    N5 C13 C14 N6 . . . . -177.43(19) ?
    C22 C13 C14 N6 . . . . 4.7(4) ?
    O2 C12 C14 C13 . . . . -176.07(19) ?
    N4 C12 C14 C13 . . . . 2.1(2) ?
    O2 C12 C14 N6 . . . . 3.8(3) ?
    N4 C12 C14 N6 . . . . -177.94(16) ?
    Cd2 N6 C14 C13 . . . . -177.09(18) ?
    Cd2 N6 C14 C12 . . . . 3.0(2) ?
    C12 N4 C15 C20 . . . . 123.4(2) ?
    N5 N4 C15 C20 . . . . -32.0(3) ?
    C12 N4 C15 C16 . . . . -54.3(3) ?
    N5 N4 C15 C16 . . . . 150.31(17) ?
    C20 C15 C16 C17 . . . . -1.9(3) ?
    N4 C15 C16 C17 . . . . 175.82(17) ?
    C15 C16 C17 C18 . . . . 2.2(3) ?
    C16 C17 C18 C19 . . . . -0.8(3) ?
    C17 C18 C19 C20 . . . . -1.0(3) ?
    C16 C15 C20 C19 . . . . 0.2(3) ?
    N4 C15 C20 C19 . . . . -177.46(18) ?
    C18 C19 C20 C15 . . . . 1.3(3) ?
loop_
    _geom_hbond_atom_site_label_D
    _geom_hbond_atom_site_label_H
    _geom_hbond_atom_site_label_A
    _geom_hbond_site_symmetry_A
    _geom_hbond_distance_DH
    _geom_hbond_distance_HA
    _geom_hbond_distance_DA
    _geom_hbond_angle_DHA
    _geom_hbond_publ_flag
    N3 H3NA O2 3_776 0.88(3) 1.89(3) 2.747(2) 166(3) yes
    N6 H6NA Cl1 . 0.87(3) 2.54(3) 3.4073(19) 172(2) yes
    N6 H6NB Cl1 3_676 0.86(3) 2.73(3) 3.3718(18) 133(2) yes
    O1W H1WA Cl4 3_676 0.85(4) 2.45(4) 3.292(2) 176(4) yes
    O1W H1WB Cl1 . 0.89(4) 2.34(4) 3.220(2) 168(3) yes
    C11 H11A Cl2 2_645 0.98 2.82 3.732(2) 156 yes
    C16 H16 Cl2 3_776 0.95 2.82 3.589(2) 138 yes
    C21 H21C Cl4 2_646 0.98 2.69 3.647(2) 165 yes
    C22 H22C O1 3_676 0.98 2.51 3.417(3) 154 yes
_shelx_space_group_comment
;
The symmetry employed for this shelxl refinement is uniquely defined
by the following loop, which should always be used as a source of
symmetry information in preference to the above space-group names.
They are only intended as comments.
;
_shelx_estimated_absorpt_T_min     0.667
_shelx_estimated_absorpt_T_max     0.897
_shelx_hkl_file
;
   0   0   2 20034.2 429.426   9
   0   0  -2 19926.3 444.720   7
   0   0   3-5.28620 32.4037   5
   0   0  -3 31.4277 33.3330   5
   0   0   3 40.3173 37.7830   9
   0   0  -3-24.0479 35.6510   7
   0   0   4 59391.6 1148.62   5
   0   0  -4 55087.7 1145.51   5
   0   0   4 59368.5 1184.54   9
   0   0  -4 60178.2 1215.93   7
   0   0   5 25.6475 58.3921   5
   0   0   5 7.10474 66.8277   9
   0   0  -5 78.3863 78.5116   7
   0   0   6 62045.0 1285.12   5
   0   0   6 65369.3 1333.88   9
   0   0  -6 60294.5 1349.92   9
   0   0  -6 62661.5 1379.79   7
   0   0   7 144.854 65.5419   5
   0   0   7 36.0104 64.3222   9
   0   0  -7 55.5147 54.7489   9
   0   0  -7 42.8994 85.6277   7
   0   0   8 11434.0 399.196   5
   0   0  -8 11163.1 448.207   9
   0   0   8 11979.1 434.381   9
   0   0  -8 11378.7 464.936   7
   0   0   9-24.4449 72.9760   5
   0   0   9-10.9429 67.5511   9
   0   0  -9-3.82270 74.4552   7
   0   0  10 29007.4 785.154   5
   0   0  10 27748.3 817.841   9
   0   0 -10 29187.6 897.000   7
   0   0  11 21.2514 86.0174   5
   0   0 -11 262.556 115.383   9
   0   0  11 59.4044 87.5594   9
   0   0 -11-135.041 113.141   7
   0   0  12 88596.8 1932.66   5
   0   0  12 86609.8 2003.85   9
   0   0 -12 90050.8 2113.57   9
   0   0 -12 89364.7 2102.75   7
   0   0  13 190.200 115.524   5
   0   0  13 130.297 116.232   9
   0   0 -13 199.257 114.450   9
   0   0 -13 172.939 108.670   7
   0   0  14 30580.6 905.807   5
   0   0  14 29195.2 951.602   9
   0   0 -14 29524.0 1042.65   7
   0   0  15 30.3385 72.8651   3
   0   0  15-48.0692 102.325   5
   0   0  15 52.0116 97.0957   9
   0   0 -15 113.222 119.954   7
   0   0  16 6400.38 401.630   3
   0   0  16 6343.98 388.982   5
   0   0  16 5826.47 405.966   9
   0   0 -16 6349.85 479.609   7
   0   0  17 42.2400 110.257   5
   0   0  17-35.9475 108.381   3
   0   0  17 53.1552 122.392   9
   0   0 -17 241.342 144.983   7
   0   0  18 55591.2 1486.71   5
   0   0  18 50624.8 1537.84   9
   0   0 -18 54955.8 1699.88   7
   0   0  19 97.7886 111.375   5
   0   0  19 87.8947 135.179   9
   0   0 -19 138.676 149.238   7
   0   0  20 1985.73 262.691   5
   0   0  20 1957.15 275.412   9
   0   0 -20 2329.23 338.865   7
   0   0  21 64.2794 127.838   9
   0   0 -21-77.1707 184.935   7
   0   0  22 390.354 182.831   9
   0   0 -22 321.660 187.327   7
   0   0  23-91.8356 142.864   9
   0   0 -23-26.0771 134.873   7
   0  -1   2 13469.9 327.912   5
   0  -1   2 12124.0 302.279   2
   0  -1  -2 13252.2 309.401   2
   0   1  -2 12903.5 308.253   2
   0   1   2 13202.7 327.346   9
   0  -1   2 13057.4 292.802   9
   0  -1  -2 13547.1 328.453   6
   0   1  -2 12980.1 317.944   7
   0  -1   3 13762.4 357.567   5
   0   1  -3 12520.7 351.469   5
   0   1   3 13379.8 318.023   2
   0  -1   3 12379.5 302.641   2
   0  -1  -3 12830.1 309.834   2
   0   1  -3 12878.3 309.803   2
   0   1   3 13543.8 363.626   9
   0  -1   3 13225.7 324.695   9
   0   1  -3 12672.4 326.534   9
   0  -1  -3 13442.5 366.437   7
   0   1  -3 13514.1 355.061   7
   0  -1  -3 13329.0 336.835   6
   0   1   3 13471.4 338.964   6
   0   1   4 27929.7 583.692   5
   0   1  -4 26730.0 664.348   5
   0  -1   4 29190.0 664.019   5
   0  -1  -4 27681.7 580.988   2
   0   1   4 28891.1 597.271   2
   0   1   4 30057.6 682.192   9
   0  -1   4 28496.1 634.265   9
   0   1  -4 28366.9 644.716   9
   0  -1  -4 28670.3 617.351   6
   0   1   4 30065.8 635.293   6
   0   1  -4 28823.4 675.783   7
   0  -1  -4 28629.9 694.512   7
   0   1   5 847.024 82.0362   6
   0  -1   5 670.381 94.9867   5
   0   1   5 737.576 72.6135   5
   0   1  -5 1093.15 119.052   5
   0  -1  -5 658.400 55.0352   2
   0   1   5 755.033 71.6752   2
   0  -1   5 850.749 94.7956   9
   0   1  -5 746.351 95.6196   9
   0   1   5 763.341 103.722   9
   0  -1  -5 647.956 96.1074   7
   0   1   5 809.056 104.660   7
   0   1  -5 681.579 92.5672   7
   0  -1  -5 724.495 75.2398   6
   0   1   6 266.172 60.8402   5
   0   1   6 352.007 69.4657   6
   0   1  -6 379.493 84.0186   5
   0  -1   6 285.455 76.5958   5
   0   1   6 383.764 92.2347   9
   0  -1   6 339.699 75.8508   9
   0   1  -6 384.051 79.1516   9
   0   1   6 263.165 83.8061   7
   0  -1  -6 313.623 56.8801   6
   0  -1  -6 343.499 88.6371   7
   0   1  -6 315.763 79.7063   7
   0   1   7 24699.9 597.607   5
   0   1   7 25278.7 596.586   6
   0  -1   7 23983.8 665.855   5
   0   1  -7 24593.1 686.034   9
   0  -1   7 25304.9 658.086   9
   0   1   7 24940.5 691.428   9
   0  -1  -7 25643.5 733.795   7
   0   1  -7 25398.4 716.101   7
   0  -1  -7 24122.4 557.133   6
   0   1   7 23837.3 730.040   7
   0  -1   8 11864.7 424.915   5
   0   1   8 11373.8 365.571   5
   0  -1   8 11362.0 418.200   9
   0   1  -8 11006.0 440.959   9
   0   1   8 11481.0 442.543   9
   0   1   8 11128.6 477.481   7
   0  -1  -8 11864.4 473.940   7
   0  -1  -8 11653.8 316.674   6
   0   1  -8 11603.0 460.252   7
   0  -1   9-202.891 98.3464   5
   0   1   9 36.4170 58.9712   5
   0   1   9-28.7816 70.6738   9
   0   1  -9 1.27643 65.0988   9
   0  -1   9-104.825 79.1727   9
   0   1  -9-54.3666 83.5519   7
   0  -1  -9 17.7201 35.6906   6
   0  -1  -9 109.327 92.0955   7
   0  -1  10 48221.3 1170.29   5
   0   1  10 47511.3 1090.95   5
   0  -1  10 47001.2 1165.53   9
   0   1  10 48604.3 1207.64   9
   0   1 -10 45951.2 1217.88   9
   0   1 -10 46944.2 1239.71   7
   0  -1 -10 47433.9 1256.85   7
   0  -1 -10 46657.8 942.305   6
   0  -1  11 10947.5 463.549   5
   0   1  11 10843.8 408.986   5
   0   1 -11 10385.8 492.665   9
   0  -1  11 10270.8 446.793   9
   0   1  11 9860.83 457.241   9
   0  -1 -11 10702.8 281.809   6
   0  -1 -11 10140.7 505.955   7
   0   1 -11 9851.65 500.847   7
   0  -1  12 8099.32 368.731   3
   0  -1  12 7944.90 401.227   5
   0   1  12 7835.87 353.574   5
   0  -1 -12 7896.82 460.352   9
   0  -1  12 7811.75 401.576   9
   0   1 -12 8042.66 447.891   9
   0   1  12 7649.80 417.953   9
   0  -1 -12 8472.27 474.310   7
   0   1 -12 7368.91 445.651   7
   0  -1  13 49713.9 1290.74   5
   0   1  13 50027.2 1206.54   5
   0  -1  13 47572.1 1208.32   3
   0  -1 -13 49973.0 1426.15   9
   0  -1  13 49918.7 1300.71   9
   0   1 -13 49887.1 1398.60   9
   0   1  13 49360.6 1327.16   9
   0  -1  13 48470.4 1463.78   7
   0  -1 -13 48632.5 1414.80   7
   0   1 -13 46833.3 1375.01   7
   0  -1  14 17889.9 674.682   5
   0   1  14 17424.5 678.075   3
   0   1  14 17389.3 608.030   5
   0  -1  14 17057.3 675.210   9
   0   1  14 16092.1 683.460   9
   0  -1 -14 16363.1 740.183   7
   0   1 -14 17612.0 752.205   7
   0   1  15 476.534 122.160   5
   0  -1  15 815.333 176.982   5
   0   1  15 433.983 140.413   3
   0   1  15 560.389 145.997   9
   0  -1  15 670.962 164.382   9
   0   1 -15 436.070 147.232   7
   0  -1 -15 454.153 155.154   7
   0   1  16 30875.2 1006.32   3
   0  -1  16 29947.4 929.979   3
   0   1  16 29226.1 896.228   5
   0  -1  16 29595.1 976.025   5
   0   1  16 28590.7 1004.73   9
   0  -1  16 28015.8 976.423   9
   0   1 -16 30312.3 1103.03   7
   0  -1 -16 28529.7 1094.61   7
   0  -1  17 17018.1 709.190   5
   0  -1  17 15978.5 650.323   3
   0   1  17 15863.4 633.455   5
   0  -1  17 14888.8 689.938   9
   0   1  17 15457.6 721.638   9
   0  -1 -17 15606.6 794.776   7
   0   1 -17 15499.2 780.459   7
   0   1  18 2125.37 240.738   5
   0  -1  18 2087.96 268.619   5
   0  -1  18 2172.98 246.602   3
   0  -1  18 2308.07 277.634   9
   0   1  18 1994.11 277.599   9
   0   1 -18 2206.16 305.660   7
   0  -1 -18 2452.95 328.725   7
   0  -1  19 18585.0 802.188   5
   0   1  19 18146.3 724.196   5
   0  -1  19 17443.3 796.903   9
   0   1  19 18352.7 836.606   9
   0   1 -19 18806.8 916.044   7
   0  -1 -19 19295.4 935.023   7
   0  -1  20 4119.18 375.108   5
   0   1  20 3981.70 384.615   9
   0  -1  20 3504.96 358.439   9
   0   1 -20 3668.24 409.649   7
   0  -1 -20 3223.01 401.670   7
   0  -1  21 601.434 186.276   5
   0  -1  21 802.988 198.195   9
   0   1  21 521.995 180.426   9
   0  -1 -21 816.868 237.092   7
   0   1 -21 1035.90 259.507   7
   0  -1  22 1301.31 247.143   9
   0   1  22 1073.45 233.984   9
   0  -1 -22 1228.57 265.089   7
   0   1 -22 1006.06 245.504   7
   0   1  23 197.827 175.430   9
   0  -1  23 88.8068 127.755   9
   0   1 -23-20.4574 199.982   7
   0  -1 -23 65.7448 182.473   7
   0  -2   0 141390. 2565.72   5
   0   2   0 140805. 2566.09   5
   0  -2   0 142102. 2654.86   2
   0  -2   0 140761. 2553.75   8
   0   2   0 143846. 2552.84   8
   0  -2   1 22412.4 509.319   5
   0   2  -1 22215.1 479.559   4
   0  -2   1 22266.2 552.636   2
   0  -2  -1 22656.7 554.796   2
   0  -2   1 24365.6 576.994   1
   0   2  -1 23615.8 571.602   1
   0  -2  -1 23520.9 516.833   9
   0   2   1 22034.6 505.462   9
   0  -2  -1 22801.9 481.118   8
   0  -2   1 22817.1 545.851   6
   0  -2  -1 23642.8 562.761   6
   0   2  -1 23010.5 469.264   7
   0   2  -1 21946.7 544.524   6
   0  -2   1 22393.9 469.552   7
   0  -2   2 23596.7 570.295   5
   0  -2   2 23702.6 587.274   2
   0  -2   2 26041.5 627.382   1
   0  -2  -2 25449.1 594.240   2
   0   2   2 25580.8 604.241   2
   0   2  -2 24318.1 592.791   2
   0   2  -2 25097.2 513.140   9
   0  -2  -2 24412.2 574.790   9
   0   2   2 25082.9 567.160   9
   0   2  -2 23777.9 572.809   6
   0   2   2 26053.6 617.890   6
   0  -2  -2 25806.8 610.017   6
   0  -2   2 24547.2 573.242   6
   0   2  -2 24419.4 533.380   7
   0  -2   2 23945.1 536.993   7
   0  -2   3 239666. 4283.06   5
   0   2   3 247654. 4292.84   2
   0  -2  -3 234079. 4271.75   2
   0  -2   3 228122. 4262.04   2
   0   2  -3 234733. 4271.55   2
   0   2  -3 223641. 4194.70   9
   0  -2   3 237493. 4194.16   9
   0   2   3 236587. 4277.11   9
   0  -2  -3 240471. 4294.33   9
   0   2  -3 229705. 4234.77   6
   0  -2  -3 237418. 4304.06   6
   0   2   3 245514. 4314.76   6
   0  -2   3 229141. 4251.74   7
   0  -2   3 231152. 4228.21   6
   0   2  -3 230093. 4241.06   7
   0   2  -4 33595.8 725.323   6
   0  -2   4 34337.9 799.024   5
   0   2  -4 33365.9 760.992   2
   0  -2  -4 33806.0 758.567   2
   0  -2   4 33394.6 748.456   2
   0   2   4 34709.6 779.984   2
   0  -2  -4 33571.4 813.786   9
   0   2  -4 33340.2 734.483   9
   0   2   4 33991.5 799.597   9
   0  -2   4 34141.3 724.098   9
   0   2  -4 34207.5 776.500   7
   0  -2   4 33087.4 786.599   7
   0  -2  -4 34670.7 793.650   6
   0  -2   4 33707.6 716.273   6
   0   2   4 34435.8 805.913   6
   0  -2  -4 33708.2 798.049   7
   0   2   5 24767.4 498.959   5
   0   2  -5 23645.5 548.763   6
   0  -2   5 25211.0 659.215   5
   0   2  -5 23733.8 657.292   5
   0  -2  -5 25069.9 590.629   2
   0   2  -5 25283.1 604.733   2
   0  -2   5 24297.5 577.071   2
   0   2   5 25225.6 613.718   2
   0   2   5 25456.7 661.921   9
   0  -2   5 25303.6 589.685   9
   0   2  -5 24199.2 599.760   9
   0  -2   5 24582.1 656.380   7
   0  -2   5 23925.3 532.003   6
   0   2   5 25081.0 647.022   6
   0  -2  -5 24638.3 669.220   7
   0   2  -5 24690.5 645.643   7
   0  -2  -5 25272.8 631.865   6
   0   2   6 173.132 44.1720   5
   0   2   6 283.284 81.5160   6
   0   2  -6 263.424 83.2689   5
   0  -2   6 114.177 83.6721   5
   0  -2  -6 144.597 51.0459   2
   0  -2   6 120.446 47.2872   2
   0   2  -6 252.572 68.9084   2
   0   2   6 159.973 70.5943   2
   0  -2   6 198.487 58.4079   9
   0   2  -6 165.333 61.5853   9
   0   2   6 308.282 84.4548   9
   0  -2  -6 316.272 74.9778   6
   0  -2   6 189.820 38.9917   6
   0  -2  -6 259.594 79.2686   7
   0  -2   6 219.220 70.5251   7
   0   2  -6 33.9557 61.8351   7
   0   2   7 5737.51 198.579   5
   0  -2   7 5858.67 294.994   5
   0   2  -7 5793.59 296.825   5
   0   2   7 5825.02 267.461   6
   0  -2   7 5416.21 201.320   2
   0  -2  -7 5482.32 208.520   2
   0   2   7 5784.96 239.714   2
   0   2  -7 5470.41 223.022   2
   0  -2   7 5504.79 250.768   9
   0   2  -7 5524.25 268.322   9
   0   2   7 5815.31 296.299   9
   0  -2  -7 5764.89 252.862   6
   0  -2  -7 5679.33 304.225   7
   0  -2   7 5644.66 304.836   7
   0   2  -7 5663.51 294.478   7
   0  -2   8 1413.70 158.203   5
   0   2   8 1371.90 103.846   5
   0   2   8 1384.01 140.827   6
   0  -2  -8 1404.17 96.8076   2
   0   2  -8 1177.74 138.764   9
   0  -2   8 1402.65 136.492   9
   0   2   8 1402.16 159.308   9
   0  -2  -8 1420.33 123.077   6
   0   2  -8 1411.43 158.751   7
   0  -2   8 1339.41 157.327   7
   0  -2  -8 1318.42 158.632   7
   0   2   9 28061.1 745.112   6
   0  -2   9 28975.6 812.727   5
   0   2   9 28240.6 664.117   5
   0   2  -9 27195.2 797.518   9
   0   2   9 28951.0 828.983   9
   0  -2  -9 28881.3 863.396   7
   0   2  -9 28911.3 840.822   7
   0  -2  -9 28198.1 688.483   6
   0  -2  10 1777.76 196.644   5
   0   2  10 2044.35 147.449   5
   0   2  10 1541.09 180.607   9
   0  -2  10 1805.75 169.651   9
   0   2 -10 1851.15 191.845   9
   0  -2 -10 2294.21 223.598   7
   0  -2 -10 1875.40 138.840   6
   0   2 -10 1578.97 188.300   7
   0   2  11 45216.5 1016.73   5
   0  -2  11 45825.3 1188.85   5
   0  -2  11 42455.6 1024.95   3
   0  -2  11 45216.8 1129.97   9
   0   2 -11 43310.3 1190.83   9
   0   2  11 42816.2 1187.69   9
   0   2 -11 43889.3 1225.88   7
   0  -2 -11 44228.1 978.741   6
   0  -2 -11 44541.0 1252.91   7
   0   2  12 18113.2 551.187   5
   0  -2  12 18375.1 681.985   5
   0  -2  12 18392.3 569.747   3
   0   2 -12 17998.0 705.307   9
   0   2  12 18479.7 692.666   9
   0  -2  12 18620.8 650.792   9
   0  -2 -12 19692.3 772.518   9
   0  -2 -12 18367.0 501.794   6
   0  -2 -12 18508.2 741.514   7
   0  -2  12 18778.4 782.252   7
   0   2 -12 19095.6 735.438   7
   0  -2  13 3419.93 294.222   5
   0   2  13 3047.19 267.255   3
   0  -2  13 3203.74 225.723   3
   0   2  13 3234.58 214.536   5
   0   2 -13 2878.14 277.214   9
   0  -2 -13 3306.73 323.133   9
   0   2  13 2850.31 268.940   9
   0  -2  13 2685.96 243.198   9
   0  -2 -13 2869.54 287.534   7
   0   2 -13 2792.46 286.318   7
   0  -2 -13 2954.94 161.429   6
   0  -2  13 2880.04 301.706   7
   0   2  14 5979.69 311.140   5
   0   2  14 5956.21 400.299   3
   0  -2  14 5407.88 306.012   3
   0  -2  14 6157.14 397.848   5
   0   2  14 5212.98 378.716   9
   0  -2  14 6003.83 371.065   9
   0   2 -14 5472.13 409.466   7
   0  -2 -14 5912.33 225.798   6
   0  -2 -14 5468.44 411.057   7
   0  -2  15 52096.9 1445.58   5
   0  -2  15 52164.3 1298.44   3
   0   2  15 55572.5 1293.09   5
   0   2  15 53120.4 1462.31   3
   0  -2  15 50510.8 1396.64   9
   0   2  15 52405.3 1476.49   9
   0   2 -15 52760.5 1541.83   7
   0  -2 -15 52289.0 1556.82   7
   0   2  16 65.2279 87.0319   5
   0  -2  16 120.048 137.708   5
   0  -2  16-35.6922 93.0023   9
   0   2  16 45.2568 122.353   9
   0  -2 -16 42.0484 127.929   7
   0   2 -16 329.683 158.178   7
   0   2  17 22147.9 733.233   5
   0  -2  17 22862.6 878.889   5
   0  -2  17 22327.0 848.818   9
   0   2  17 23074.0 908.012   9
   0  -2 -17 22468.8 974.678   7
   0   2 -17 19679.5 921.397   7
   0  -2  18 9816.60 488.451   3
   0  -2  18 8728.96 537.344   5
   0   2  18 8844.47 557.244   9
   0  -2  18 9185.17 534.148   9
   0   2 -18 9236.89 616.930   7
   0  -2 -18 9914.24 641.624   7
   0  -2  19 276.665 142.182   5
   0  -2  19 130.854 114.213   9
   0   2  19 176.785 132.815   9
   0  -2 -19 344.651 161.484   7
   0   2 -19 379.632 172.090   7
   0  -2  20 3760.31 372.281   5
   0   2  20 3399.46 361.604   9
   0  -2  20 3223.07 348.326   9
   0   2 -20 3348.68 398.232   7
   0  -2 -20 4198.85 442.569   7
   0  -2  21 3094.31 349.171   5
   0  -2  21 3848.11 388.046   9
   0   2  21 3437.96 386.225   9
   0  -2 -21 3714.68 434.030   7
   0   2 -21 3779.87 427.102   7
   0  -2  22 234.054 158.369   5
   0  -2  22 420.245 155.108   9
   0   2  22 425.230 185.940   9
   0   2 -22 218.819 145.222   7
   0  -2 -22 269.192 189.824   7
   0  -2  23 2568.07 338.971   9
   0   2  23 2467.35 341.423   9
   0  -2 -23 2889.20 410.057   7
   0   2 -23 2341.04 373.130   7
   0   3   0 54.1775 44.5535   4
   0   3   0 47.3645 50.4581   5
   0  -3   0-10.6426 36.5155   4
   0  -3   0-40.5222 73.1883   2
   0  -3   0-14.5719 37.5517   8
   0   3   0-19.5170 54.1597   9
   0   3   0-27.0800 46.9112   8
   0  -3   0 75.4099 94.5376   6
   0  -3  -1 20767.7 452.890   5
   0   3   1 20597.9 475.924   4
   0   3  -1 20119.4 467.551   4
   0  -3  -1 21350.3 450.213   4
   0   3  -1 19631.0 504.297   5
   0   3  -1 20151.3 446.842   3
   0  -3   1 19857.2 505.030   5
   0   3   1 19928.4 452.228   5
   0   3  -1 20369.7 580.547   1
   0  -3   1 20326.7 574.772   2
   0  -3  -1 20229.1 574.172   2
   0  -3  -1 20364.8 517.874   9
   0   3   1 20954.3 504.862   9
   0  -3  -1 20853.2 471.346   8
   0   3  -1 19862.3 478.096   8
   0   3  -1 20318.1 447.906   7
   0  -3   1 19550.8 566.226   6
   0  -3  -1 20567.2 583.906   6
   0   3  -1 20473.1 580.099   6
   0  -3   1 20605.0 449.740   7
   0   3  -2 3326.79 182.351   5
   0  -3  -2 3853.39 119.779   5
   0   3   2 3776.85 122.444   5
   0  -3   2 3304.57 180.818   5
   0   3  -2 3264.92 108.390   3
   0  -3   2 3563.88 218.087   1
   0   3  -2 3913.51 222.093   1
   0   3  -2 3370.06 218.416   2
   0  -3  -2 3689.40 213.736   2
   0  -3   2 3433.38 209.781   2
   0   3   2 3569.27 225.212   2
   0  -3  -2 3745.37 191.458   9
   0   3   2 3399.87 173.097   9
   0   3  -2 3494.48 148.353   7
   0   3  -2 3563.92 206.834   6
   0  -3   2 3453.37 206.138   6
   0  -3   2 3469.88 149.206   7
   0  -3  -2 4046.01 228.620   6
   0  -3   3 21480.3 580.899   5
   0   3  -3 22480.1 626.035   2
   0   3   3 22561.7 627.486   2
   0  -3   3 20508.4 598.782   2
   0  -3   3 21458.4 634.685   1
   0  -3  -3 21846.8 603.318   2
   0   3  -3 21304.5 489.854   9
   0   3   3 22089.8 575.606   9
   0  -3  -3 21730.4 586.734   9
   0   3  -3 22125.9 591.206   6
   0  -3   3 21904.3 578.224   6
   0   3   3 23047.6 641.754   6
   0  -3  -3 22692.5 631.987   6
   0   3  -3 21444.9 525.641   7
   0  -3   3 19875.2 523.993   7
   0   3  -4 95465.7 1952.68   6
   0  -3   4 98559.4 1997.94   5
   0   3   4 101795. 2018.42   2
   0  -3  -4 98846.2 1991.29   2
   0   3  -4 98014.7 2001.01   2
   0  -3   4 97384.3 1982.36   2
   0   3   4 99273.0 1981.08   9
   0  -3  -4 98305.2 2007.62   9
   0   3  -4 98176.7 1878.24   9
   0  -3   4 101227. 1880.32   9
   0   3   4 101501. 2051.98   6
   0  -3  -4 100907. 2031.42   6
   0  -3   4 98778.9 1948.69   7
   0  -3   4 96922.1 1936.97   6
   0   3  -4 99820.0 1932.35   7
   0  -3   5 35828.2 901.887   5
   0   3  -5 34477.6 834.546   6
   0   3  -5 36814.8 888.071   2
   0  -3  -5 37508.4 874.955   2
   0   3   5 37869.3 906.643   2
   0  -3   5 35310.9 856.267   2
   0   3  -5 35363.9 808.307   9
   0   3   5 35704.7 896.694   9
   0  -3   5 36921.1 799.058   9
   0  -3  -5 36497.7 923.665   9
   0  -3  -5 38122.5 918.236   6
   0   3  -5 36664.9 865.707   7
   0   3   5 38224.0 940.976   6
   0  -3   5 35385.0 875.294   7
   0  -3   5 35562.2 813.960   6
   0   3  -6 30042.4 738.572   6
   0  -3   6 32259.0 843.762   5
   0   3  -6 30854.0 838.625   5
   0   3   6 31249.4 849.745   6
   0  -3  -6 31822.0 777.060   2
   0  -3   6 29950.7 758.349   2
   0   3   6 32394.0 818.677   2
   0   3  -6 31340.1 796.562   2
   0  -3   6 32480.8 741.333   9
   0   3   6 31889.6 837.931   9
   0   3  -6 31325.8 761.875   9
   0  -3  -6 31215.1 861.049   9
   0  -3   6 30721.4 824.241   7
   0  -3  -6 33261.8 832.194   6
   0  -3   6 31609.6 717.529   6
   0  -3  -6 32265.6 848.071   7
   0   3  -6 31401.4 803.792   7
   0  -3   7 9387.09 405.773   5
   0   3  -7 9576.40 407.760   5
   0   3  -7 8429.81 304.391   6
   0   3   7 9223.95 235.139   5
   0   3   7 10462.6 418.360   6
   0   3   7 10100.8 388.235   2
   0   3  -7 9668.51 366.963   2
   0  -3  -7 9850.91 349.662   2
   0  -3   7 9370.91 337.413   2
   0  -3   7 9847.00 341.428   9
   0   3   7 9808.08 406.626   9
   0   3  -7 9319.00 356.637   9
   0  -3  -7 9850.77 433.440   9
   0  -3   7 9649.07 291.934   6
   0  -3   7 8750.87 394.422   7
   0   3  -7 9484.87 393.807   7
   0  -3  -7 10084.9 421.774   7
   0  -3  -7 9816.28 386.972   6
   0  -3   8 6228.79 354.695   5
   0   3   8 7841.18 222.309   5
   0   3   8 8285.32 378.420   6
   0   3   8 7765.21 337.148   2
   0   3  -8 7525.98 319.472   2
   0  -3  -8 7561.86 297.572   2
   0  -3   8 7715.17 292.775   2
   0  -3   8 7697.23 313.930   9
   0   3  -8 7792.82 343.786   9
   0   3   8 7929.41 379.896   9
   0  -3  -8 7605.29 381.708   7
   0  -3  -8 7817.68 340.642   6
   0  -3   8 7260.29 232.310   6
   0   3  -8 7512.75 367.486   7
   0  -3   8 7991.97 396.187   7
   0  -3   9 1133.60 159.098   5
   0   3   9 1519.21 98.3920   5
   0   3   9 1600.85 173.816   6
   0  -3   9 1186.84 94.6946   3
   0  -3  -9 1355.73 117.528   2
   0   3  -9 1260.06 147.466   9
   0   3   9 1640.23 185.242   9
   0  -3   9 1128.61 132.307   9
   0  -3   9 1268.74 77.7109   6
   0  -3  -9 1564.32 152.856   6
   0  -3  -9 1319.27 168.019   7
   0   3  -9 1437.60 171.766   7
   0  -3  10 20978.8 554.171   3
   0   3  10 22178.0 540.567   5
   0   3  10 22822.4 725.095   6
   0  -3  10 22195.9 747.978   5
   0  -3  10 22069.7 664.805   9
   0   3 -10 22288.2 719.778   9
   0   3  10 22810.1 750.139   9
   0   3 -10 21926.7 752.149   7
   0  -3 -10 23452.0 660.907   6
   0  -3 -10 22579.7 780.293   7
   0  -3  11 597.169 141.510   5
   0   3  11 196.394 86.7765   6
   0  -3  11 441.551 75.3634   3
   0   3  11 431.839 72.3410   5
   0   3 -11 483.802 123.405   9
   0   3  11 354.990 117.386   9
   0  -3  11 520.911 109.536   9
   0  -3 -11 504.818 130.337   7
   0  -3  11 248.486 95.4299   7
   0  -3 -11 425.156 93.4376   6
   0   3 -11 677.367 145.949   7
   0  -3  12 11938.9 549.729   5
   0  -3  12 11476.6 398.131   3
   0   3  12 11770.1 386.961   5
   0  -3 -12 12264.6 608.198   9
   0  -3  12 12753.9 503.308   9
   0   3 -12 11757.7 543.561   9
   0   3  12 11858.2 549.813   9
   0  -3 -12 13500.3 612.334   7
   0  -3  12 11532.1 596.230   7
   0   3 -12 11691.8 558.928   7
   0  -3 -12 12394.3 438.735   6
   0  -3  13 400.589 87.5648   3
   0  -3  13 389.737 144.316   5
   0   3  13 461.743 136.794   3
   0   3  13 423.192 86.4957   5
   0   3  13 261.385 123.327   9
   0   3 -13 326.337 117.958   9
   0  -3  13 547.789 118.959   9
   0  -3  13 707.495 160.641   7
   0  -3 -13 593.178 166.657   7
   0  -3 -13 396.199 95.8202   6
   0   3 -13 467.936 144.388   7
   0  -3  14 30975.8 1038.77   5
   0   3  14 31619.4 808.365   5
   0   3  14 32828.2 1065.56   3
   0  -3  14 30451.0 828.542   3
   0  -3  14 30242.2 943.835   9
   0   3  14 33662.3 1070.37   9
   0  -3 -14 32220.6 1107.46   7
   0  -3 -14 32726.7 816.692   6
   0   3 -14 31416.3 1074.72   7
   0  -3  15 4746.81 275.893   3
   0  -3  15 4069.06 354.029   5
   0  -3  15 4802.76 347.190   9
   0   3  15 4012.68 355.885   9
   0  -3 -15 5433.84 428.471   7
   0  -3 -15 4624.89 240.435   6
   0   3 -15 4307.08 377.666   7
   0  -3  16 37277.7 994.330   3
   0  -3  16 38172.8 1212.22   5
   0  -3  16 35749.0 1112.16   9
   0   3  16 33860.0 1166.53   9
   0  -3 -16 34388.2 1251.55   7
   0  -3 -16 38748.5 877.737   6
   0   3 -16 35935.0 1242.11   7
   0  -3  17 124.876 109.552   5
   0  -3  17 53.8075 113.605   9
   0   3  17 58.3326 126.791   9
   0   3 -17 102.787 135.229   7
   0  -3 -17 93.5626 118.076   7
   0  -3  18 8346.17 543.637   5
   0   3  18 8314.92 548.846   9
   0  -3  18 8878.73 516.287   9
   0   3 -18 9210.40 607.136   7
   0  -3 -18 9660.01 635.128   7
   0  -3  19 2347.37 307.560   5
   0   3  19 3071.88 344.452   9
   0  -3  19 2903.14 306.001   9
   0  -3 -19 2997.66 373.721   7
   0   3 -19 3534.82 391.979   7
   0  -3  20 3250.43 373.388   5
   0   3  20 3093.86 356.989   9
   0  -3  20 3242.33 344.818   9
   0   3 -20 4018.90 438.335   7
   0  -3 -20 3126.00 403.182   7
   0  -3  21 126.216 138.280   5
   0   3  21 707.141 210.956   9
   0  -3  21 380.820 179.737   9
   0  -3 -21 822.450 244.364   7
   0   3 -21 767.114 222.090   7
   0  -3  22 6544.55 534.437   5
   0  -3  22 6022.96 488.561   9
   0   3  22 6695.11 540.775   9
   0  -3 -22 6675.55 598.684   7
   0   3 -22 7059.20 605.612   7
   0  -3  23-138.364 170.874   5
   0   3  23 14.2113 139.593   9
   0  -3  23-40.4094 150.298   9
   0  -3 -23 86.3709 171.514   7
   0   3 -23-65.1221 159.959   7
   0   4   0 239940. 4248.40   4
   0   4   0 225490. 4291.50   5
   0  -4   0 230261. 4292.04   5
   0  -4   0 238069. 4224.67   4
   0   4   0 237626. 4285.66   3
   0  -4   0 237936. 4462.12   2
   0  -4   0 237378. 4265.79   8
   0   4   0 242041. 4326.73   9
   0   4   0 232116. 4263.74   8
   0  -4   0 236852. 4462.48   6
   0  -4   0 231690. 4212.48   7
   0  -4  -1 186379. 3280.60   4
   0   4   1 183360. 3310.88   5
   0   4  -1 177945. 3380.79   5
   0   4   1 184846. 3325.18   4
   0  -4  -1 183407. 3307.49   5
   0   4  -1 185476. 3319.83   4
   0  -4   1 180358. 3516.52   2
   0  -4  -1 186704. 3517.80   2
   0   4  -1 182371. 3518.22   1
   0   4   1 189149. 3382.32   9
   0  -4  -1 183709. 3317.41   8
   0   4   1 180291. 3320.68   8
   0   4  -1 189213. 3333.50   8
   0  -4  -1 190084. 3537.45   6
   0   4  -1 180068. 3515.46   6
   0  -4   1 183905. 3507.11   6
   0  -4   1 187786. 3285.99   7
   0   4   2 7724.91 227.471   5
   0   4  -2 7102.31 260.604   4
   0   4  -2 7381.28 307.540   5
   0  -4  -2 7425.67 220.180   5
   0  -4   2 7428.18 301.579   5
   0   4  -2 7287.14 216.378   3
   0  -4  -2 7879.05 249.406   4
   0   4  -2 7494.71 371.249   2
   0   4   2 8706.86 384.216   2
   0  -4  -2 7496.68 344.765   2
   0   4  -2 7454.07 360.402   1
   0  -4   2 6720.62 335.312   2
   0   4  -2 6899.28 268.205   8
   0  -4  -2 7539.78 309.511   9
   0  -4  -2 7847.27 261.921   8
   0   4   2 7354.06 288.690   9
   0   4  -2 7704.83 347.511   6
   0  -4  -2 7863.85 371.140   6
   0  -4   2 6952.26 329.148   6
   0   4  -2 7374.05 241.574   7
   0  -4   2 7172.85 241.889   7
   0   4  -3 46295.8 1087.03   5
   0  -4   3 46936.5 1080.07   5
   0   4  -3 46137.3 888.152   3
   0   4  -3 48460.2 1183.74   1
   0   4   3 46519.8 1164.19   2
   0  -4   3 49859.8 1202.09   1
   0  -4  -3 47998.4 1141.80   2
   0   4  -3 46892.5 1159.86   2
   0  -4   3 45990.2 1133.63   2
   0   4  -3 47750.3 964.040   9
   0  -4  -3 48381.0 1094.97   9
   0   4   3 47839.8 1065.55   9
   0  -4   3 46451.9 1104.80   6
   0  -4   3 46337.9 1003.57   7
   0   4  -3 46464.6 1124.36   6
   0   4  -3 47753.3 998.894   7
   0   4   3 48136.8 1183.83   6
   0  -4  -3 48185.0 1170.62   6
   0  -4   4 49433.4 1137.79   5
   0   4  -4 47721.2 1138.43   6
   0  -4  -4 49225.6 1164.65   2
   0   4  -4 48282.5 1183.24   2
   0   4   4 50196.7 1203.40   2
   0  -4   4 50898.2 1235.60   1
   0  -4   4 46835.1 1146.80   2
   0   4   4 46809.1 1105.64   9
   0   4  -4 48572.1 1001.69   9
   0  -4  -4 47873.7 1139.84   9
   0  -4   4 46737.4 1060.97   7
   0   4   4 49618.5 1216.55   6
   0  -4  -4 49058.6 1197.98   6
   0   4  -4 47554.5 1051.88   7
   0  -4   4 47962.7 1118.67   6
   0  -4   5 44099.4 1091.95   5
   0   4  -5 42253.9 1059.60   6
   0  -4   5 47539.2 1191.38   1
   0  -4  -5 44984.7 1083.75   2
   0  -4   5 44087.5 1077.18   2
   0   4   5 47084.2 1144.06   2
   0   4  -5 44636.4 1116.73   2
   0   4  -5 42923.3 957.902   9
   0  -4  -5 44551.7 1109.33   9
   0   4   5 45498.8 1078.57   9
   0   4  -5 44476.6 1019.23   7
   0  -4   5 43484.5 1037.45   7
   0   4   5 45953.5 1164.87   6
   0  -4  -5 44572.8 1127.80   6
   0  -4   5 44407.2 1038.43   6
   0  -4   6 191.532 93.6009   5
   0   4  -6 230.873 81.5567   6
   0   4   6 200.808 109.038   6
   0  -4  -6 329.128 90.6176   2
   0  -4   6 145.927 75.3717   2
   0   4  -6 230.564 113.829   2
   0   4   6 227.144 109.171   2
   0   4  -6 236.048 65.2074   9
   0  -4   6 127.598 50.7643   9
   0   4   6 307.098 94.4609   9
   0  -4  -6 251.045 83.4334   9
   0  -4   6 138.344 55.4621   7
   0  -4  -6 484.317 117.433   6
   0   4  -6 351.958 82.2825   7
   0  -4  -6 98.7590 62.5639   7
   0  -4   6 181.473 69.9082   6
   0  -4   7 694.898 137.456   5
   0   4   7 975.389 155.696   6
   0   4  -7 852.708 119.779   6
   0   4   7 690.789 133.131   2
   0  -4  -7 998.425 130.856   2
   0  -4   7 707.927 113.095   2
   0   4  -7 871.451 139.869   2
   0  -4   7 983.083 107.483   9
   0  -4  -7 968.851 148.779   9
   0   4   7 716.912 124.382   9
   0   4  -7 810.855 103.276   9
   0  -4   7 778.491 118.564   7
   0   4  -7 1043.58 132.678   7
   0  -4   7 959.942 107.017   6
   0  -4  -7 1127.08 155.975   6
   0  -4  -7 972.607 136.133   7
   0   4   8 35672.7 1006.67   6
   0  -4   8 31530.3 656.992   3
   0  -4   8 34899.1 979.423   5
   0   4  -8 32296.0 838.236   6
   0  -4   8 33539.0 867.747   2
   0  -4  -8 34874.1 890.087   2
   0  -4   8 35677.8 663.894   3
   0   4   8 35460.1 951.821   2
   0   4  -8 33252.1 912.569   2
   0   4   8 34946.6 960.642   9
   0   4  -8 32904.6 868.328   9
   0  -4   8 34255.4 838.077   9
   0  -4  -8 35630.0 1019.95   9
   0  -4  -8 35149.4 974.008   7
   0  -4   8 33957.4 798.392   6
   0  -4   8 33844.1 962.455   7
   0   4  -8 34639.1 927.839   7
   0  -4  -8 35807.3 954.155   6
   0  -4   9 39300.8 1080.14   5
   0   4   9 40046.3 1096.69   6
   0  -4   9 35953.2 754.072   3
   0  -4  -9 40125.2 954.815   2
   0  -4   9 37509.2 931.355   2
   0   4  -9 37182.8 988.389   2
   0   4   9 39806.9 1033.69   2
   0  -4   9 34239.2 910.298   9
   0   4  -9 37186.7 978.443   9
   0   4   9 38800.9 1061.33   9
   0  -4  -9 39886.4 1090.94   7
   0  -4   9 37017.4 840.093   6
   0  -4  -9 41137.5 1038.04   6
   0   4  -9 38247.1 1031.89   7
   0  -4  10 19366.0 706.376   5
   0  -4  10 17525.1 439.014   3
   0   4  10 18335.1 690.472   6
   0  -4 -10 19076.9 575.141   2
   0  -4 -10 18415.2 735.619   9
   0   4 -10 18393.7 637.605   9
   0  -4  10 18322.4 585.272   9
   0   4  10 18913.4 694.563   9
   0   4 -10 18208.7 669.175   7
   0  -4 -10 20264.4 654.002   6
   0  -4  10 18182.9 463.858   6
   0  -4 -10 19390.1 715.202   7
   0  -4  11 35830.7 1080.44   5
   0  -4  11 34568.2 776.881   3
   0   4  11 36260.5 1065.16   6
   0  -4 -11 38092.6 1165.25   9
   0   4  11 35568.7 1067.74   9
   0   4 -11 34297.8 1011.08   9
   0  -4  11 34852.6 940.431   9
   0   4 -11 34921.6 1049.99   7
   0  -4  11 36027.7 1118.34   7
   0  -4  11 35723.9 743.054   6
   0  -4 -11 36617.6 979.565   6
   0  -4 -11 36821.5 1104.03   7
   0   4  12 47.5772 89.8243   3
   0  -4  12 30.4578 46.8882   3
   0  -4  12 12.8649 127.587   5
   0   4  12 22.2712 105.068   6
   0  -4  12 120.934 84.2949   9
   0   4 -12 110.009 97.0632   9
   0  -4 -12 18.0632 99.9852   9
   0   4  12 18.4137 104.050   9
   0  -4 -12 59.1067 82.5858   6
   0  -4  12 317.627 130.130   7
   0   4 -12 57.2394 101.099   7
   0  -4 -12-18.1173 86.7701   7
   0  -4  13 5212.95 388.725   5
   0  -4  13 4842.88 226.686   3
   0   4 -13 4580.42 347.423   9
   0  -4  13 4448.83 298.618   9
   0   4  13 5303.01 390.044   9
   0  -4 -13 5254.90 306.887   6
   0   4 -13 5326.37 378.245   7
   0  -4 -13 4734.41 375.172   7
   0  -4  14 1305.12 130.139   3
   0  -4  14 1395.72 228.996   5
   0   4  14 965.263 201.759   9
   0  -4  14 1165.66 173.142   9
   0  -4 -14 1182.01 149.404   6
   0  -4 -14 1232.79 219.575   7
   0   4 -14 1152.27 201.832   7
   0  -4  15 60876.8 1334.76   3
   0  -4  15 60966.3 1677.84   5
   0  -4  15 58723.9 1523.67   9
   0   4  15 59625.1 1655.21   9
   0   4 -15 60499.1 1683.29   7
   0  -4 -15 61146.9 1414.88   6
   0  -4 -15 58403.3 1713.95   7
   0  -4  16 346.349 156.396   5
   0  -4  16 293.891 82.4372   3
   0   4  16 263.796 142.729   9
   0  -4  16 395.676 124.254   9
   0   4 -16 536.397 182.014   7
   0  -4 -16 460.603 102.794   6
   0  -4 -16 441.426 160.250   7
   0  -4  17 27331.3 1042.89   5
   0  -4  17 27192.7 761.326   3
   0  -4  17 25245.9 913.542   9
   0   4  17 25013.2 1001.05   9
   0   4 -17 27202.1 1064.34   7
   0  -4 -17 26817.9 742.124   6
   0  -4 -17 26203.2 1080.65   7
   0  -4  18 178.353 147.962   5
   0   4  18 73.4748 140.896   9
   0  -4  18 169.555 111.770   9
   0  -4 -18 45.9469 129.231   7
   0   4 -18 17.7951 117.750   7
   0  -4 -18 254.377 80.6663   6
   0  -4  19 2476.25 327.182   5
   0  -4  19 1834.62 253.157   9
   0   4  19 2803.41 335.970   9
   0   4 -19 2629.21 334.749   7
   0  -4 -19 1919.36 306.433   7
   0  -4  20 187.084 182.401   5
   0  -4  20 235.280 126.909   9
   0   4  20 31.5425 141.630   9
   0  -4 -20 561.998 188.011   7
   0   4 -20 319.641 176.812   7
   0  -4  21 2438.56 349.716   5
   0  -4  21 2658.78 319.171   9
   0   4  21 3041.58 372.478   9
   0  -4 -21 2545.16 372.609   7
   0   4 -21 3209.52 396.034   7
   0  -4  22 339.880 214.625   5
   0  -4  22 336.650 146.738   9
   0   4  22 234.326 166.019   9
   0   4 -22 322.085 177.132   7
   0  -4 -22 464.219 187.339   7
   0  -4  23 183.223 163.966   5
   0  -4  23-120.154 150.195   9
   0  -4 -23-16.9132 156.108   7
   0   5   0 194.529 75.3578   5
   0  -5   0 68.2501 41.9350   4
   0   5   0 101.475 57.0449   4
   0   5   0 307.458 115.887   6
   0   5   0 94.5393 55.0506   3
   0  -5   0 20.9854 65.8683   5
   0  -5   0 287.712 130.168   2
   0   5   0 137.654 68.6198   9
   0   5   0 65.5571 53.2417   8
   0  -5   0 343.485 126.748   6
   0  -5   0 15.7112 48.8502   8
   0  -5   0 88.8412 38.5832   7
   0  -5  -1 95796.7 1785.69   4
   0   5  -1 94692.3 1835.77   4
   0  -5   1 93091.3 1899.83   5
   0   5   1 93279.6 1840.76   5
   0  -5  -1 95201.1 1837.94   5
   0   5   1 95049.9 1843.73   4
   0   5   1 94748.1 1893.91   3
   0   5  -1 91331.8 1828.30   3
   0   5  -1 90878.6 1902.73   5
   0  -5  -1 93707.4 2058.61   2
   0  -5   1 91730.8 2058.54   2
   0   5  -1 93884.9 2077.60   1
   0   5  -1 98571.6 1855.85   8
   0   5   1 95103.7 1906.74   9
   0   5   1 94737.5 1840.56   8
   0  -5  -1 93625.3 1837.97   8
   0  -5   1 94779.7 1793.77   7
   0  -5   1 90405.6 2042.99   6
   0  -5  -1 94381.3 2068.21   6
   0   5  -1 92069.3 2069.12   6
   0   5  -2 75561.2 1564.48   4
   0   5   2 76936.3 1521.30   5
   0  -5  -2 78825.4 1516.31   5
   0   5  -2 76980.0 1508.84   3
   0  -5  -2 80743.5 1520.34   4
   0   5  -2 76318.5 1646.70   5
   0  -5   2 77919.8 1645.66   5
   0  -5   2 76649.1 1765.26   2
   0  -5  -2 78799.4 1773.47   2
   0   5  -2 78691.4 1799.45   2
   0   5  -2 78872.4 1793.45   1
   0   5   2 78545.6 1811.21   2
   0  -5  -2 77532.5 1676.80   9
   0  -5  -2 78830.7 1566.54   8
   0   5  -2 77492.8 1589.89   8
   0   5   2 78633.6 1631.95   9
   0   5  -2 79111.9 1774.97   6
   0   5  -2 76400.9 1529.53   7
   0  -5  -2 78357.3 1789.98   6
   0  -5   2 78099.3 1747.45   6
   0  -5   2 77387.8 1534.92   7
   0   5  -3 54190.5 1273.43   5
   0   5  -3 54126.2 1070.69   3
   0  -5  -3 55668.3 1167.21   4
   0  -5   3 55551.3 1269.40   5
   0   5  -3 55132.8 1354.44   6
   0   5  -3 51652.2 1183.09   4
   0   5  -3 55036.3 1384.75   2
   0  -5   3 54872.6 1360.04   2
   0   5   3 55961.9 1408.63   2
   0  -5  -3 54927.0 1354.96   2
   0   5  -3 57393.2 1408.87   1
   0  -5  -3 55635.6 1189.85   8
   0  -5  -3 57143.1 1295.37   9
   0   5   3 56062.3 1244.81   9
   0  -5   3 54775.9 1325.41   6
   0  -5   3 56231.9 1170.66   7
   0   5  -3 55594.7 1160.88   7
   0  -5  -3 54857.8 1376.96   6
   0   5   3 57381.5 1423.13   6
   0   5  -4 26708.3 770.710   5
   0  -5   4 26602.8 762.381   5
   0   5  -4 26270.3 799.437   6
   0   5  -4 26392.4 529.962   3
   0   5  -4 26131.4 834.418   2
   0  -5   4 27785.8 879.788   1
   0   5   4 27388.0 853.726   2
   0  -5   4 26083.1 803.927   2
   0  -5  -4 25437.8 798.731   2
   0   5   4 26576.3 737.445   9
   0  -5  -4 27316.4 778.874   9
   0   5  -4 27064.0 633.376   9
   0  -5   4 26274.6 684.399   7
   0  -5   4 26833.1 781.059   6
   0  -5  -4 27518.2 843.788   6
   0   5   4 26926.8 860.689   6
   0   5  -4 26938.8 675.799   7
   0   5  -5 724.304 124.120   6
   0   5   5 921.287 160.853   6
   0  -5   5 905.810 141.176   5
   0   5  -5 652.346 138.135   2
   0   5   5 1129.50 174.093   2
   0  -5  -5 698.175 122.255   2
   0  -5   5 879.980 141.934   2
   0  -5   5 726.229 150.098   1
   0   5  -5 882.353 93.1658   9
   0  -5  -5 856.256 129.156   9
   0   5   5 819.057 128.441   9
   0  -5   5 736.333 102.433   7
   0  -5   5 890.593 133.091   6
   0   5  -5 777.370 104.654   7
   0  -5  -5 1043.04 164.049   6
   0   5  -6 408.010 102.334   6
   0  -5   6 411.008 121.727   5
   0   5   6 670.787 140.512   6
   0  -5   6 404.908 116.687   1
   0   5   6 606.025 152.731   2
   0   5  -6 718.698 161.504   2
   0  -5  -6 454.427 104.427   2
   0  -5   6 740.554 129.238   2
   0   5   6 563.164 118.355   9
   0  -5  -6 572.273 112.425   9
   0   5  -6 418.932 74.0806   9
   0   5  -6 369.998 84.4208   7
   0  -5  -6 555.371 135.186   6
   0  -5   6 510.418 107.826   6
   0  -5   6 301.310 77.1422   7
   0   5   7 14369.5 615.213   6
   0  -5   7 14748.0 576.269   5
   0   5  -7 14060.3 530.939   6
   0  -5   7 14658.8 634.189   1
   0   5   7 14754.5 601.186   2
   0  -5  -7 15083.8 557.489   2
   0  -5   7 14659.8 545.473   2
   0   5  -7 13547.9 570.757   2
   0  -5  -7 13522.8 572.844   9
   0   5   7 13840.1 540.857   9
   0   5  -7 14357.7 467.435   9
   0  -5  -7 14701.6 545.452   7
   0  -5   7 14225.9 534.564   7
   0  -5  -7 14880.7 589.300   6
   0  -5   7 14873.9 504.448   6
   0   5  -7 14783.5 516.413   7
   0  -5   8 38647.6 1111.68   5
   0   5   8 40949.3 1182.10   6
   0   5  -8 38473.9 1023.25   6
   0  -5  -8 39456.4 1046.91   2
   0   5  -8 39128.3 1097.65   2
   0   5   8 41516.5 1139.61   2
   0  -5   8 37715.0 1031.06   2
   0  -5   8 40279.2 951.633   9
   0   5  -8 38100.1 973.039   9
   0   5   8 39491.1 1082.50   9
   0   5  -8 39924.2 1038.18   7
   0  -5  -8 42244.4 1101.24   7
   0  -5   8 39062.3 1081.12   7
   0  -5  -8 40767.1 1117.05   6
   0  -5   8 39119.0 970.002   6
   0  -5   9 16088.1 648.815   5
   0   5   9 17364.3 702.484   6
   0   5  -9 15605.2 554.310   6
   0   5   9 16652.6 649.482   2
   0  -5  -9 16320.8 579.704   2
   0   5  -9 16571.1 634.881   2
   0  -5   9 15560.6 566.565   2
   0  -5   9 17173.7 534.505   9
   0   5  -9 15045.9 543.879   9
   0   5   9 17008.5 640.926   9
   0  -5   9 15841.5 504.618   6
   0   5  -9 15331.0 587.455   7
   0  -5  -9 17038.1 641.901   7
   0  -5  -9 15565.2 621.190   6
   0  -5  10 15007.2 639.595   5
   0   5  10 16373.9 690.315   6
   0   5  10 15434.0 626.086   2
   0  -5  10 14578.6 533.504   2
   0  -5 -10 14608.7 538.772   2
   0   5 -10 14897.2 595.027   2
   0   5  10 15576.3 630.568   9
   0  -5 -10 15519.2 680.509   9
   0   5 -10 14436.6 552.154   9
   0  -5  10 14731.1 515.909   9
   0   5 -10 14943.8 592.553   7
   0  -5  10 15234.0 471.382   6
   0  -5  10 15031.6 633.907   7
   0  -5 -10 15115.3 630.531   7
   0  -5 -10 15637.8 610.374   6
   0  -5  11 2925.93 287.936   5
   0   5  11 3234.71 299.448   6
   0   5  11 3058.03 278.941   3
   0  -5  11 2580.39 101.396   3
   0  -5 -11 2794.66 218.616   2
   0  -5  11 2933.02 104.515   3
   0  -5  11 3025.56 225.481   9
   0  -5 -11 3142.53 327.189   9
   0   5  11 2723.65 274.065   9
   0   5 -11 3113.53 258.455   9
   0  -5 -11 2774.24 268.336   7
   0  -5 -11 3262.07 276.193   6
   0  -5  11 2775.70 168.229   6
   0   5 -11 2590.87 249.791   7
   0  -5  11 3068.08 287.508   7
   0  -5  12 8642.29 505.430   5
   0  -5  12 8946.70 251.745   3
   0   5  12 9042.53 522.368   6
   0  -5  12 9509.02 258.659   3
   0  -5  12 9502.44 425.431   9
   0   5 -12 9285.16 472.501   9
   0   5  12 9806.91 518.676   9
   0  -5  12 9646.71 546.587   7
   0  -5 -12 9961.32 533.127   7
   0   5 -12 9291.54 492.635   7
   0  -5  12 8931.17 297.311   6
   0  -5 -12 9509.63 466.418   6
   0   5  13 13298.3 646.858   6
   0  -5  13 12009.3 622.203   5
   0  -5  13 12193.0 339.309   3
   0  -5  13 13400.2 354.525   3
   0   5  13 12971.7 622.928   9
   0   5 -13 13927.2 608.996   9
   0  -5  13 11621.1 510.959   9
   0  -5 -13 13508.7 564.153   6
   0  -5 -13 12816.1 636.278   7
   0   5 -13 13194.2 621.404   7
   0  -5  14 26175.7 993.719   5
   0  -5  14 25596.3 613.551   3
   0  -5  14 27454.7 631.756   3
   0   5  14 24342.1 937.127   9
   0  -5  14 25828.2 840.483   9
   0   5 -14 26135.9 965.163   7
   0  -5 -14 28031.4 862.630   6
   0  -5 -14 27322.6 1010.75   7
   0  -5  15 1356.04 241.381   5
   0  -5  15 1008.98 100.467   3
   0  -5  15 1009.52 161.813   9
   0   5  15 1056.15 210.942   9
   0  -5 -15 1285.13 225.246   7
   0   5 -15 1091.69 202.244   7
   0  -5 -15 1096.05 168.154   6
   0  -5  16 25008.3 645.208   3
   0  -5  16 25819.2 1022.36   5
   0  -5  16 25453.1 876.381   9
   0   5  16 23572.0 958.502   9
   0  -5 -16 25640.5 1036.51   7
   0   5 -16 26529.8 1016.24   7
   0  -5 -16 27328.5 828.905   6
   0  -5  17 1640.77 272.218   5
   0  -5  17 1354.86 124.884   3
   0   5  17 1286.58 226.669   9
   0  -5  17 1629.81 215.133   9
   0  -5 -17 1662.25 188.505   6
   0   5 -17 1229.99 229.600   7
   0  -5 -17 1129.29 241.019   7
   0  -5  18 1396.47 271.534   5
   0  -5  18 1382.48 211.465   9
   0   5  18 1485.59 253.963   9
   0  -5 -18 1443.57 268.056   7
   0  -5 -18 1597.76 175.517   6
   0   5 -18 1719.98 288.405   7
   0  -5  19 7478.90 562.961   5
   0  -5  19 6037.51 437.928   9
   0   5  19 6655.83 515.913   9
   0   5 -19 6469.09 528.999   7
   0  -5 -19 7721.03 589.790   7
   0  -5  20 5511.24 494.400   5
   0   5  20 6853.90 536.979   9
   0  -5  20 5922.64 451.786   9
   0  -5 -20 6134.99 539.856   7
   0   5 -20 7235.01 572.937   7
   0  -5  21 197.914 158.329   5
   0  -5  21 556.072 184.140   9
   0   5  21 560.880 190.029   9
   0   5 -21 1036.09 254.232   7
   0  -5 -21 1377.90 275.584   7
   0  -5  22 254.646 167.812   5
   0   5  22 246.993 155.831   9
   0  -5  22 357.846 154.419   9
   0   5 -22-195.025 180.635   7
   0  -5 -22-25.0044 166.008   7
   0  -5  23-169.172 176.113   5
   0  -5  23-132.224 140.823   9
   0  -5 -23-106.120 185.431   7
   0  -6   0 109077. 2101.19   4
   0  -6   0 110396. 2199.22   5
   0   6   0 108285. 2198.77   5
   0   6   0 111931. 2191.81   3
   0   6   0 109294. 2148.61   4
   0  -6   0 113606. 2438.43   2
   0  -6   0 107065. 2168.17   8
   0   6   0 115263. 2253.56   9
   0   6   0 112366. 2167.05   8
   0  -6   0 111057. 2092.59   7
   0   6   0 110207. 2464.14   6
   0  -6   0 109282. 2418.65   6
   0   6   1 47556.6 1118.53   3
   0   6   1 47851.5 1067.95   5
   0  -6   1 47861.3 1120.59   5
   0  -6  -1 46177.2 1056.04   5
   0  -6  -1 49713.0 998.340   4
   0   6  -1 48175.1 1056.34   4
   0   6  -1 47935.0 1128.52   5
   0   6  -1 47754.7 1057.51   3
   0   6   1 46427.9 1062.81   4
   0   6  -1 47996.3 1310.98   1
   0  -6  -1 46056.9 1275.59   2
   0  -6   1 47694.9 1288.29   2
   0  -6  -1 47073.1 1062.48   8
   0   6  -1 49132.6 1071.59   8
   0   6   1 48739.7 1061.69   8
   0   6   1 48873.7 1130.93   9
   0  -6   1 48715.7 1008.92   7
   0  -6   1 48733.3 1284.53   6
   0  -6  -1 49226.4 1302.17   6
   0   6  -1 47777.8 1311.27   6
   0  -6  -2 56258.4 1126.47   4
   0   6   2 54698.4 1269.44   3
   0   6  -2 53453.4 1193.65   4
   0  -6  -2 54503.6 1152.35   5
   0   6  -2 55442.4 1442.26   6
   0   6  -2 55674.7 1152.20   3
   0   6  -2 54564.8 1281.57   5
   0  -6   2 53096.1 1271.21   5
   0   6  -2 55670.2 1463.51   2
   0  -6  -2 54895.3 1418.81   2
   0   6   2 56241.3 1474.71   2
   0   6  -2 53380.2 1437.03   1
   0  -6   2 54504.9 1411.56   2
   0   6  -2 55906.6 1218.46   8
   0   6   2 56004.5 1263.12   9
   0  -6  -2 54987.3 1189.73   8
   0  -6  -2 54466.3 1435.66   6
   0  -6   2 54393.7 1153.38   7
   0  -6   2 56769.0 1408.83   6
   0   6   3 13951.6 504.199   3
   0   6  -3 12993.6 499.791   5
   0  -6  -3 14444.4 408.523   4
   0   6  -3 12572.3 436.016   4
   0   6  -3 13142.6 363.184   3
   0  -6   3 12448.8 490.553   5
   0   6  -3 13701.3 593.304   6
   0  -6  -3 13762.7 576.990   2
   0   6  -3 13584.1 593.894   1
   0   6  -3 14607.3 621.219   2
   0   6   3 14707.6 631.599   2
   0  -6   3 13813.9 578.835   2
   0  -6  -3 14131.5 447.539   8
   0   6   3 13180.6 480.904   9
   0  -6  -3 14138.2 527.725   9
   0   6  -3 13705.7 460.009   8
   0   6  -3 13412.4 414.784   7
   0  -6  -3 14209.7 598.921   6
   0  -6   3 13744.1 565.874   6
   0  -6   3 13185.8 414.929   7
   0  -6   4 3544.28 253.370   5
   0   6  -4 3360.91 212.423   4
   0  -6  -4 3422.74 208.797   4
   0   6  -4 3884.28 274.963   5
   0   6   4 3661.54 315.299   6
   0   6  -4 4000.70 303.069   6
   0  -6  -4 3656.85 284.379   2
   0   6  -4 3625.69 308.797   2
   0   6  -4 3737.26 141.945   3
   0  -6   4 4324.45 308.840   2
   0   6   4 3610.92 309.868   2
   0  -6  -4 3840.88 219.906   8
   0   6   4 4137.13 255.880   9
   0   6  -4 3619.23 182.330   9
   0  -6  -4 4111.67 277.699   9
   0  -6   4 3753.59 211.792   7
   0  -6  -4 4307.09 320.586   6
   0   6  -4 3923.30 212.425   7
   0  -6   4 3788.57 281.172   6
   0   6  -5 314.857 127.555   6
   0  -6   5 51.0518 88.4940   5
   0   6   5 261.796 129.258   6
   0   6  -5 167.385 79.0591   4
   0   6   5 187.749 148.229   2
   0  -6   5-28.6591 98.7639   2
   0  -6   5 257.567 110.358   1
   0   6  -5 63.7387 111.926   2
   0  -6  -5 132.404 85.5639   2
   0   6  -5 157.578 51.4012   9
   0  -6  -5 106.629 81.9233   9
   0   6   5 139.840 87.9804   9
   0  -6   5 121.945 56.1565   7
   0  -6   5 171.084 102.206   6
   0   6  -5 242.162 75.6814   7
   0  -6  -5 222.751 123.693   6
   0   6  -6 489.060 133.193   6
   0  -6   6 466.708 121.527   5
   0   6   6 521.132 148.925   6
   0  -6  -6 689.860 144.570   2
   0  -6   6 457.852 131.894   2
   0   6   6 584.823 162.675   2
   0  -6   6 449.822 139.438   1
   0   6  -6 504.462 172.294   2
   0  -6  -6 760.259 144.568   9
   0   6  -6 444.693 79.1142   9
   0   6   6 555.806 121.547   9
   0  -6   6 456.061 88.0518   7
   0   6  -6 441.704 98.2190   7
   0  -6  -6 678.847 159.335   6
   0  -6   6 527.843 130.874   6
   0  -6   7 58150.6 1467.61   5
   0   6  -7 55398.5 1443.15   6
   0   6  -7 57495.8 1520.92   2
   0  -6  -7 57624.5 1462.92   2
   0  -6   7 57143.7 1453.91   2
   0  -6   7 57727.2 1582.79   1
   0   6   7 60267.5 1564.75   2
   0   6  -7 56307.9 1272.40   9
   0   6   7 56993.7 1421.72   9
   0  -6  -7 61106.8 1528.81   6
   0  -6   7 56932.6 1383.56   7
   0  -6   7 56066.9 1373.17   6
   0   6  -7 57838.8 1348.79   7
   0  -6   8 107.888 109.751   5
   0   6  -8 52.4499 82.1733   6
   0  -6  -8 69.5634 87.7253   2
   0   6   8 353.901 150.394   2
   0  -6   8 0.22675 87.4394   2
   0   6  -8 121.543 143.900   2
   0   6  -8 21.0338 56.3584   9
   0   6   8-17.0972 104.074   9
   0  -6   8 103.324 88.9207   6
   0   6  -8 16.2977 78.0938   7
   0  -6  -8-49.7732 91.2616   7
   0  -6  -8 111.703 112.675   6
   0  -6   9 3870.68 326.641   5
   0   6  -9 2921.20 254.117   6
   0  -6   9 3151.01 265.929   2
   0  -6  -9 3505.77 277.644   2
   0   6   9 3604.76 326.663   2
   0   6  -9 3305.43 312.148   2
   0  -6  -9 3473.75 316.804   9
   0   6  -9 3307.85 234.066   9
   0   6   9 4212.53 313.002   9
   0  -6  -9 4332.27 332.050   6
   0  -6   9 3845.82 250.332   6
   0   6  -9 2978.71 242.779   7
   0  -6  -9 3921.56 305.807   7
   0  -6  10 1911.97 241.489   5
   0   6  10 1808.88 227.562   3
   0   6 -10 1824.02 238.616   2
   0   6  10 1796.83 247.258   2
   0  -6 -10 2342.49 226.251   2
   0  -6  10 1509.77 183.175   2
   0   6  10 1684.27 211.289   9
   0   6 -10 1815.53 183.941   9
   0  -6 -10 1595.79 223.597   9
   0  -6 -10 1592.66 217.020   6
   0  -6 -10 1947.54 215.385   7
   0  -6  10 1653.98 167.603   6
   0   6 -10 1379.76 179.103   7
   0  -6  10 1820.24 216.830   7
   0  -6  11 8331.19 499.857   5
   0  -6  11 8757.79 432.079   2
   0  -6 -11 9329.29 446.234   2
   0  -6 -11 8909.86 542.668   9
   0   6  11 8318.50 473.880   9
   0   6 -11 8786.90 434.769   9
   0  -6  11 8695.90 393.914   9
   0  -6  11 8640.31 362.400   6
   0  -6 -11 8284.64 468.234   6
   0   6 -11 8681.78 457.502   7
   0  -6  11 8374.13 489.905   7
   0  -6 -11 8884.91 493.794   7
   0  -6  12 38104.9 1221.34   5
   0  -6 -12 39631.9 1064.82   2
   0   6  12 37718.3 1170.48   9
   0   6 -12 36434.0 1083.32   9
   0  -6  12 36700.0 1010.41   9
   0  -6  12 35568.4 892.635   6
   0  -6 -12 38100.0 1191.63   7
   0  -6 -12 38666.5 1144.56   6
   0   6 -12 36786.8 1124.35   7
   0  -6  12 37432.3 1210.09   7
   0  -6  13 2429.28 302.031   5
   0   6 -13 2729.59 267.796   9
   0  -6  13 2493.77 223.257   9
   0   6  13 2614.31 288.574   9
   0   6 -13 2472.19 269.656   7
   0  -6 -13 2668.26 274.610   6
   0  -6 -13 2758.36 291.344   7
   0  -6  13 2646.23 166.814   6
   0  -6  14 19580.3 854.258   5
   0   6  14 18267.7 798.689   9
   0  -6  14 18214.0 678.446   9
   0  -6 -14 19198.9 739.543   6
   0  -6 -14 19083.5 828.614   7
   0   6 -14 19316.2 801.901   7
   0  -6  15 11915.0 669.362   5
   0  -6  15 11890.2 546.869   9
   0   6  15 12734.1 663.210   9
   0  -6 -15 12519.0 673.521   7
   0  -6 -15 13579.2 597.972   6
   0   6 -15 12388.7 649.400   7
   0  -6  16 4875.55 430.698   5
   0   6  16 4977.25 421.579   9
   0  -6  16 4932.16 353.858   9
   0   6 -16 3964.70 378.119   7
   0  -6 -16 5794.79 375.572   6
   0  -6 -16 4728.99 422.102   7
   0  -6  17 2144.81 314.545   5
   0  -6  17 2265.01 254.660   9
   0   6  17 2316.21 304.900   9
   0  -6 -17 2650.12 330.943   7
   0  -6 -17 2462.01 253.376   6
   0   6 -17 2086.48 286.020   7
   0  -6  18 27724.2 1151.47   5
   0   6  18 25923.5 1082.25   9
   0  -6  18 26617.7 966.135   9
   0   6 -18 27386.5 1116.81   7
   0  -6 -18 26982.4 1143.17   7
   0  -6 -18 30319.4 925.493   6
   0  -6  19 10650.7 693.593   5
   0  -6  19 9712.19 561.586   9
   0   6  19 10114.6 646.517   9
   0  -6 -19 10092.4 691.285   7
   0   6 -19 9794.38 653.527   7
   0  -6  20 1599.84 307.506   5
   0  -6  20 1185.49 207.342   9
   0   6  20 1416.26 284.214   9
   0   6 -20 1135.08 250.716   7
   0  -6 -20 748.289 204.874   7
   0  -6  21 134.717 167.953   5
   0   6  21 115.190 139.188   9
   0  -6  21 224.923 131.259   9
   0   6 -21 380.620 177.998   7
   0  -6 -21 137.517 144.445   7
   0  -6  22 601.008 222.517   5
   0  -6  22 407.134 153.152   9
   0  -6 -22 552.356 169.507   7
   0   6 -22 330.288 194.175   7
   0  -6  23 5140.42 534.813   5
   0  -6  23 4339.17 418.329   9
   0   7   0 197.579 73.9874   3
   0   7   0 51.5287 75.7494   4
   0  -7   0 365.021 102.223   5
   0  -7   0 57.3842 109.383   2
   0   7   0 237.636 89.6611   9
   0   7   0 96.5772 68.7679   8
   0  -7   0 411.962 163.860   6
   0  -7   0 39.3747 41.7776   7
   0  -7   0 77.4263 60.3535   8
   0   7   1 69508.4 1491.93   4
   0   7   1 68038.0 1535.42   3
   0  -7  -1 66789.7 1477.17   5
   0   7  -1 69576.8 1475.14   4
   0   7  -1 71138.5 1483.27   3
   0   7  -1 70837.3 1813.53   6
   0  -7   1 67882.6 1541.50   5
   0  -7  -1 68954.3 1391.46   4
   0  -7   1 69870.8 1762.18   2
   0  -7  -1 70183.0 1765.31   2
   0   7  -1 71125.7 1805.15   1
   0   7  -1 68613.0 1554.65   9
   0   7   1 68793.0 1473.38   8
   0   7  -1 70286.3 1489.89   8
   0  -7  -1 70357.4 1477.29   8
   0   7   1 70359.7 1548.98   9
   0  -7  -1 69312.8 1744.96   6
   0  -7   1 68847.6 1407.98   7
   0  -7   1 70333.6 1747.84   6
   0  -7  -2 3686.43 176.735   4
   0   7  -2 3577.90 256.201   5
   0   7   2 3977.91 254.582   3
   0  -7   2 3496.37 247.172   5
   0   7  -2 3773.91 198.374   3
   0  -7  -2 3396.37 198.266   5
   0   7  -2 3526.12 216.302   4
   0   7  -2 3366.79 313.297   6
   0  -7   2 4001.32 327.191   2
   0  -7  -2 3446.19 297.893   2
   0   7  -2 3509.50 310.365   1
   0   7  -2 3427.08 331.577   2
   0   7   2 3737.82 240.054   9
   0   7  -2 3566.72 225.361   8
   0  -7  -2 3899.95 214.265   8
   0  -7   2 3528.26 188.534   7
   0  -7   2 3417.99 296.216   6
   0  -7  -2 3710.84 325.565   6
   0   7  -3 4740.94 255.807   4
   0  -7  -3 5069.55 221.322   4
   0   7  -3 5591.37 326.139   5
   0   7  -3 4582.49 356.602   6
   0  -7   3 5048.75 312.707   5
   0   7   3 5373.21 309.478   3
   0   7  -3 4743.72 207.388   3
   0   7  -3 5054.79 373.359   1
   0  -7   3 5341.08 374.185   2
   0   7  -3 5382.73 408.640   2
   0  -7  -3 5213.55 374.160   2
   0   7  -3 5178.54 277.918   8
   0  -7  -3 5486.50 266.591   8
   0   7   3 5300.07 295.858   9
   0  -7  -3 5265.92 331.799   9
   0   7  -3 4990.37 239.822   7
   0  -7   3 5077.67 242.973   7
   0  -7   3 5256.50 363.533   6
   0  -7  -3 5333.90 380.425   6
   0  -7   4 192.738 102.435   5
   0   7   4 166.231 95.5433   3
   0  -7  -4 88.2025 71.4861   4
   0   7  -4 71.9251 69.5558   4
   0   7  -4 39.9942 87.4849   6
   0  -7   4 262.335 123.824   2
   0   7  -4 191.518 160.792   2
   0   7  -4 185.073 43.5804   3
   0   7  -4 211.536 116.406   1
   0  -7  -4 244.896 110.248   2
   0  -7  -4 137.202 101.027   9
   0   7  -4 119.444 46.7995   9
   0  -7  -4 40.7421 68.1314   8
   0   7   4 102.741 78.6483   9
   0  -7   4 157.890 60.1825   7
   0  -7   4 39.0780 90.0972   6
   0  -7  -4 106.495 122.119   6
   0   7  -4 139.553 89.8355   8
   0   7  -4 152.465 72.9570   7
   0   7   5 18961.4 681.014   3
   0   7  -5 18559.0 751.637   6
   0  -7   5 18144.7 676.978   5
   0   7  -5 17168.5 587.474   4
   0  -7  -5 18560.9 572.761   4
   0   7  -5 18911.5 418.562   3
   0  -7   5 19176.4 740.769   2
   0   7  -5 18650.8 784.040   2
   0  -7  -5 19622.1 746.798   2
   0  -7  -5 19534.2 718.554   9
   0   7   5 18935.9 649.941   9
   0  -7  -5 17836.1 590.002   8
   0   7  -5 18224.9 523.644   9
   0  -7   5 19547.3 724.243   6
   0  -7   5 18866.2 590.556   7
   0  -7  -5 17810.2 742.798   6
   0   7  -5 19632.4 581.490   7
   0   7  -6 6391.42 343.720   4
   0  -7  -6 7682.50 366.796   4
   0   7  -6 7208.10 445.012   6
   0  -7   6 6318.55 387.140   5
   0   7   6 7251.40 401.015   3
   0  -7   6 7018.30 429.905   2
   0   7  -6 6570.97 459.585   2
   0  -7  -6 7042.14 427.581   2
   0   7   6 6741.32 375.967   9
   0   7  -6 6653.75 290.403   9
   0  -7   6 5765.84 373.368   6
   0  -7   6 6967.32 345.128   7
   0   7  -6 6856.45 327.269   7
   0  -7  -6 7208.95 446.215   6
   0  -7   7 5308.18 366.026   5
   0   7   7 5256.86 420.209   6
   0   7   7 5702.11 369.988   3
   0   7  -7 5060.78 375.280   6
   0   7  -7 4952.01 399.744   2
   0  -7   7 5161.98 363.512   2
   0  -7  -7 5595.34 379.924   2
   0   7   7 4798.27 325.580   9
   0   7  -7 4961.21 258.844   9
   0  -7   7 5164.02 312.941   7
   0   7  -7 5334.31 301.553   7
   0  -7  -7 5867.61 408.912   6
   0  -7   7 6027.05 365.842   6
   0   7  -8 6162.38 409.768   6
   0  -7   8 6776.24 430.566   5
   0   7   8 6708.12 487.734   6
   0   7   8 7477.08 439.635   3
   0  -7  -8 7442.23 438.702   2
   0   7  -8 6096.27 450.727   2
   0  -7   8 6932.22 420.176   2
   0   7   8 7355.03 414.694   9
   0   7  -8 6391.48 316.718   9
   0  -7  -8 6856.10 444.889   9
   0   7  -8 6327.56 346.311   7
   0  -7   8 6760.80 383.296   6
   0  -7  -8 7489.35 470.449   6
   0  -7  -8 7076.46 388.077   7
   0   7   9 2601.80 315.087   6
   0   7   9 2597.76 274.540   3
   0  -7   9 2287.82 274.316   5
   0   7  -9 2688.67 262.067   6
   0  -7   9 2406.67 250.579   2
   0  -7  -9 3129.81 277.877   2
   0  -7   9 2348.06 292.196   1
   0   7  -9 2379.99 299.185   2
   0  -7  -9 2525.08 272.219   9
   0   7  -9 2525.23 207.869   9
   0   7   9 2499.46 253.054   9
   0  -7  -9 2753.02 294.414   6
   0  -7   9 2508.69 238.631   6
   0  -7  -9 2631.39 251.384   7
   0   7  -9 2472.33 224.492   7
   0  -7  10 477.364 168.739   5
   0   7  10 768.998 208.716   6
   0   7 -10 587.619 136.486   6
   0  -7 -10 710.028 146.334   2
   0   7 -10 897.425 216.043   2
   0  -7  10 229.771 139.992   1
   0  -7  10 695.570 160.043   2
   0  -7 -10 863.878 190.212   9
   0   7 -10 735.618 129.865   9
   0   7  10 524.863 148.235   9
   0  -7  10 674.504 137.003   6
   0   7 -10 675.356 131.190   7
   0  -7  10 711.955 154.623   7
   0  -7 -10 708.332 144.368   7
   0  -7 -10 424.491 145.230   6
   0  -7  11 14880.6 710.612   5
   0   7  11 16851.6 814.470   6
   0   7 -11 14798.5 712.689   2
   0  -7 -11 16479.6 666.734   2
   0  -7  11 15837.6 651.292   2
   0  -7  11 16968.7 828.865   1
   0   7 -11 15441.1 607.345   9
   0   7  11 16205.1 704.209   9
   0  -7 -11 15502.4 684.625   7
   0   7 -11 15928.0 652.226   7
   0  -7  11 16244.2 579.549   6
   0  -7 -11 15917.3 710.115   6
   0  -7  11 15153.0 687.021   7
   0   7  12 746.539 184.399   6
   0  -7  12 1174.31 222.145   5
   0  -7  12 882.377 208.254   1
   0  -7 -12 1114.15 189.553   2
   0   7 -12 789.491 152.942   9
   0   7  12 1138.76 208.719   9
   0   7 -12 1036.67 176.393   7
   0  -7 -12 986.241 195.898   6
   0  -7 -12 628.156 157.359   7
   0  -7  12 980.257 135.091   6
   0  -7  13 39402.7 1327.08   5
   0   7  13 41423.3 1417.91   6
   0  -7  13 40230.4 1455.34   1
   0   7  13 39770.7 1271.46   9
   0   7 -13 39507.5 1186.67   9
   0  -7 -13 39060.1 1273.07   7
   0   7 -13 41624.5 1247.15   7
   0  -7  13 40384.5 1002.57   6
   0  -7 -13 41797.3 1265.00   6
   0  -7  14 63.4558 146.939   5
   0   7  14-37.9313 157.309   6
   0   7  14 137.692 131.322   9
   0  -7  14 238.783 76.9880   6
   0  -7 -14 59.5147 114.594   6
   0  -7 -14 93.1965 105.682   7
   0   7 -14 181.918 98.2038   7
   0  -7  15 4818.46 445.332   5
   0   7  15 4145.42 384.927   9
   0  -7 -15 5008.62 384.934   6
   0   7 -15 4612.14 387.840   7
   0  -7 -15 4395.50 394.522   7
   0  -7  16 615.209 205.928   5
   0   7  16 1080.02 226.614   9
   0  -7  16 574.301 142.145   9
   0   7 -16 507.305 158.752   7
   0  -7 -16 861.041 173.480   6
   0  -7 -16 471.591 161.178   7
   0  -7  17 18753.1 925.408   5
   0   7  17 19233.3 896.168   9
   0  -7  17 17859.8 743.645   9
   0  -7 -17 19356.7 789.021   6
   0  -7 -17 20159.2 934.961   7
   0   7 -17 18944.2 882.442   7
   0  -7  18 733.157 219.536   5
   0  -7  18 619.242 166.025   9
   0   7  18 798.272 216.774   9
   0  -7 -18 1014.27 178.914   6
   0   7 -18 1223.79 240.950   7
   0  -7 -18 1289.22 275.874   7
   0  -7  19 16266.0 904.050   5
   0   7  19 15502.6 831.278   9
   0  -7  19 14416.1 701.957   9
   0   7 -19 16791.1 865.148   7
   0  -7 -19 15446.1 861.470   7
   0  -7  20 823.046 263.455   5
   0   7  20 726.034 205.632   9
   0  -7  20 755.085 182.566   9
   0   7 -20 422.944 184.295   7
   0  -7 -20 738.898 213.031   7
   0  -7  21 143.377 187.373   5
   0   7  21-73.1308 150.962   9
   0  -7  21 84.2566 122.259   9
   0  -7 -21 24.5844 150.292   7
   0   7 -21 311.822 174.566   7
   0  -7  22 6150.52 590.157   5
   0  -7  22 6617.58 503.407   9
   0  -7 -22 6565.95 605.963   7
   0   7 -22 5648.50 547.198   7
   0  -7  23-168.241 151.177   9
   0  -8   0 19831.2 622.131   5
   0   8   0 19611.3 618.054   3
   0   8   0 20630.4 854.537   6
   0   8   0 18236.5 577.241   4
   0  -8   0 19259.7 797.671   2
   0  -8   0 18825.4 588.497   8
   0   8   0 19165.9 592.397   8
   0   8   0 18874.0 642.388   9
   0  -8   0 19855.2 804.173   6
   0  -8   0 18948.1 516.027   7
   0   8  -1 46738.3 1096.71   3
   0  -8  -1 44229.0 1085.75   5
   0  -8  -1 44627.8 987.719   4
   0   8  -1 45609.4 1414.32   6
   0   8   1 45201.9 1144.52   3
   0  -8   1 45944.3 1154.67   5
   0   8   1 45959.9 1108.32   4
   0   8  -1 44634.9 1084.46   4
   0  -8   1 46280.8 1378.09   2
   0   8  -1 48659.0 1447.53   1
   0  -8  -1 45828.8 1363.99   2
   0   8  -1 45800.2 1165.08   9
   0   8  -1 46739.2 1099.57   8
   0  -8  -1 45315.4 1090.77   8
   0   8   1 46098.5 1162.87   9
   0  -8   1 45159.1 1010.92   7
   0  -8   1 46830.8 1362.44   6
   0  -8  -1 45582.4 1366.07   6
   0  -8  -1 46043.1 997.266   7
   0  -8  -2 743.304 89.8206   4
   0   8  -2 599.159 159.252   6
   0  -8  -2 841.307 113.711   5
   0   8   2 854.971 135.507   3
   0  -8   2 964.534 180.867   5
   0   8  -2 1024.71 134.443   4
   0   8  -2 793.396 103.353   3
   0   8  -2 993.060 189.578   1
   0   8  -2 790.008 230.692   2
   0  -8  -2 927.522 181.890   2
   0  -8   2 829.509 185.131   2
   0   8   2 766.582 130.683   9
   0   8  -2 832.473 127.447   8
   0  -8  -2 756.064 107.460   8
   0  -8  -2 740.311 191.235   6
   0  -8   2 839.175 99.2409   7
   0  -8   2 1145.94 213.342   6
   0   8  -3 473.613 145.864   6
   0  -8   3 636.797 138.237   5
   0   8   3 597.671 126.871   3
   0  -8  -3 407.721 69.5530   4
   0   8  -3 492.381 100.759   4
   0   8  -3 402.946 73.3705   3
   0   8  -3 398.329 135.301   1
   0  -8  -3 481.889 151.979   2
   0   8  -3 603.131 210.210   2
   0  -8   3 583.786 161.647   2
   0   8  -3 489.617 115.130   8
   0   8   3 390.280 116.757   9
   0  -8  -3 449.031 95.5905   8
   0  -8   3 279.367 136.487   6
   0  -8  -3 540.476 172.796   6
   0  -8   3 408.626 78.5688   7
   0   8  -4 1818.24 174.090   4
   0   8   4 2521.11 229.722   3
   0  -8   4 1940.91 217.648   5
   0   8  -4 2261.47 284.556   6
   0  -8  -4 2788.31 170.409   4
   0   8   4 2556.57 314.384   6
   0  -8  -4 2583.45 281.311   2
   0  -8   4 2343.67 279.033   2
   0   8  -4 2016.67 303.997   2
   0   8   4 1899.99 283.445   2
   0   8  -4 2769.55 300.880   1
   0   8  -4 2277.96 137.743   3
   0  -8  -4 2403.91 189.488   8
   0   8   4 2477.35 220.804   9
   0  -8  -4 2148.19 236.600   9
   0   8  -4 2498.96 180.224   7
   0  -8  -4 2475.00 291.507   6
   0  -8   4 2661.39 286.042   6
   0   8  -4 2165.07 196.993   8
   0  -8   4 2401.46 182.364   7
   0   8   5 13495.1 710.198   6
   0   8   5 14101.5 586.785   3
   0   8  -5 13123.8 660.272   6
   0   8  -5 11530.4 473.887   4
   0  -8   5 12460.7 567.486   5
   0  -8  -5 12510.0 437.457   4
   0   8  -5 12303.5 683.041   2
   0  -8   5 12644.1 621.776   2
   0  -8  -5 13330.3 640.795   2
   0   8   5 13284.5 699.801   2
   0   8  -5 13409.6 347.274   3
   0   8  -5 12582.4 512.773   8
   0  -8  -5 13171.8 606.340   9
   0   8  -5 12551.6 420.512   9
   0   8   5 12753.4 540.360   9
   0  -8  -5 12836.3 490.781   8
   0  -8   5 12452.5 594.644   6
   0  -8   5 12270.1 469.285   7
   0   8  -5 13366.6 473.469   7
   0  -8  -5 12920.7 651.099   6
   0  -8  -6 4669.67 271.383   4
   0   8   6 5170.40 355.818   3
   0   8  -6 4698.95 388.265   6
   0   8   6 4664.39 423.937   6
   0  -8   6 4462.07 341.247   5
   0   8  -6 4210.63 287.463   4
   0   8  -6 4834.47 452.298   2
   0   8   6 4917.56 422.959   2
   0   8  -6 4933.96 141.302   3
   0  -8   6 4717.80 378.482   2
   0  -8  -6 4832.53 377.456   2
   0   8  -6 4688.94 243.278   9
   0   8   6 4692.21 323.101   9
   0   8  -6 4689.29 279.711   7
   0  -8   6 4517.19 346.731   6
   0  -8  -6 4619.08 393.281   6
   0  -8   6 4421.36 279.934   7
   0   8   7 5869.07 483.724   6
   0  -8   7 5317.25 395.754   5
   0   8  -7 6235.51 440.410   6
   0   8  -7 5218.74 337.853   4
   0   8   7 6340.86 405.549   3
   0  -8  -7 5974.92 349.479   4
   0  -8   7 5923.72 462.382   1
   0  -8   7 5729.51 409.912   2
   0  -8  -7 5620.90 410.922   2
   0   8   7 6057.52 480.855   2
   0   8  -7 5679.52 461.605   2
   0   8  -7 5684.13 285.597   9
   0  -8  -7 6428.63 438.889   9
   0   8   7 5919.76 377.025   9
   0  -8   7 5208.86 367.392   6
   0  -8  -7 5621.80 431.319   6
   0   8  -7 6281.24 330.025   7
   0  -8   7 5287.81 325.334   7
   0  -8   8 2379.65 277.574   5
   0   8  -8 1988.14 269.338   6
   0   8  -8 2198.48 234.393   4
   0   8   8 1824.61 292.632   6
   0   8   8 1951.69 301.669   2
   0  -8   8 2437.76 309.193   1
   0   8  -8 2083.34 303.351   2
   0  -8  -8 2736.30 288.276   2
   0  -8   8 2157.83 268.505   2
   0   8  -8 2329.39 195.639   9
   0  -8  -8 2890.34 307.206   9
   0   8   8 2611.18 255.230   9
   0  -8  -8 2350.02 223.028   7
   0   8  -8 2780.39 235.673   7
   0  -8   8 2330.47 252.521   6
   0  -8  -8 2746.80 321.264   6
   0   8  -9 15740.5 685.163   4
   0  -8   9 15303.9 701.168   5
   0   8  -9 15940.5 715.529   6
   0   8   9 16077.0 814.839   6
   0  -8   9 14908.0 684.859   2
   0   8  -9 14960.9 756.281   2
   0  -8   9 15009.6 781.530   1
   0  -8  -9 15415.6 692.110   2
   0   8   9 15559.4 785.818   2
   0   8   9 14276.2 641.994   9
   0  -8  -9 15899.4 748.432   9
   0   8  -9 14738.1 546.527   9
   0  -8   9 14629.0 625.721   7
   0   8  -9 14423.1 586.614   7
   0  -8  -9 14426.3 618.797   7
   0  -8   9 14758.3 625.442   6
   0  -8  -9 14998.1 727.594   6
   0   8 -10 2055.77 260.062   6
   0  -8  10 2144.22 289.064   5
   0   8  10 2213.58 319.001   6
   0   8 -10 2316.04 320.045   2
   0   8  10 2098.13 315.559   2
   0  -8  10 2208.12 268.222   2
   0  -8  10 1733.51 283.550   1
   0  -8 -10 2229.00 263.785   2
   0   8 -10 2200.66 208.270   9
   0   8  10 2212.60 253.494   9
   0  -8  10 2021.88 239.055   7
   0  -8 -10 1827.30 273.158   6
   0  -8  10 2382.30 242.033   6
   0   8 -10 2143.88 228.202   7
   0  -8 -10 2467.98 253.170   7
   0   8  11 188.498 141.818   6
   0  -8  11 131.865 146.256   5
   0   8 -11 140.616 180.077   2
   0  -8  11 102.527 120.815   2
   0  -8 -11 94.9304 110.396   2
   0   8  11 133.236 170.590   2
   0  -8  11 286.613 176.465   1
   0   8 -11 334.729 114.760   9
   0   8  11 240.175 132.794   9
   0  -8 -11 364.862 164.122   6
   0  -8  11 241.806 115.592   7
   0  -8 -11 162.537 105.676   7
   0  -8  11 273.992 110.584   6
   0   8 -11 338.482 122.615   7
   0   8  12 23545.0 1051.24   6
   0  -8  12 22330.1 937.228   5
   0  -8 -12 23486.3 859.705   2
   0  -8  12 23806.7 864.660   2
   0  -8  12 22583.0 1039.51   1
   0   8  12 20831.8 860.366   9
   0   8 -12 22295.3 785.356   9
   0  -8 -12 22403.6 877.589   7
   0  -8 -12 22883.1 914.101   6
   0   8 -12 21691.7 821.526   7
   0  -8  12 19746.3 719.421   6
   0  -8  13 1038.30 233.828   5
   0  -8  13 741.138 225.976   1
   0   8 -13 1222.74 193.096   9
   0   8  13 1068.46 207.933   9
   0  -8  13 858.072 141.295   6
   0  -8 -13 1315.93 219.314   7
   0  -8 -13 1094.65 209.418   6
   0   8 -13 873.396 170.897   7
   0  -8  14 23654.2 1020.43   5
   0  -8  14 24696.3 1150.09   1
   0   8  14 23104.3 951.880   9
   0   8 -14 22540.5 900.104   7
   0  -8 -14 24964.0 976.796   7
   0  -8 -14 22988.1 931.113   6
   0  -8  14 23719.5 717.439   6
   0  -8  15 2450.58 350.081   5
   0  -8  15 2997.14 409.376   1
   0   8  15 3125.97 336.347   9
   0  -8 -15 2827.93 312.481   6
   0  -8  15 3218.87 213.633   6
   0   8 -15 2754.93 305.534   7
   0  -8 -15 3067.92 336.472   7
   0  -8  16 259.301 184.201   5
   0  -8  16 1.86261 208.807   1
   0   8  16 30.9400 122.016   9
   0   8 -16-79.0859 133.886   7
   0  -8 -16 141.860 136.020   7
   0  -8 -16-79.6808 108.759   6
   0  -8  17 1002.33 253.725   5
   0  -8  17 351.096 164.316   1
   0   8  17 1068.40 248.792   9
   0   8 -17 1261.45 257.712   7
   0  -8 -17 982.371 214.594   7
   0  -8 -17 992.962 211.550   6
   0  -8  18 18601.5 984.084   5
   0  -8  18 18422.2 1084.30   1
   0   8  18 18512.0 920.678   9
   0   8 -18 18419.6 905.454   7
   0  -8 -18 20804.9 851.590   6
   0  -8 -18 18887.5 945.960   7
   0  -8  19 132.781 176.907   5
   0  -8  19-66.9922 192.782   1
   0   8  19-275.478 191.219   9
   0   8 -19 70.5327 139.786   7
   0  -8 -19-244.326 182.033   7
   0  -8  20 5339.02 535.248   5
   0  -8  20 5338.56 607.159   1
   0   8  20 4949.14 487.840   9
   0   8 -20 5233.48 500.275   7
   0  -8 -20 4730.33 495.514   7
   0  -8  21-32.4365 209.823   1
   0  -8  21 77.8462 177.794   5
   0   8 -21 188.395 172.021   7
   0  -8 -21 24.7092 152.760   7
   0  -8  22-336.324 294.710   1
   0  -8 -22 562.462 209.639   7
   0   9   0 112.908 147.123   6
   0   9   0-5.18099 93.6802   4
   0  -9   0 63.7996 94.1684   5
   0   9   0 60.8516 79.0168   3
   0  -9   0 118.835 128.893   2
   0   9   0 25.6627 69.3803   8
   0   9   0 45.7473 76.5580   9
   0  -9   0 79.2167 57.2485   7
   0  -9   0 209.490 162.866   6
   0   9  -1 1861.32 190.204   4
   0  -9   1 1546.64 182.480   5
   0   9  -1 1816.36 172.979   3
   0   9   1 2228.75 215.445   4
   0   9  -1 1464.79 258.135   6
   0  -9  -1 1726.82 170.516   5
   0   9   1 1839.50 282.619   6
   0   9   1 1534.50 177.057   3
   0   9  -1 2080.81 293.607   1
   0  -9  -1 1774.30 259.493   2
   0  -9   1 2017.49 279.792   2
   0   9   1 1333.38 275.795   2
   0   9  -1 1799.09 314.974   2
   0   9  -1 1571.93 187.920   9
   0   9  -1 1662.38 173.762   8
   0   9   1 1791.75 188.878   9
   0  -9  -1 1512.78 242.523   6
   0  -9  -1 1679.38 167.082   8
   0  -9   1 1806.84 145.545   7
   0  -9   1 1841.87 273.079   6
   0  -9  -1 1583.98 132.547   7
   0  -9   2 3751.16 283.865   5
   0   9   2 3502.83 375.581   6
   0  -9  -2 4019.62 195.350   4
   0   9   2 3791.54 283.212   3
   0  -9  -2 3218.18 219.100   5
   0   9  -2 3828.88 233.874   3
   0   9  -2 3674.87 248.868   4
   0   9  -2 3508.68 372.086   6
   0  -9  -2 3635.10 345.478   2
   0   9  -2 4411.72 399.553   1
   0  -9   2 3621.90 357.007   2
   0   9  -2 4152.37 416.684   2
   0   9   2 3763.89 413.776   2
   0   9  -2 4093.98 261.383   8
   0  -9  -2 3810.99 241.065   8
   0   9  -2 3516.79 270.135   9
   0   9   2 3807.43 270.755   9
   0  -9   2 3469.17 339.981   6
   0  -9   2 3837.00 213.311   7
   0  -9  -2 3323.55 359.966   6
   0   9   3 8516.62 446.234   3
   0   9   3 10245.4 645.810   6
   0   9  -3 9564.33 594.661   6
   0   9  -3 9533.12 356.064   3
   0   9  -3 8781.81 400.422   4
   0  -9   3 9003.28 462.037   5
   0  -9  -3 9351.14 321.819   4
   0   9  -3 9121.42 621.948   2
   0  -9  -3 9344.74 559.980   2
   0  -9   3 10322.7 588.541   2
   0   9  -3 8591.63 564.627   1
   0   9   3 8714.49 602.276   2
   0   9   3 9197.74 442.702   9
   0  -9  -3 9709.59 402.586   8
   0   9  -3 9370.79 420.091   8
   0  -9  -3 9145.23 567.195   6
   0  -9   3 8481.88 531.477   6
   0  -9   3 8658.01 357.481   7
   0   9   4 13594.9 764.038   6
   0  -9  -4 13716.3 420.306   4
   0   9  -4 13803.3 724.048   6
   0   9  -4 12274.9 496.593   4
   0  -9   4 12481.2 575.700   5
   0   9   4 13657.6 589.318   3
   0   9  -4 12983.9 704.467   1
   0   9  -4 13345.0 414.327   3
   0  -9  -4 13401.5 680.269   2
   0   9  -4 12202.0 720.174   2
   0  -9   4 14178.8 706.039   2
   0   9   4 12860.6 744.405   2
   0   9  -4 14540.2 543.459   8
   0   9   4 13269.0 564.640   9
   0  -9   4 12686.8 471.133   7
   0  -9   4 13086.9 658.375   6
   0  -9  -4 13167.1 693.366   6
   0   9  -5 11032.7 636.938   6
   0   9  -5 9077.45 427.546   4
   0  -9   5 10076.2 525.073   5
   0   9   5 11210.9 539.451   3
   0  -9  -5 10897.4 378.039   4
   0   9   5 10898.9 679.342   6
   0   9   5 10542.7 668.335   2
   0   9  -5 9568.66 645.503   2
   0  -9   5 10863.8 617.836   2
   0   9  -5 11421.4 339.451   3
   0  -9  -5 10794.3 611.331   2
   0   9   5 10080.0 500.261   9
   0   9  -5 10695.9 477.988   8
   0   9  -5 10136.0 380.456   9
   0  -9   5 10325.9 578.438   6
   0   9  -5 10618.8 423.192   7
   0  -9   5 9618.38 421.236   7
   0  -9  -5 10600.6 617.492   6
   0   9   6 16075.5 679.993   3
   0   9   6 14982.4 811.524   6
   0  -9   6 14062.0 652.591   5
   0  -9  -6 15807.1 509.379   4
   0   9  -6 13487.5 553.393   4
   0   9  -6 15351.1 768.085   6
   0   9  -6 15558.1 361.933   3
   0  -9  -6 16740.8 762.185   2
   0  -9   6 14749.5 728.393   2
   0   9  -6 15303.3 820.789   2
   0   9   6 15264.4 819.732   2
   0  -9  -6 13886.9 676.010   9
   0   9  -6 14527.3 489.561   9
   0   9   6 14025.5 611.545   9
   0   9  -6 14653.2 599.665   8
   0  -9   6 14491.0 557.220   7
   0   9  -6 14417.4 539.434   7
   0  -9  -6 14114.5 733.919   6
   0  -9   6 15116.1 697.152   6
   0   9  -7 910.329 219.560   6
   0  -9  -7 657.613 129.685   4
   0  -9   7 730.507 194.442   5
   0   9  -7 772.704 149.190   4
   0   9   7 993.928 269.958   2
   0   9  -7 968.754 258.097   2
   0  -9   7 1048.04 214.905   2
   0  -9  -7 1104.01 215.495   2
   0   9   7 675.136 140.392   9
   0  -9  -7 786.038 182.987   9
   0   9  -7 775.523 113.814   9
   0  -9  -7 814.790 142.058   8
   0   9  -7 747.993 139.236   7
   0   9  -7 521.593 130.939   8
   0  -9  -7 706.845 217.023   6
   0  -9   7 705.103 179.804   6
   0   9  -8 2917.84 273.873   4
   0  -9  -8 3346.41 279.631   4
   0   9  -8 2575.36 313.652   6
   0  -9   8 2496.28 296.855   5
   0  -9  -8 3198.23 329.795   2
   0  -9   8 2849.68 309.699   2
   0   9   8 3498.79 412.953   2
   0   9  -8 2869.29 372.895   2
   0  -9   8 2615.75 331.411   1
   0  -9  -8 3111.01 327.390   9
   0   9  -8 2667.52 210.162   9
   0   9   8 2849.39 281.555   9
   0  -9  -8 3099.25 268.429   8
   0  -9   8 2840.35 291.282   6
   0  -9  -8 2900.83 340.687   6
   0   9  -8 2799.42 240.832   7
   0  -9   9 2755.07 309.949   5
   0   9  -9 2645.07 279.139   4
   0   9  -9 2983.57 336.338   6
   0  -9  -9 2827.22 285.055   4
   0  -9  -9 3149.92 321.017   2
   0  -9   9 2361.06 321.198   1
   0  -9   9 2418.95 287.592   2
   0   9  -9 2597.73 367.962   2
   0   9   9 3444.46 410.020   2
   0   9  -9 2589.69 220.914   9
   0   9   9 2524.30 270.094   9
   0  -9  -9 3316.36 352.343   9
   0   9  -9 2876.40 257.956   7
   0  -9   9 2996.29 274.233   7
   0  -9  -9 2866.89 342.279   6
   0  -9   9 2742.79 286.374   6
   0  -9  -9 3099.27 273.408   7
   0  -9  10 39.4786 142.961   5
   0   9 -10-115.525 161.958   6
   0  -9  10-6.84032 145.165   1
   0   9 -10 162.597 196.801   2
   0   9  10 179.051 194.514   2
   0  -9  10 95.2486 142.773   2
   0  -9 -10-99.7454 158.324   2
   0   9 -10 73.2542 80.2890   9
   0   9  10-11.4507 114.940   9
   0  -9  10-119.329 117.917   7
   0   9 -10-94.9759 92.2247   7
   0  -9 -10-47.9454 137.783   6
   0  -9 -10 68.5905 85.0860   7
   0  -9  10-52.4790 104.848   6
   0  -9  11 3917.46 399.695   5
   0   9 -11 5232.84 475.602   2
   0  -9  11 4748.54 475.381   1
   0  -9  11 5357.53 416.606   2
   0  -9 -11 5154.61 410.084   2
   0   9  11 4899.33 393.859   9
   0   9 -11 5042.18 330.925   9
   0  -9 -11 4981.67 376.902   7
   0   9 -11 4683.63 344.164   7
   0  -9  11 5173.11 365.061   6
   0  -9 -11 4726.10 418.069   6
   0  -9  11 4450.79 371.715   7
   0  -9  12 242.837 143.416   5
   0  -9  12-168.401 169.305   1
   0  -9 -12 138.353 105.610   2
   0  -9  12-58.1015 103.695   2
   0   9 -12 48.3744 101.746   9
   0   9  12 85.4353 116.843   9
   0  -9  12 7.78990 89.3574   6
   0  -9 -12 107.911 123.523   6
   0  -9 -12-56.0350 111.021   7
   0   9 -12 93.5987 102.860   7
   0  -9  13 23538.2 1016.81   5
   0  -9  13 23527.8 1133.08   1
   0   9  13 22175.9 939.642   9
   0   9 -13 22128.1 830.218   9
   0  -9 -13 24455.0 997.862   6
   0  -9  13 24096.9 807.244   6
   0  -9 -13 24300.3 954.423   7
   0   9 -13 23166.8 886.040   7
   0  -9  14 10155.3 662.967   5
   0  -9  14 9114.47 705.195   1
   0   9  14 9822.94 604.890   9
   0  -9  14 10059.8 467.004   6
   0  -9 -14 10224.0 620.914   6
   0  -9 -14 10242.9 600.594   7
   0   9 -14 8220.87 517.130   7
   0  -9  15 3392.39 408.170   5
   0  -9  15 3954.78 476.409   1
   0   9  15 3161.32 356.409   9
   0  -9  15 3421.31 251.292   6
   0  -9 -15 3481.55 362.185   7
   0  -9 -15 3624.17 375.494   6
   0   9 -15 3196.83 338.655   7
   0  -9  16 147.843 163.507   5
   0  -9  16 148.581 163.957   1
   0   9  16 367.122 179.724   9
   0  -9 -16 86.6170 128.541   6
   0   9 -16 276.022 159.985   7
   0  -9 -16 398.583 180.801   7
   0  -9  17 10170.3 722.684   5
   0  -9  17 8794.68 751.497   1
   0   9  17 9446.28 631.720   9
   0  -9 -17 10670.2 635.097   6
   0   9 -17 8785.26 589.881   7
   0  -9 -17 9163.71 625.962   7
   0  -9  18 3438.65 426.646   5
   0  -9  18 1703.76 343.051   1
   0   9  18 2504.08 336.741   9
   0   9 -18 2226.79 316.766   7
   0  -9 -18 2900.32 369.667   7
   0  -9 -18 2664.15 325.832   6
   0  -9  19 5682.32 568.863   5
   0  -9  19 4406.31 549.291   1
   0   9  19 5546.74 507.066   9
   0  -9 -19 4941.84 489.438   7
   0   9 -19 5817.21 508.840   7
   0  -9  20 201.561 178.816   5
   0   9  20 52.7794 184.444   9
   0  -9 -20 73.8171 149.975   7
   0   9 -20 126.876 141.242   7
   0  -9  21 195.057 246.741   1
   0  -9 -21-92.3695 160.701   7
   0   9 -21-23.2773 173.187   7
   0  -9  22 562.559 273.802   1
   0  -9 -22 1633.77 330.808   7
   0 -10   0 15163.1 586.052   5
   0  10   0 16186.8 596.604   3
   0  10   0 15644.6 591.426   4
   0  10   0 15208.5 858.271   2
   0  10   0 15260.8 594.774   9
   0  10   0 16049.0 576.087   8
   0 -10   0 16182.8 794.968   6
   0 -10   0 15225.5 479.323   7
   0  10   1 3371.61 269.086   3
   0 -10   1 3780.57 292.031   5
   0 -10  -1 3315.11 246.712   5
   0  10  -1 3237.81 249.525   4
   0  10  -1 3580.63 258.316   3
   0  10   1 3097.51 402.508   2
   0  10  -1 3870.39 439.426   2
   0  10  -1 4055.77 424.788   1
   0  10  -1 3931.90 283.723   9
   0  10  -1 3157.24 246.271   8
   0  10   1 3072.61 255.957   9
   0 -10  -1 3416.88 199.150   7
   0 -10   1 3037.00 350.613   6
   0 -10   1 3282.59 201.282   7
   0 -10  -1 2747.28 339.467   6
   0  10  -2 9227.46 429.563   4
   0  10  -2 9312.97 643.458   6
   0  10  -2 9384.71 401.411   3
   0 -10   2 9154.04 474.900   5
   0  10   2 9857.57 480.204   3
   0  10   2 9406.78 666.404   2
   0  10  -2 9879.28 684.096   2
   0  10  -2 10808.1 672.502   1
   0  10  -2 9243.21 434.095   8
   0  10   2 9762.24 469.966   9
   0  10  -2 9378.70 455.061   9
   0 -10   2 9444.41 371.952   7
   0 -10  -2 9848.75 359.316   7
   0 -10  -2 9224.50 608.774   6
   0 -10   2 9848.69 602.253   6
   0  10  -3 27890.5 834.529   4
   0  10  -3 28528.3 1164.56   6
   0  10  -3 28244.1 762.737   3
   0 -10   3 28109.9 928.994   5
   0  10   3 29774.8 945.038   3
   0 -10  -3 27373.7 686.678   4
   0  10   3 28151.0 1191.33   2
   0  10  -3 28675.8 1145.49   1
   0  10  -3 26880.5 1165.05   2
   0  10  -3 26588.3 873.468   9
   0  10   3 27223.0 877.140   9
   0  10  -3 27919.3 843.714   8
   0 -10  -3 26937.2 1089.04   6
   0 -10   3 27121.6 758.407   7
   0 -10   3 26756.0 1062.42   6
   0  10  -4 13135.2 548.811   4
   0 -10   4 15037.9 658.151   5
   0  10  -4 14024.4 791.671   6
   0 -10  -4 15645.2 457.484   4
   0  10   4 15514.5 658.272   3
   0  10  -4 15081.2 798.673   1
   0  10   4 15820.7 876.792   2
   0  10  -4 14904.9 842.283   2
   0  10  -4 15560.8 478.537   3
   0  10  -4 15173.3 592.183   8
   0  10   4 14928.7 616.673   9
   0 -10   4 14265.0 722.052   6
   0 -10  -4 14731.3 775.688   6
   0 -10   4 14739.1 528.036   7
   0  10  -5 12767.1 742.232   6
   0 -10  -5 13831.5 433.154   4
   0 -10   5 12315.7 609.604   5
   0  10   5 13194.8 619.549   3
   0  10  -5 11486.4 510.480   4
   0  10  -5 14409.5 422.306   3
   0  10   5 13778.3 802.193   2
   0  10  -5 12835.2 783.974   2
   0  10   5 13036.3 584.958   9
   0  10  -5 12337.0 540.217   8
   0  10  -5 12738.3 454.611   9
   0 -10   5 12747.1 506.506   7
   0 -10  -5 14327.2 760.628   6
   0 -10   5 13421.6 697.894   6
   0  10  -6 3646.88 286.204   4
   0 -10  -6 4178.94 233.159   4
   0  10  -6 3679.24 407.453   6
   0 -10   6 4073.35 359.435   5
   0  10  -6 4447.04 171.335   3
   0  10  -6 4445.09 460.489   2
   0  10   6 4667.58 479.222   2
   0  10  -6 3772.26 303.302   8
   0  10  -6 3847.06 237.558   9
   0  10   6 3830.88 318.389   9
   0 -10  -6 4235.03 291.272   8
   0 -10  -6 3855.56 371.169   9
   0 -10   6 3809.10 374.799   6
   0 -10  -6 4206.81 409.499   6
   0  10  -6 4400.30 283.245   7
   0 -10  -7 1463.94 164.750   4
   0  10  -7 1436.11 192.589   4
   0  10  -7 1109.26 234.487   6
   0 -10   7 1514.85 234.720   5
   0  10   7 1356.61 303.710   2
   0  10  -7 1223.40 287.622   2
   0  10  -7 1356.20 152.881   9
   0 -10  -7 1549.98 259.572   9
   0 -10  -7 1486.86 186.159   8
   0  10   7 1112.71 195.381   9
   0 -10   7 1512.30 245.363   6
   0 -10  -7 1550.84 291.408   6
   0  10  -7 1417.01 179.174   7
   0  10  -7 1004.83 180.581   8
   0 -10  -8 12791.7 498.180   4
   0 -10   8 11386.2 627.939   5
   0  10  -8 11897.7 562.528   4
   0  10  -8 11574.4 703.362   6
   0  10  -8 12720.1 777.114   2
   0  10   8 12610.8 787.183   2
   0  10  -8 11650.4 573.223   8
   0  10  -8 11514.0 468.609   9
   0 -10  -8 12499.6 703.452   9
   0  10   8 11339.3 588.173   9
   0 -10  -8 12123.2 550.806   8
   0  10  -8 12335.3 525.703   7
   0 -10   8 11656.2 546.035   7
   0 -10  -8 12458.7 716.795   6
   0 -10   8 12517.5 653.405   6
   0 -10   9 408.015 177.949   5
   0 -10  -9 722.542 156.581   4
   0  10  -9 676.546 189.308   6
   0  10  -9 868.460 278.980   2
   0  10   9 943.375 286.656   2
   0  10  -9 561.210 120.718   9
   0  10   9 599.183 173.976   9
   0 -10  -9 688.414 150.469   8
   0 -10  -9 520.714 201.829   6
   0 -10   9 303.921 139.150   6
   0 -10  -9 517.433 127.815   7
   0  10  -9 447.077 127.664   7
   0 -10   9 822.643 165.966   7
   0 -10 -10 668.956 178.973   4
   0  10 -10 1140.23 229.678   6
   0 -10  10 953.794 213.187   5
   0  10  10 970.590 265.309   2
   0  10 -10 1282.95 310.176   2
   0 -10  10 1236.91 271.383   1
   0  10 -10 792.479 145.826   9
   0  10  10 618.191 156.379   9
   0 -10 -10 689.783 191.932   6
   0 -10  10 622.051 164.005   6
   0  10 -10 945.880 169.657   7
   0 -10  10 1143.96 185.381   7
   0 -10 -10 832.816 164.105   7
   0 -10 -11 274.110 160.622   4
   0 -10  11-49.5364 158.263   5
   0 -10  11 83.1473 132.352   1
   0  10  11 8.93128 120.226   9
   0  10 -11-88.0593 86.2956   9
   0 -10  11 89.3014 108.954   6
   0 -10 -11 86.7701 141.591   6
   0 -10 -11 101.297 101.225   7
   0  10 -11 314.834 117.678   7
   0 -10  12 10334.6 668.780   5
   0 -10  12 10168.2 739.629   1
   0  10 -12 10223.7 514.312   9
   0  10  12 10849.3 623.953   9
   0  10 -12 10527.3 549.243   7
   0 -10  12 10953.9 564.624   6
   0 -10 -12 10584.2 666.451   6
   0 -10 -12 9649.21 560.787   7
   0 -10  13 7502.80 578.274   5
   0 -10  13 7073.38 625.912   1
   0  10  13 7854.93 541.309   9
   0 -10 -13 7730.36 577.482   6
   0 -10 -13 7123.15 492.000   7
   0 -10  13 7687.47 456.286   6
   0  10 -13 7049.27 465.547   7
   0 -10  14 9075.13 646.347   5
   0 -10  14 9419.05 728.307   1
   0  10  14 9242.96 602.709   9
   0 -10 -14 9114.52 572.684   7
   0 -10 -14 9515.55 627.902   6
   0 -10  14 9371.16 489.213   6
   0  10 -14 8470.28 530.468   7
   0 -10  15 8252.73 639.954   5
   0 -10  15 8176.60 704.299   1
   0  10  15 8559.70 594.820   9
   0 -10 -15 8401.37 597.595   6
   0 -10 -15 8588.87 569.227   7
   0 -10  15 8651.33 445.598   6
   0  10 -15 7711.85 520.003   7
   0 -10  16 97.7011 179.187   5
   0 -10  16 4.21809 186.888   1
   0  10  16 120.785 158.101   9
   0  10 -16 101.852 124.721   7
   0 -10 -16 78.0045 133.906   6
   0 -10 -16 213.520 137.357   7
   0 -10  17 6742.53 598.708   5
   0 -10  17 5834.09 623.097   1
   0  10  17 5716.95 513.569   9
   0 -10 -17 5399.53 480.323   7
   0 -10 -17 6043.68 504.145   6
   0  10 -17 5544.99 474.905   7
   0 -10  18 14500.4 909.315   5
   0 -10  18 13459.2 982.242   1
   0  10  18 14113.8 824.260   9
   0  10 -18 13946.3 778.054   7
   0 -10 -18 14661.5 784.645   6
   0 -10 -18 13618.0 799.269   7
   0 -10  19 506.904 243.321   5
   0 -10  19 306.913 234.055   1
   0  10  19 194.149 154.789   9
   0 -10 -19 455.527 193.516   7
   0  10 -19 493.522 201.133   7
   0 -10  20 73.2553 193.795   1
   0 -10 -20 5.49803 155.986   7
   0  10 -20 285.344 189.030   7
   0 -10  21 93.6443 210.079   1
   0 -10 -21 202.879 164.757   7
   0  11   0 275.669 163.746   4
   0 -11   0 281.612 121.093   5
   0  11   0 52.5156 95.3838   3
   0  11   0 8.22694 234.849   2
   0  11   0 203.654 107.015   9
   0 -11   0 35.3909 54.5480   7
   0 -11   0 434.753 200.158   6
   0  11  -1 3978.91 308.301   4
   0  11  -1 4342.61 290.558   3
   0  11   1 4280.77 319.568   3
   0 -11   1 4130.14 315.578   5
   0 -11  -1 3946.95 289.357   5
   0  11  -1 4164.15 477.794   2
   0  11   1 3501.46 451.460   2
   0  11   1 4185.79 307.374   9
   0  11  -1 4228.60 293.265   8
   0  11  -1 4170.35 309.265   9
   0 -11  -1 4653.13 456.361   6
   0 -11   1 4098.74 233.904   7
   0 -11  -1 4138.54 232.433   7
   0 -11   1 4174.18 425.274   6
   0  11  -2 66325.3 1524.70   3
   0  11   2 68575.7 1684.31   3
   0  11  -2 64209.6 1582.37   4
   0 -11   2 63169.5 1644.90   5
   0  11  -2 66705.6 2095.23   2
   0  11   2 66225.8 2097.60   2
   0  11  -2 61537.7 1583.91   9
   0 -11  -2 63687.1 1545.13   8
   0  11  -2 66494.9 1583.44   8
   0  11   2 63991.4 1619.82   9
   0 -11  -2 65600.9 1957.14   6
   0 -11   2 67443.4 1928.40   6
   0 -11   2 64613.2 1446.86   7
   0 -11  -2 64600.4 1409.65   7
   0 -11   3 8131.91 478.614   5
   0  11   3 7847.03 460.624   3
   0  11  -3 7538.66 414.289   4
   0  11  -3 7780.70 636.846   2
   0  11  -3 8464.85 373.345   3
   0  11   3 8565.41 685.000   2
   0  11  -3 7106.12 417.721   9
   0 -11  -3 7958.41 399.165   8
   0  11  -3 8064.80 430.764   8
   0  11   3 7814.82 444.300   9
   0 -11  -3 7206.33 325.865   7
   0 -11   3 8321.10 577.420   6
   0 -11  -3 8126.18 586.468   6
   0 -11   3 7762.02 358.241   7
   0 -11  -4 31940.0 764.574   4
   0 -11   4 30619.6 1048.77   5
   0  11  -4 30687.4 941.623   4
   0  11  -4 31359.9 1336.54   2
   0  11   4 32862.4 1372.39   2
   0  11  -4 33039.4 835.576   3
   0 -11  -4 32031.1 932.858   8
   0  11   4 31926.4 1012.83   9
   0  11  -4 30859.9 955.072   8
   0 -11   4 32993.9 1217.78   6
   0 -11   4 30518.3 878.131   7
   0 -11  -4 30545.5 1228.91   6
   0  11  -5 7737.79 429.211   4
   0 -11  -5 9544.42 335.859   4
   0 -11   5 8877.70 525.978   5
   0  11  -5 9567.96 715.523   2
   0  11  -5 10103.1 357.329   3
   0  11   5 9348.75 708.761   2
   0  11  -5 8598.55 456.776   8
   0  11  -5 9111.58 379.973   9
   0 -11  -5 8533.40 438.382   8
   0  11   5 8429.21 482.866   9
   0 -11   5 8395.90 410.102   7
   0 -11   5 8681.87 587.761   6
   0 -11  -5 8601.28 613.098   6
   0  11  -6 2998.98 266.125   4
   0 -11  -6 3315.80 201.233   4
   0 -11   6 3405.16 340.148   5
   0  11  -6 3741.92 169.803   3
   0  11  -6 3031.57 416.167   2
   0  11   6 3436.78 445.803   2
   0  11  -6 3312.18 226.515   9
   0  11  -6 3460.06 291.826   8
   0  11   6 3547.71 312.557   9
   0 -11  -6 3808.42 287.574   8
   0 -11  -6 3369.24 381.468   6
   0 -11   6 3040.91 356.543   6
   0 -11  -7 193.670 80.9304   4
   0 -11   7 197.726 146.838   5
   0  11  -7 18.8729 101.563   4
   0  11  -7 167.856 217.094   2
   0  11   7 422.810 243.671   2
   0  11   7 117.594 100.606   9
   0  11  -7 310.157 131.078   8
   0  11  -7 216.355 83.1053   9
   0 -11  -7 54.0717 83.7913   8
   0 -11  -7 211.935 169.933   6
   0 -11   7 122.780 126.769   6
   0  11  -7 251.998 100.837   7
   0 -11   8 1330.29 244.636   5
   0 -11  -8 1417.33 166.032   4
   0  11  -8 1425.86 214.503   4
   0  11   8 1982.83 351.842   2
   0  11  -8 1028.48 287.665   2
   0  11   8 1249.54 205.243   9
   0  11  -8 1214.98 155.626   9
   0 -11  -8 1215.05 190.573   8
   0 -11  -8 1626.82 288.917   6
   0 -11   8 1205.56 178.858   7
   0  11  -8 1470.19 187.658   7
   0  11  -8 1300.04 205.735   8
   0 -11  -8 1190.46 183.807   7
   0 -11   8 1106.17 220.848   6
   0 -11   9 14057.5 741.254   5
   0 -11  -9 14525.3 545.151   4
   0  11   9 13652.9 878.111   2
   0  11  -9 14662.5 892.694   2
   0  11  -9 13556.5 645.764   8
   0  11  -9 13331.7 533.546   9
   0  11   9 13151.8 664.235   9
   0 -11   9 14545.1 734.452   6
   0 -11  -9 14261.9 800.697   6
   0 -11   9 13542.6 628.475   7
   0 -11  -9 14001.2 622.661   7
   0  11  -9 12930.2 580.401   7
   0 -11 -10 3191.49 265.572   4
   0 -11  10 2703.52 343.024   5
   0  11  10 2685.94 403.740   2
   0  11 -10 3089.38 432.930   2
   0  11 -10 2173.84 216.890   9
   0  11  10 2474.90 293.093   9
   0 -11 -10 2993.85 291.980   7
   0  11 -10 2408.25 289.474   8
   0  11 -10 2598.85 260.895   7
   0 -11  10 2508.80 309.860   6
   0 -11 -10 2472.47 343.606   6
   0 -11  11 1004.21 246.104   5
   0 -11 -11 1136.53 194.438   4
   0  11  11 1126.50 212.171   9
   0 -11 -11 1045.13 174.953   7
   0 -11  11 677.738 171.552   6
   0  11 -11 1346.46 198.043   7
   0 -11 -11 1024.32 233.458   6
   0 -11  12 268.635 161.550   5
   0 -11 -12 377.103 166.268   4
   0 -11  12 250.462 145.243   1
   0  11  12 260.197 136.564   9
   0  11 -12 244.797 112.956   7
   0 -11 -12 90.1558 98.9220   7
   0 -11  12 384.348 152.479   6
   0 -11 -12 71.8633 149.708   6
   0 -11 -13 3645.10 373.637   4
   0 -11  13 3586.23 420.787   5
   0 -11  13 3132.83 442.251   1
   0  11  13 3917.55 393.476   9
   0 -11 -13 3972.80 427.800   6
   0  11 -13 4020.03 355.330   7
   0 -11  13 3457.72 324.751   6
   0 -11 -13 3555.74 347.697   7
   0 -11 -14 25395.7 1012.04   4
   0 -11  14 24018.1 1140.00   5
   0 -11  14 25457.6 1271.14   1
   0  11  14 24152.9 1037.31   9
   0 -11 -14 24947.5 1113.60   6
   0 -11  14 24853.7 905.690   6
   0  11 -14 23456.3 937.112   7
   0 -11 -14 23693.1 981.978   7
   0 -11  15-125.207 167.926   5
   0 -11  15 19.0736 169.879   1
   0  11  15 61.9816 145.794   9
   0 -11 -15 244.425 148.854   7
   0  11 -15 205.464 154.488   7
   0 -11 -15 240.161 193.656   6
   0 -11  16 22866.8 1124.91   5
   0 -11  16 20881.2 1196.68   1
   0  11  16 21243.7 1000.25   9
   0 -11 -16 19925.4 945.806   7
   0  11 -16 21458.8 929.775   7
   0 -11 -16 22131.9 1041.11   6
   0 -11  17 5248.60 556.856   5
   0 -11  17 5828.26 636.140   1
   0  11  17 5073.84 492.963   9
   0  11 -17 5160.49 465.047   7
   0 -11 -17 4572.02 451.571   7
   0 -11 -17 4938.50 487.830   6
   0 -11  18 414.953 244.993   1
   0  11  18 384.198 202.164   9
   0  11 -18 181.289 176.004   7
   0 -11 -18 136.413 166.700   7
   0 -11 -18 218.855 157.451   6
   0 -11  19-99.2691 220.005   1
   0 -11 -19 124.816 143.732   7
   0  11 -19 190.033 157.947   7
   0 -11  20 2247.25 468.736   1
   0 -11 -20 2114.86 348.290   7
   0  11 -20 2427.10 356.519   7
   0  12   0 7706.47 424.640   3
   0 -12   0 6890.22 411.339   5
   0  12   0 6749.41 424.317   4
   0  12   0 7819.44 672.495   2
   0  12   0 7101.86 413.770   9
   0 -12   0 8021.86 605.953   6
   0 -12   0 7036.97 319.367   7
   0  12  -1 4301.75 303.412   3
   0 -12   1 4204.88 341.404   5
   0  12  -1 4785.54 340.949   4
   0  12   1 4218.71 330.226   3
   0  12  -1 4624.84 520.991   2
   0  12   1 4526.27 528.346   2
   0  12  -1 4314.71 305.972   8
   0  12  -1 3972.14 303.280   9
   0  12   1 4155.06 318.133   9
   0 -12  -1 4253.90 240.568   7
   0 -12   1 4468.81 462.931   6
   0 -12   1 4104.56 244.235   7
   0 -12  -1 4231.03 445.275   6
   0  12  -2 218.831 114.354   4
   0  12   2 153.768 116.652   3
   0 -12   2 90.1120 117.632   5
   0  12  -2 63.6197 208.864   2
   0  12   2 326.513 262.367   2
   0  12  -2 165.801 89.1477   3
   0  12  -2 159.609 108.117   8
   0  12   2 206.413 113.288   9
   0  12  -2 252.239 124.875   9
   0 -12  -2 93.2475 83.9448   8
   0 -12  -2 245.550 189.779   6
   0 -12  -2 107.490 56.6190   7
   0 -12   2 256.502 188.430   6
   0 -12   2 151.396 76.0122   7
   0  12  -3 31567.1 1002.28   4
   0 -12   3 31493.9 1070.36   5
   0  12  -3 34846.4 924.164   3
   0  12  -3 32738.7 1428.77   2
   0  12   3 34453.9 1471.62   2
   0  12  -3 30799.3 989.719   9
   0  12  -3 33666.8 1013.29   8
   0  12   3 31959.1 1023.47   9
   0 -12  -3 33489.5 986.508   8
   0 -12  -3 31948.2 838.366   7
   0 -12   3 31896.1 1275.81   6
   0 -12  -3 31059.3 1288.80   6
   0 -12   3 30918.2 883.485   7
   0 -12   4 1394.70 226.429   5
   0  12  -4 1745.67 215.335   4
   0  12  -4 1400.08 336.172   2
   0  12   4 874.261 300.430   2
   0  12  -4 1524.43 154.601   3
   0  12  -4 1682.90 214.442   8
   0  12  -4 1151.93 177.739   9
   0 -12  -4 1464.66 179.746   8
   0  12  -4 1397.34 154.362   9
   0  12   4 1439.37 209.273   9
   0 -12   4 1369.90 158.837   7
   0 -12   4 2010.28 305.592   6
   0 -12  -4 1643.97 152.356   7
   0 -12  -4 1715.18 305.180   6
   0 -12   5 1704.14 235.603   5
   0  12  -5 1855.98 224.110   4
   0 -12  -5 1585.10 130.482   4
   0  12  -5 1927.29 154.869   3
   0  12   5 1915.31 382.420   2
   0  12  -5 1428.41 338.134   2
   0  12   5 1738.13 222.426   9
   0  12  -5 1577.56 163.012   9
   0  12  -5 2047.53 235.213   8
   0 -12  -5 1507.51 197.733   8
   0 -12  -5 1823.72 309.927   6
   0 -12   5 1416.85 258.791   6
   0 -12  -6 10.7115 56.1225   4
   0  12  -6 69.8350 98.6720   4
   0 -12   6 172.864 144.922   5
   0  12   6 204.707 221.834   2
   0  12  -6 224.899 226.244   2
   0  12  -6 115.921 72.6676   9
   0 -12  -6 62.1954 86.8386   8
   0  12   6 123.584 101.440   9
   0  12  -6 104.208 106.871   8
   0 -12  -6 184.654 162.163   6
   0 -12   6-88.0929 143.770   6
   0  12  -7 4887.02 365.151   4
   0 -12   7 5836.30 464.791   5
   0 -12  -7 5821.15 268.877   4
   0  12  -7 5462.58 583.053   2
   0  12   7 6269.84 618.830   2
   0  12   7 5906.04 427.723   9
   0  12  -7 5093.11 298.790   9
   0  12  -7 5975.52 401.333   8
   0 -12   7 5251.30 358.495   7
   0 -12  -7 5742.43 513.763   6
   0 -12   7 6437.30 522.256   6
   0 -12  -8 166.795 86.1717   4
   0 -12   8 260.504 151.619   5
   0  12  -8 131.935 216.176   2
   0  12   8 37.5039 194.506   2
   0  12   8 27.3502 126.448   9
   0  12  -8 245.129 134.053   8
   0 -12   8 594.696 135.727   7
   0 -12   8 137.664 144.830   6
   0 -12  -8 131.194 90.2960   7
   0 -12  -8 106.984 162.409   6
   0 -12  -9 1744.19 179.022   4
   0 -12   9 1122.13 241.083   5
   0  12  -9 1363.64 341.578   2
   0  12   9 1905.90 366.689   2
   0  12   9 1381.95 230.190   9
   0  12  -9 1512.38 202.614   7
   0 -12   9 1078.82 192.750   7
   0 -12   9 1673.01 280.709   6
   0  12  -9 1277.50 215.551   8
   0 -12  -9 1363.29 199.571   7
   0 -12  -9 1148.45 267.466   6
   0 -12 -10 7644.72 384.226   4
   0 -12  10 6710.12 534.019   5
   0  12  10 7515.20 517.122   9
   0  12 -10 7447.06 484.485   8
   0 -12 -10 6276.40 560.995   6
   0 -12  10 7245.02 531.642   6
   0 -12 -10 7156.27 457.209   7
   0  12 -10 7725.93 449.154   7
   0 -12  11 4495.11 457.913   5
   0 -12 -11 5717.08 346.609   4
   0  12  11 5193.08 439.345   9
   0  12 -11 4472.50 394.900   8
   0 -12 -11 4766.98 376.494   7
   0 -12 -11 4231.08 463.128   6
   0 -12  11 4736.55 429.088   6
   0  12 -11 4209.39 343.235   7
   0 -12  12 3870.47 443.782   5
   0  12  12 3703.33 388.407   9
   0 -12  12 3751.50 371.486   6
   0 -12 -12 3897.53 456.740   6
   0 -12 -12 3741.05 348.210   7
   0  12 -12 4063.73 345.556   7
   0  12 -12 3764.62 364.487   8
   0 -12  13 5493.90 532.357   5
   0  12 -13 5860.92 466.285   8
   0  12  13 5366.03 474.730   9
   0 -12  13 6085.71 457.176   6
   0  12 -13 5178.23 400.238   7
   0 -12 -13 5874.44 447.888   7
   0 -12 -13 5087.49 502.981   6
   0 -12  14 5044.46 518.225   5
   0  12  14 4248.13 434.490   9
   0 -12  14 4865.61 399.249   6
   0 -12 -14 4696.64 495.146   6
   0  12 -14 3527.42 346.806   7
   0 -12 -14 4103.06 393.185   7
   0 -12  15 30497.3 1338.35   5
   0 -12  15 26829.5 1376.96   1
   0  12  15 27804.6 1178.40   9
   0 -12 -15 30117.5 1288.24   6
   0  12 -15 27664.5 1068.61   7
   0 -12 -15 28278.1 1115.72   7
   0 -12  16 494.450 233.041   5
   0 -12  16 735.271 317.954   1
   0  12  16 263.984 178.382   9
   0 -12 -16 883.147 231.718   7
   0 -12 -16 562.541 190.188   6
   0  12 -16 625.785 191.514   7
   0 -12  17 10763.9 883.387   1
   0  12  17 11056.8 737.724   9
   0 -12 -17 12321.1 733.276   7
   0  12 -17 11753.8 693.041   7
   0 -12 -17 12930.4 812.981   6
   0 -12  18 365.267 278.044   1
   0  12  18 1103.51 268.776   9
   0 -12 -18 693.377 211.970   7
   0  12 -18 848.654 227.624   7
   0 -12  19 172.094 248.135   1
   0 -12 -19 388.094 183.852   7
   0  12 -19-116.905 156.515   7
   0  13   0 202.221 119.128   3
   0  13   0 169.653 227.834   2
   0  13   0 129.835 86.8738   9
   0 -13   0 46.2691 60.5360   7
   0 -13   0 455.845 226.940   6
   0  13  -1 10041.7 495.786   3
   0 -13   1 9791.59 534.052   5
   0  13   1 9563.62 793.472   2
   0  13  -1 11002.4 844.277   2
   0  13   1 10010.8 513.511   9
   0  13  -1 9386.08 490.826   9
   0 -13  -1 9951.87 393.250   7
   0 -13   1 9074.78 670.866   6
   0 -13   1 9670.28 404.796   7
   0 -13  -1 9385.92 684.389   6
   0 -13   2 14455.9 679.687   5
   0  13  -2 16320.2 618.185   3
   0  13  -2 14918.2 981.308   2
   0  13   2 15640.4 1001.75   2
   0  13   2 15466.9 665.638   9
   0  13  -2 14697.6 624.486   9
   0  13  -2 14776.3 634.473   8
   0 -13  -2 14818.7 511.809   7
   0 -13   2 15345.7 540.630   7
   0 -13   2 14627.7 857.268   6
   0 -13  -2 15502.6 894.175   6
   0 -13   3 41.7371 111.876   5
   0  13  -3 79.6637 232.423   2
   0  13   3 23.0263 250.575   2
   0  13  -3 89.1007 89.9755   9
   0  13   3 126.763 113.159   9
   0  13  -3 61.4746 92.2728   8
   0 -13   3 162.627 91.2353   7
   0 -13  -3 118.339 190.898   6
   0 -13  -3 100.272 94.8353   8
   0 -13  -3 107.688 60.1507   7
   0 -13   3-226.068 206.741   6
   0 -13   4 4100.14 372.774   5
   0  13  -4 4254.21 544.518   2
   0  13   4 4611.46 558.513   2
   0  13  -4 3751.22 309.248   9
   0 -13  -4 4235.38 317.150   8
   0  13  -4 3691.15 318.378   8
   0  13   4 4216.04 345.045   9
   0 -13   4 4018.88 447.560   6
   0 -13  -4 4017.00 249.358   7
   0 -13  -4 3848.56 453.306   6
   0 -13   5 2964.86 334.067   5
   0  13  -5 3119.87 487.841   2
   0  13   5 2911.60 457.308   2
   0  13  -5 2822.40 286.630   8
   0  13  -5 2379.99 248.638   9
   0  13   5 3184.61 316.102   9
   0 -13   5 2962.56 393.001   6
   0 -13  -5 2790.82 399.521   6
   0 -13  -5 3331.24 229.009   7
   0 -13   6 6902.90 513.796   5
   0  13  -6 8628.61 751.779   2
   0  13   6 7903.90 718.137   2
   0  13   6 7324.40 476.419   9
   0  13  -6 7508.48 458.637   8
   0  13  -6 6249.86 419.005   9
   0 -13  -6 8097.73 658.880   6
   0 -13   6 7785.95 607.492   6
   0 -13   6 7620.74 420.244   7
   0 -13   7 1725.74 267.299   5
   0 -13  -7 1665.58 133.116   4
   0  13  -7 1476.77 353.074   2
   0  13   7 2171.74 430.243   2
   0  13  -7 2135.57 260.226   8
   0  13   7 1627.08 239.080   9
   0 -13  -7 1711.64 302.756   6
   0 -13   7 1442.31 264.364   6
   0 -13   8 1716.18 290.144   5
   0  13  -8 2137.18 422.640   2
   0  13   8 1709.53 368.731   2
   0  13   8 1872.80 256.608   9
   0  13  -8 1840.28 250.289   8
   0 -13  -8 1916.83 225.382   7
   0 -13   8 2662.89 358.405   6
   0 -13  -8 1869.49 336.062   6
   0 -13   9 2362.38 332.524   5
   0  13  -9 2414.28 435.946   2
   0  13  -9 2411.97 279.953   8
   0  13   9 2160.99 286.581   9
   0 -13   9 2457.60 357.164   6
   0 -13  -9 2178.45 238.661   7
   0 -13  -9 2400.21 375.755   6
   0 -13  10 8109.94 613.462   5
   0  13  10 9191.35 587.098   9
   0  13 -10 8442.35 542.029   8
   0 -13 -10 9112.31 514.330   7
   0 -13 -10 9436.83 713.986   6
   0 -13  10 9024.49 629.826   6
   0 -13  11 5893.12 540.743   5
   0  13  11 5584.73 468.478   9
   0  13 -11 4909.21 423.720   8
   0 -13 -11 4955.09 523.868   6
   0 -13 -11 6267.10 432.687   7
   0 -13  11 6194.20 513.404   6
   0  13 -11 5426.70 396.337   7
   0 -13  12 363.362 192.459   5
   0  13  12 574.989 200.737   9
   0  13 -12 176.778 125.200   7
   0 -13 -12 442.556 218.607   6
   0  13 -12 569.420 186.389   8
   0 -13 -12 460.138 148.441   7
   0 -13  12 792.419 214.267   6
   0 -13  13 19952.2 1041.33   5
   0  13  13 18729.0 919.878   9
   0  13 -13 17062.2 853.044   8
   0 -13 -13 17976.4 1017.87   6
   0 -13  13 18590.1 876.686   6
   0 -13 -13 18955.5 836.247   7
   0  13 -13 19869.1 830.623   7
   0 -13  14 7575.18 645.123   5
   0  13 -14 6043.59 498.505   8
   0  13  14 6545.60 543.830   9
   0 -13 -14 6593.81 601.160   6
   0  13 -14 6011.05 454.813   7
   0 -13 -14 6579.02 487.894   7
   0 -13  15 2246.23 375.156   5
   0  13  15 3248.55 389.643   9
   0 -13 -15 2201.42 345.819   6
   0  13 -15 2443.97 301.312   7
   0  13 -15 2193.12 321.190   8
   0 -13 -15 2847.33 328.818   7
   0  13 -16 15295.2 852.113   8
   0  13  16 17296.9 922.992   9
   0 -13 -16 17241.1 993.271   6
   0  13 -16 16252.8 802.750   7
   0  13  17 3231.56 399.689   9
   0 -13 -17 2717.17 393.980   6
   0  14   0 18857.0 1168.98   2
   0  14   0 17425.3 707.954   9
   0 -14   0 17468.5 980.823   6
   0  14   1 2206.48 450.314   2
   0  14  -1 1452.51 385.760   2
   0  14   1 1193.28 187.783   9
   0  14  -1 1273.91 186.542   9
   0 -14   1 1362.88 291.582   6
   0 -14  -1 1675.22 340.952   6
   0  14  -2 577.164 314.770   2
   0  14   2 216.956 231.333   2
   0  14  -2 664.692 155.434   8
   0  14  -2 592.232 142.766   9
   0  14   2 770.563 161.948   9
   0 -14   2 995.527 268.769   6
   0 -14  -2 400.979 216.303   6
   0 -14   3 72.5211 117.654   5
   0  14   3-99.3900 230.230   2
   0  14  -3-33.1574 223.528   2
   0  14  -3-13.7506 95.9678   8
   0  14   3 102.282 110.411   9
   0  14  -3 25.6921 92.5923   9
   0 -14   3-20.7080 155.540   6
   0 -14  -3 39.8931 192.171   6
   0 -14   4 599.564 168.973   5
   0  14  -4 1215.52 358.827   2
   0  14   4 1115.80 358.268   2
   0  14  -4 728.615 162.945   9
   0  14  -4 948.908 185.159   8
   0  14   4 1081.86 191.313   9
   0 -14  -4 794.727 264.987   6
   0 -14   4 867.635 233.966   6
   0 -14   5 1430.73 253.035   5
   0  14   5 2314.03 457.731   2
   0  14  -5 2042.73 421.541   2
   0  14  -5 2134.85 260.365   8
   0  14  -5 1460.79 210.269   9
   0  14   5 2001.36 265.645   9
   0 -14   5 1823.72 312.167   6
   0 -14  -5 2349.55 382.783   6
   0 -14   6 701.302 186.860   5
   0  14   6 980.195 346.928   2
   0  14  -6 1369.62 379.633   2
   0  14  -6 576.768 142.114   9
   0  14   6 631.837 165.852   9
   0  14  -6 938.709 183.853   8
   0 -14  -6 553.170 234.845   6
   0 -14   6 846.218 244.949   6
   0 -14   7 4390.50 431.542   5
   0  14  -7 4027.50 569.674   2
   0  14   7 4665.11 613.354   2
   0  14   7 4891.67 403.613   9
   0  14  -7 4369.41 371.864   8
   0 -14   7 4491.39 482.722   6
   0 -14  -7 4162.18 495.134   6
   0 -14  -7 4852.72 339.447   7
   0 -14   8 1804.30 300.352   5
   0  14   8 1757.00 267.446   9
   0  14  -8 1433.66 235.913   8
   0 -14  -8 2178.00 378.816   6
   0 -14   8 1152.52 261.806   6
   0 -14  -8 1924.56 224.592   7
   0 -14   9 451.759 196.072   5
   0  14   9 504.955 170.905   9
   0  14  -9 419.598 151.509   8
   0 -14   9 421.128 188.824   6
   0 -14  -9 562.427 226.283   6
   0 -14  10 13102.7 811.072   5
   0  14 -10 12914.5 680.529   8
   0  14  10 12414.6 712.105   9
   0 -14 -10 13175.1 882.452   6
   0 -14  10 12944.9 798.453   6
   0 -14  11 2584.05 379.791   5
   0  14 -11 2610.38 322.495   8
   0  14  11 2865.25 349.792   9
   0 -14 -11 3177.84 460.412   6
   0 -14  11 2983.33 384.471   6
   0 -14  12 15668.0 919.602   5
   0  14  12 14140.0 783.344   9
   0  14 -12 13799.5 747.403   8
   0 -14  12 14558.4 815.815   6
   0 -14 -12 13496.2 902.296   6
   0 -14  13 954.541 292.414   5
   0  14  13 1014.66 274.436   9
   0 -14 -13 590.099 253.349   6
   0  14 -13 954.986 233.972   8
   0 -14  13 705.149 222.006   6
   0  14  14 3916.95 443.846   9
   0 -14 -14 5416.87 573.455   6
   0  14 -14 5004.94 455.602   8
   0  14  15 489.827 203.510   9
   0  14 -15 345.729 174.236   8
   0 -14 -15 418.278 215.941   6
   0  14  16 236.802 149.664   9
   0  14 -16 69.5322 156.761   8
   0  15   0 560.219 347.052   2
   0 -15   0-13.4802 166.033   6
   0  15  -1 13540.0 1037.64   2
   0  15   1 14769.1 1071.08   2
   0  15   1 13372.5 629.493   9
   0 -15  -1 15742.3 964.253   6
   0 -15   1 13389.6 892.285   6
   0  15  -2 558.484 360.856   2
   0  15   2 59.0914 283.149   2
   0  15   2 86.7841 104.951   9
   0 -15   2-15.2104 163.988   6
   0 -15  -2 90.8798 204.161   6
   0  15  -3-184.798 240.539   2
   0  15   3-10.3346 284.556   2
   0  15  -3 23.0125 116.406   8
   0  15   3 104.517 120.307   9
   0 -15   3 243.468 178.974   6
   0 -15  -3-82.0013 210.955   6
   0  15  -4 6026.91 698.141   2
   0  15   4 4700.33 635.438   2
   0  15  -4 5108.75 388.560   8
   0  15   4 4891.38 385.167   9
   0 -15  -4 5334.89 578.594   6
   0 -15   4 5682.59 569.635   6
   0 -15   5 4845.04 455.269   5
   0  15   5 4592.84 631.780   2
   0  15  -5 5504.17 679.112   2
   0  15  -5 5388.47 409.175   8
   0  15   5 5439.68 417.101   9
   0 -15  -5 6019.27 612.132   6
   0 -15   5 5353.68 549.880   6
   0 -15   6 11540.5 716.801   5
   0  15  -6 13097.9 1038.56   2
   0  15  -6 11634.5 647.144   8
   0  15   6 12320.3 651.631   9
   0 -15  -6 13831.9 922.786   6
   0 -15   6 11366.2 804.890   6
   0 -15   7 1927.68 319.449   5
   0  15   7 2547.36 308.482   9
   0  15  -7 2558.70 305.346   8
   0 -15   7 2153.01 375.077   6
   0 -15  -7 2296.54 405.435   6
   0 -15   8 1048.16 245.684   5
   0  15  -8 1045.01 221.150   8
   0  15   8 1074.45 224.852   9
   0 -15  -8 1114.04 322.262   6
   0 -15   8 694.041 244.328   6
   0 -15   9 2108.52 345.551   5
   0  15   9 1921.13 278.138   9
   0  15  -9 1668.07 260.287   8
   0 -15  -9 1181.19 315.814   6
   0 -15   9 2369.74 358.082   6
   0 -15  10 9612.43 714.107   5
   0  15 -10 9722.14 597.709   8
   0  15  10 11339.8 671.721   9
   0 -15  10 10646.3 743.904   6
   0 -15 -10 11984.7 857.076   6
   0 -15  11 6075.47 580.424   5
   0  15 -11 4533.15 417.211   8
   0  15  11 5353.66 482.371   9
   0 -15 -11 5560.62 602.508   6
   0 -15  11 6038.98 564.306   6
   0  15 -12 6928.72 524.253   8
   0  15  12 7480.13 572.434   9
   0 -15  12 7128.57 597.879   6
   0 -15 -12 7821.52 703.477   6
   0  15  13 11496.5 733.906   9
   0  15 -13 10996.8 679.719   8
   0 -15 -13 11831.2 868.795   6
   0  15  14 55.1848 150.487   9
   0  15 -14 398.843 186.234   8
   0  16   0 19707.0 1306.32   2
   0 -16   0 19431.3 1127.33   6
   0  16   1 446.397 319.808   2
   0  16  -1 161.052 262.927   2
   0 -16   1 259.630 202.639   6
   0 -16  -1 537.872 235.427   6
   0  16   2 7531.17 808.224   2
   0  16  -2 9094.70 883.475   2
   0 -16   2 8072.65 725.688   6
   0 -16  -2 6703.57 670.144   6
   0  16  -3 3984.89 621.772   2
   0 -16  -3 3770.01 499.255   6
   0 -16   3 2776.00 450.813   6
   0  16  -4 8082.58 510.464   8
   0 -16  -4 8570.49 753.333   6
   0 -16   4 9010.66 745.013   6
   0  16  -5 17233.2 768.149   8
   0 -16   5 19415.1 1096.02   6
   0 -16  -5 18413.5 1118.60   6
   0 -16  -6 4407.41 555.166   6
   0 -16   6 3813.16 502.204   6
   0 -16   7 12092.9 853.205   6
   0 -16  -7 12160.4 905.334   6
   0 -16  -8 309.863 241.716   6
   0 -16   8 605.428 252.143   6
   0 -16   9 1242.61 312.551   6
   0 -16  10-16.3390 193.960   5
   0 -16  10 139.629 177.326   6
   0 -16  11 9549.35 724.352   6
   0 -16  12 3330.20 438.052   6
   0 -17   0 125.301 250.184   6
   0 -17   1 12528.6 914.352   6
   0 -17  -1 11223.7 884.161   6
   0 -17   2 471.744 232.407   6
   0 -17   3 4341.53 550.429   6
   0 -17   4 14028.6 975.942   6
   0 -17   5 10314.2 826.130   6
   0 -17   6 5002.45 573.850   6
   0 -17   7 1353.60 337.112   6
   0 -17   8 1731.27 366.662   6
   0 -17   9 10703.8 816.735   6
   0 -17  10 468.734 243.354   6
  -1   0  23 1276.86 238.644   5
  -1   0  23 1219.35 255.535   9
   1   0 -23 1451.84 299.227   7
  -1   0  22-31.9395 117.471   5
  -1   0  22-146.251 134.397   9
  -1   0  21 11715.0 622.498   5
  -1   0  21 11832.4 675.653   9
   1   0 -21 12819.6 773.070   7
  -1   0  20 214.131 122.359   5
  -1   0  20 165.147 146.931   9
   1   0 -20-44.5472 127.355   7
  -1   0  19 46948.0 1370.58   5
  -1   0  19 45646.5 1428.56   9
   1   0 -19 47175.0 1559.74   7
  -1   0  18-83.3194 120.299   5
  -1   0  18 195.740 133.100   9
   1   0 -18 45.0779 132.265   7
  -1   0  17 3671.97 316.351   5
  -1   0  17 4019.78 345.122   9
   1   0 -17 3645.45 374.802   7
  -1   0  16-148.588 121.657   5
  -1   0  16 28.6755 122.338   9
   1   0 -16 171.676 108.527   7
  -1   0  15 201.830 105.445   5
  -1   0  15 303.121 118.598   9
  -1   0  14-42.8173 108.951   5
  -1   0  14 29.7122 89.7048   9
   1   0 -14-3.05921 102.226   7
  -1   0  13 4269.44 290.617   5
   1   0 -13 4738.10 354.924   9
  -1   0  13 4420.36 317.724   9
  -1   0  13 4224.46 351.805   7
   1   0 -13 4211.05 341.007   7
  -1   0  12-67.2008 88.8443   5
  -1   0  12 85.6811 80.7443   9
   1   0 -12 2.54961 84.5324   7
  -1   0  11 1155.38 147.878   5
  -1   0  11 1096.50 152.278   9
   1   0 -11 1097.31 167.834   7
  -1   0  10 19.3862 75.3765   5
  -1   0  10 27.7466 35.3370   6
  -1   0  10-46.1387 83.0992   9
   1   0 -10-14.5341 71.4032   7
  -1   0   9 1145.39 136.447   5
  -1   0   9 939.062 130.426   9
   1   0  -9 1086.96 145.310   7
  -1   0   9 997.499 73.7714   6
  -1   0   8 48.8167 69.7072   5
  -1   0   8 88.8786 73.0294   9
  -1   0   8-36.3771 54.8961   7
   1   0  -8-8.93764 83.6530   7
  -1   0   8 3.98212 30.7470   6
  -1   0   7 16307.6 486.781   9
  -1   0   7 16110.9 539.926   7
  -1   0   7 15446.4 367.012   6
   1   0  -7 16478.0 523.279   7
  -1   0   6 40.9269 54.7316   9
  -1   0   6 33.6787 34.8157   6
   1   0  -6 90.1537 61.2109   7
  -1   0   5 15276.0 424.815   9
   1   0  -5 15155.4 453.337   7
  -1   0   5 15321.4 351.970   6
  -1   0   4 12.4089 46.1031   9
   1   0  -4 27.5041 52.6227   7
  -1   0   3 1364.28 83.7888   9
   1   0  -3 1355.78 92.7624   7
  -1   0   2 8.29754 22.6740   9
   1   0  -2 6.50332 24.6161   7
   1   0   1 4131.83 143.489   4
   1   0   1 4382.08 153.362   9
  -1   0  -1 3911.32 135.679   3
   1   0   2 30.0867 39.1715   9
  -1   0  -2-2.51783 35.5367   9
  -1   0  -2 48.8413 33.1565   3
   1   0   2 51.0048 30.4336   3
  -1   0  -3 2203.71 114.035   3
  -1   0  -3 1878.45 109.827   5
   1   0   3 2081.19 111.348   3
  -1   0  -3 2028.88 131.991   9
   1   0   3 2117.31 131.893   9
  -1   0  -4 10.6080 47.3909   3
  -1   0  -4 3.47757 56.7102   5
   1   0   4 54.9163 46.8100   3
  -1   0  -4 103.859 70.0484   9
   1   0   4 33.6290 60.7105   9
  -1   0  -4-111.412 80.4712   7
   1   0   5 50209.3 1048.65   5
  -1   0  -5 49915.5 1055.48   5
   1   0   5 49205.1 1053.61   3
   1   0   5 50295.9 1104.70   9
  -1   0  -5 49563.6 1118.46   9
  -1   0  -5 50222.8 1150.05   7
   1   0   6 57.8046 57.2237   5
   1   0   6 28.6475 51.6716   3
  -1   0  -6 33.1568 55.6232   5
  -1   0  -6 152.628 78.3737   9
   1   0   6 0.25211 66.4727   9
  -1   0  -6 52.9041 73.6191   7
   1   0   7 82459.8 1702.30   3
   1   0   7 85434.7 1699.34   5
  -1   0  -7 82425.4 1702.68   5
  -1   0  -7 80403.5 1581.12   6
  -1   0  -7 84890.9 1804.40   9
   1   0   7 87281.5 1777.48   9
  -1   0  -7 85911.1 1845.88   7
   1   0   8 58.7777 62.2152   3
  -1   0  -8 75.8754 61.9270   5
   1   0   8-78.3534 73.0986   5
  -1   0  -8-4.73615 33.4587   6
  -1   0  -8-39.0285 75.1620   9
   1   0   8-47.5467 73.5078   9
  -1   0  -8 63.8633 83.8887   7
   1   0   9 5028.45 266.099   5
  -1   0  -9 5376.39 275.383   5
   1   0   9 5257.64 273.030   3
   1   0   9 4989.36 294.545   9
  -1   0  -9 5440.03 335.088   9
  -1   0  -9 4962.46 165.501   6
  -1   0  -9 5111.55 331.187   7
  -1   0 -10 18.9843 76.5139   5
   1   0  10 36.8498 61.8381   3
   1   0  10 13.2407 70.9554   5
  -1   0 -10 39.2581 82.8296   9
   1   0  10 74.1360 74.2050   9
  -1   0 -10-4.22155 76.9097   7
   1   0  11 49543.4 1199.67   5
  -1   0 -11 47195.0 1193.55   5
   1   0  11 49407.8 1213.03   3
  -1   0 -11 51273.1 1375.22   9
   1   0  11 49495.2 1275.52   9
  -1   0 -11 49939.5 1369.15   7
   1   0  12-68.7428 87.3142   5
   1   0  12 106.291 84.7450   3
  -1   0 -12 14.2896 104.947   9
   1   0  12-8.69713 101.899   9
  -1   0 -12 98.2732 92.7974   7
   1   0  13 7584.38 393.606   5
  -1   0 -13 8128.04 500.294   9
   1   0  13 8014.57 448.369   9
  -1   0 -13 7908.24 495.426   7
   1   0  14 16.6159 97.8861   5
   1   0  14-34.7921 108.297   9
  -1   0 -14 10.1582 101.634   7
   1   0  15 267.947 114.193   3
   1   0  15 160.665 105.455   5
   1   0  15 182.309 141.166   9
  -1   0 -15 156.699 136.795   7
   1   0  16-19.8766 88.2781   3
   1   0  16 13.4256 116.187   9
  -1   0 -16-85.3586 129.926   7
   1   0  17 2623.81 273.523   3
   1   0  17 2521.05 294.245   9
  -1   0 -17 2341.89 330.785   7
   1   0  18-135.786 113.194   9
  -1   0 -18-75.4802 144.656   7
   1   0  19 24862.3 1002.54   9
  -1   0 -19 26890.4 1147.46   7
   1   0  20 32.4773 125.653   9
  -1   0 -20-129.214 156.833   7
   1   0  21-27.1781 119.707   9
  -1   0 -21-69.3789 161.951   7
   1   0  22 29.1664 125.452   9
  -1   0 -22 69.2899 170.217   7
   1   0  23 20929.1 995.816   9
  -1  -1  24 10563.2 659.269   5
  -1  -1  23 2464.87 316.264   5
  -1  -1  23 3369.91 376.555   9
  -1   1  23 3352.99 389.827   9
   1   1 -23 3128.21 405.562   7
   1  -1 -23 3485.66 442.664   7
  -1   1  22 334.882 140.654   5
  -1  -1  22 134.610 128.616   5
  -1   1  22 447.236 169.849   9
  -1  -1  22 184.738 122.508   9
   1   1 -22 577.938 204.426   7
   1  -1 -22 394.296 215.968   7
  -1   1  21 2912.33 292.138   5
  -1  -1  21 3235.14 345.932   5
  -1  -1  21 3564.76 366.150   9
  -1   1  21 3178.52 356.020   9
   1   1 -21 3043.71 375.143   7
   1  -1 -21 3637.57 422.108   7
  -1   1  20 37536.2 1173.24   5
  -1  -1  20 38081.0 1257.72   5
  -1   1  20 37966.6 1299.10   9
  -1  -1  20 38210.6 1272.98   9
   1  -1 -20 37753.0 1409.07   7
   1   1 -20 38148.0 1394.97   7
  -1   1  19 19.2968 97.0396   5
  -1  -1  19 39.2466 121.038   5
  -1   1  19 108.874 122.447   9
  -1  -1  19 152.801 131.216   9
   1   1 -19 89.1525 143.495   7
   1  -1 -19 122.201 152.536   7
  -1  -1  18 17829.6 764.436   5
  -1   1  18 17231.6 694.894   5
  -1  -1  18 19203.2 742.597   3
  -1   1  18 18364.8 795.250   9
  -1  -1  18 17048.3 752.755   9
   1  -1 -18 17829.8 861.508   7
   1   1 -18 17949.1 862.046   7
  -1   1  17 3496.86 290.573   5
  -1  -1  17 2635.90 281.948   5
  -1   1  17 3085.67 308.336   9
  -1  -1  17 3219.13 308.348   9
   1  -1 -17 2503.29 318.931   7
   1   1 -17 3022.46 330.475   7
  -1   1  16 1293.68 184.043   5
  -1  -1  16 1109.27 196.014   5
  -1  -1  16 1096.76 182.759   9
  -1   1  16 1545.49 218.934   9
   1  -1 -16 1085.48 213.258   7
   1   1 -16 874.934 189.222   7
  -1  -1  15 735.730 161.522   5
  -1   1  15 370.680 102.322   5
  -1  -1  15 700.785 154.989   9
  -1   1  15 986.626 181.156   9
   1  -1 -15 913.951 187.161   7
   1   1 -15 623.832 166.603   7
  -1  -1  14 19.1558 111.786   5
  -1   1  14 465.063 120.036   5
  -1  -1  14 235.716 105.156   9
  -1   1  14 274.543 123.599   9
   1   1 -14 275.836 122.920   7
   1  -1 -14 206.167 105.242   7
  -1   1  13 10.0980 84.8424   5
  -1  -1  13-127.210 122.218   5
  -1   1  13 23.0074 100.752   9
   1   1 -13 13.7954 102.561   9
   1  -1 -13 47.0763 95.6759   9
  -1  -1  13-22.6491 86.3780   9
   1   1 -13 17.6183 108.374   7
  -1   1  13-38.7637 82.7036   7
  -1  -1  13-9.92921 86.8268   7
   1  -1 -13-80.0744 97.1289   7
  -1   1  12 31254.7 843.092   5
  -1  -1  12 31916.3 917.828   5
  -1   1  12 29748.4 723.232   6
  -1   1  12 31847.9 933.297   9
  -1  -1  12 30007.4 888.277   9
   1   1 -12 30747.0 966.094   9
   1  -1 -12 30693.1 972.178   7
   1   1 -12 31879.9 990.819   7
  -1   1  12 30578.8 1027.91   7
  -1   1  11 1395.49 149.282   5
  -1  -1  11 1371.56 170.096   5
   1   1 -11 1330.25 180.705   9
  -1  -1  11 1432.07 166.021   9
  -1   1  11 1272.48 166.946   9
  -1   1  11 1624.34 202.624   7
   1   1 -11 1663.79 193.568   7
  -1   1  11 1418.44 115.936   6
   1  -1 -11 1468.67 187.379   7
  -1  -1  10 3240.73 240.398   5
  -1   1  10 3111.82 207.825   5
  -1   1  10 2862.46 226.552   9
  -1  -1  10 3377.05 228.246   9
   1   1 -10 3234.01 247.985   9
  -1   1  10 2819.41 162.849   6
   1   1 -10 3219.59 253.840   7
  -1   1  10 2874.67 254.010   7
   1  -1 -10 3262.30 253.382   7
  -1   1   9 20245.1 564.262   5
  -1  -1   9 20240.5 626.759   5
  -1   1   9 19219.7 441.540   2
  -1  -1   9 19172.2 436.590   2
   1   1  -9 20989.2 647.137   9
  -1  -1   9 21226.1 625.156   9
  -1   1   9 21360.2 645.836   9
  -1   1   9 19896.6 519.341   6
  -1   1   9 19560.1 681.439   7
   1   1  -9 20833.1 676.494   7
   1  -1  -9 15934.5 614.039   7
  -1  -1   8 100788. 1998.31   5
  -1   1   8 98786.2 1793.71   2
  -1  -1   8 91611.5 1800.26   2
  -1   1   8 98748.3 1995.65   9
  -1  -1   8 97915.8 1958.93   9
   1   1  -8 94989.6 1995.58   9
   1   1  -8 98790.4 2035.10   7
   1  -1  -8 95347.1 2026.23   7
  -1   1   8 95849.5 2067.82   7
  -1   1   8 92122.1 1858.81   6
  -1  -1   7 345.236 97.5130   5
  -1   1   7 170.755 41.0374   2
  -1   1   7 207.451 80.8586   9
  -1  -1   7 349.448 82.9518   9
   1   1  -7 328.702 78.1649   9
   1  -1  -7 372.422 88.5502   7
  -1   1   7 248.440 83.4777   7
  -1   1   7 307.001 62.9415   6
   1  -1  -7 187.360 47.0696   6
   1   1  -7 262.628 88.9298   7
   1   1  -6 26317.2 679.542   9
  -1  -1   6 27062.3 664.795   9
  -1   1   6 28430.4 693.673   9
  -1   1   6 26376.4 627.166   6
   1  -1  -6 26786.3 701.254   7
   1   1  -6 27096.0 711.601   7
   1  -1  -6 27835.7 602.882   6
  -1   1   6 26881.9 723.045   7
  -1  -1   5 3837.52 186.688   9
  -1   1   5 4110.73 201.810   9
  -1   1   5 4266.45 175.717   6
  -1   1   5 4208.68 217.474   7
   1   1  -5 3907.30 205.076   7
   1  -1  -5 4153.30 165.401   6
   1  -1  -5 3621.89 194.599   7
  -1   1   4 62784.4 1249.11   9
   1  -1  -4 61090.2 1258.26   9
  -1  -1   4 62840.2 1237.75   9
   1  -1  -4 61133.5 1264.39   7
  -1   1   4 60259.9 1269.61   7
   1   1  -4 62784.4 1277.10   7
   1  -1  -4 64927.2 1222.24   6
  -1   1   4 63577.2 1232.41   6
  -1  -1   3 44806.0 879.982   3
  -1   1   3 45165.4 893.468   9
  -1  -1   3 45152.2 897.291   9
   1  -1  -3 43536.3 897.646   9
  -1   1   3 44361.0 904.473   7
   1   1  -3 43344.2 920.550   7
   1  -1  -3 45358.9 894.851   6
   1  -1  -3 42932.3 898.673   7
  -1   1   3 45089.8 903.644   6
  -1  -1   2 40358.9 790.992   3
   1   1  -2 39206.8 797.948   3
  -1   1   2 40870.4 788.398   9
  -1   1   2 40181.7 788.195   7
   1  -1  -2 42024.2 824.182   6
   1  -1  -2 41802.3 787.471   7
   1   1  -2 39488.1 817.678   7
   1  -1  -1 12851.4 358.412   4
  -1  -1   1 13448.4 297.202   3
   1   1  -1 13182.5 315.745   8
   1  -1  -1 13105.7 322.797   6
   1   1  -1 12528.0 307.958   7
   1  -1   0 5340.27 181.805   4
  -1  -1   0 5694.83 169.350   3
  -1   1   0 5832.72 218.053   1
  -1   1   0 5678.50 163.897   3
   1   1   0 5063.91 166.297   8
   1  -1   0 5812.55 178.367   6
  -1  -1  -1 8054.31 232.866   3
   1  -1   1 7935.66 237.063   4
  -1   1  -1 7923.78 195.725   3
   1   1   1 8329.83 263.345   9
  -1   1  -1 8226.16 223.825   6
  -1  -1  -2 436.174 59.3422   3
   1  -1   2 460.808 38.6995   3
  -1   1  -2 480.850 41.2801   3
  -1   1  -2 358.723 46.7740   9
   1   1   2 560.284 77.1533   9
   1  -1   2 492.420 50.4509   9
  -1   1  -2 379.772 57.8234   7
  -1   1  -2 412.424 45.8045   6
  -1  -1  -3 1344.84 103.609   3
  -1   1  -3 1218.52 103.926   5
   1  -1   3 1174.67 105.167   5
  -1   1  -3 1221.35 72.5249   3
   1   1   3 1244.90 104.699   3
   1  -1   3 1323.64 74.1395   3
   1   1   3 1319.95 115.935   9
   1  -1   3 1340.62 95.1000   9
  -1   1  -3 1107.27 92.7798   9
  -1   1  -3 1344.81 76.5025   6
  -1   1  -3 1483.72 114.516   7
   1  -1   4 1721.60 134.698   5
   1   1   4 1651.11 125.038   3
  -1  -1  -4 1554.03 96.7219   5
  -1   1  -4 1549.97 127.201   5
   1  -1   4 1500.39 92.5934   3
  -1  -1  -4 1978.68 134.450   3
  -1   1  -4 1637.17 97.6543   3
   1   1   4 1621.72 143.108   9
   1  -1   4 1602.60 116.458   9
  -1   1  -4 1538.75 122.300   9
  -1   1  -4 1789.22 86.8587   6
  -1   1  -4 1715.34 139.229   7
   1  -1   5 1093.50 89.4102   3
  -1  -1  -5 1046.51 90.5460   5
  -1  -1  -5 1017.28 100.962   6
   1   1   5 1102.43 115.279   3
  -1   1  -5 1008.75 113.141   5
   1  -1   5 1041.53 116.772   5
  -1   1  -5 1143.95 118.924   9
   1  -1   5 1070.80 108.132   9
   1   1   5 972.903 119.910   9
  -1   1  -5 1085.99 132.413   7
  -1   1  -5 972.763 63.9295   6
   1   1   6 118879. 2342.71   3
  -1   1  -6 118001. 2340.37   5
  -1  -1  -6 115876. 2245.79   5
   1  -1   6 118806. 2249.34   3
   1  -1   6 122710. 2334.02   5
  -1  -1  -6 116906. 2269.94   6
  -1   1  -6 119447. 2360.20   9
   1   1   6 117288. 2383.24   9
   1  -1   6 122181. 2325.73   9
  -1   1  -6 121596. 2415.39   7
  -1   1  -6 117248. 2147.28   6
  -1  -1  -6 120738. 2440.01   7
  -1  -1  -7 12720.4 385.259   6
  -1   1  -7 13135.1 454.676   5
   1  -1   7 13226.7 447.589   5
  -1  -1  -7 12772.9 387.734   5
   1  -1   7 13293.9 398.805   3
   1   1   7 13358.7 451.469   3
  -1   1  -7 12594.4 322.929   2
  -1  -1  -7 12430.8 351.055   2
  -1   1  -7 13697.5 481.764   9
   1   1   7 13531.3 485.328   9
   1  -1   7 14000.1 454.259   9
  -1  -1  -7 13703.7 507.633   9
  -1  -1  -7 13622.3 516.771   7
  -1   1  -7 13124.0 501.769   7
  -1   1  -8 11153.7 427.610   5
   1  -1   8 11259.3 372.164   3
   1  -1   8 11192.0 422.720   5
  -1  -1  -8 10885.9 366.892   5
   1   1   8 11222.0 425.758   3
  -1  -1  -8 9924.48 292.055   2
  -1   1  -8 10788.7 279.559   2
  -1   1  -8 10912.0 445.468   9
   1  -1   8 11173.5 421.055   9
   1   1   8 10610.1 445.498   9
  -1  -1  -8 9676.53 458.816   7
  -1   1  -8 10633.1 458.608   7
  -1  -1  -8 11120.9 344.124   6
  -1  -1  -9 7850.65 315.023   5
  -1   1  -9 7907.43 366.988   5
   1  -1   9 8478.91 368.543   5
   1  -1   9 8147.86 320.535   3
   1   1   9 7932.27 314.312   5
   1   1   9 8340.45 372.054   3
  -1  -1  -9 7289.77 217.314   2
  -1   1  -9 7175.12 207.678   2
   1   1   9 8669.86 404.725   9
  -1   1  -9 8185.43 406.143   9
   1  -1   9 8387.37 370.814   9
  -1  -1  -9 7409.60 271.257   6
  -1  -1  -9 8488.28 442.436   7
  -1   1  -9 7927.57 412.114   7
  -1   1 -10 35420.7 976.121   5
   1   1  10 36929.0 981.131   3
  -1  -1 -10 34912.2 898.937   5
   1   1  10 36089.9 896.660   5
   1  -1  10 39722.3 996.998   5
   1  -1  10 36856.9 910.087   3
   1   1  10 37059.8 1027.20   9
   1  -1  10 37246.5 987.791   9
  -1   1 -10 37482.0 1058.23   9
  -1   1 -10 36872.8 1071.25   7
  -1  -1 -10 34820.2 803.655   6
  -1  -1 -10 37281.7 1096.04   7
   1  -1  11 14677.4 552.105   5
  -1   1 -11 14603.5 561.098   5
   1   1  11 14474.4 492.391   5
   1  -1  11 14831.2 508.737   3
  -1   1 -11 14190.7 608.099   9
   1   1  11 15130.5 598.112   9
  -1  -1 -11 15178.8 653.004   9
   1  -1  11 14009.5 558.297   9
  -1   1 -11 14615.9 632.936   7
  -1  -1 -11 13769.7 387.792   6
  -1  -1 -11 15375.3 654.150   7
   1  -1  12 26554.3 773.109   3
  -1   1 -12 27368.9 843.633   5
   1  -1  12 25439.4 821.204   5
   1  -1  12 26922.0 846.212   9
  -1  -1 -12 27841.0 969.937   9
   1   1  12 27504.8 887.710   9
  -1   1 -12 27017.3 930.763   9
  -1  -1 -12 27698.7 957.788   7
  -1   1 -12 25639.7 917.173   7
  -1  -1 -12 26015.8 594.886   6
   1  -1  13 250.550 85.3446   3
   1   1  13 341.497 110.277   3
   1  -1  13 188.409 114.251   5
   1   1  13 190.448 109.005   9
   1  -1  13 155.509 90.8782   9
  -1  -1 -13 379.950 164.566   9
  -1   1 -13 302.908 136.291   9
  -1  -1 -13 238.652 42.5751   6
  -1  -1 -13 507.065 156.841   7
  -1   1 -13 452.713 124.165   7
   1   1  14 620.648 132.344   3
   1  -1  14 752.373 158.266   5
   1  -1  14 538.625 145.903   9
   1   1  14 694.956 153.434   9
  -1  -1 -14 808.268 195.431   7
  -1   1 -14 510.302 155.638   7
   1  -1  15 74.9964 110.442   5
   1   1  15-4.63790 92.8002   3
   1  -1  15 159.442 96.2801   9
   1   1  15 213.522 117.504   9
  -1   1 -15-14.4932 114.756   7
  -1  -1 -15 429.608 164.805   7
   1  -1  16 3087.94 295.214   5
   1   1  16 3518.14 311.677   3
   1  -1  16 3356.49 275.902   3
   1   1  16 3023.12 311.215   9
   1  -1  16 2997.51 294.084   9
  -1   1 -16 3160.12 360.765   7
  -1  -1 -16 3065.55 341.525   7
   1  -1  17 715.416 169.307   5
   1  -1  17 1021.80 171.149   3
   1  -1  17 1012.73 196.735   9
   1   1  17 1110.84 214.570   9
  -1   1 -17 1191.81 232.593   7
  -1  -1 -17 1086.11 234.551   7
   1  -1  18 22958.3 826.276   3
   1  -1  18 20216.4 858.136   9
   1   1  18 20950.3 890.471   9
  -1   1 -18 21033.0 976.100   7
  -1  -1 -18 20315.1 968.992   7
   1  -1  19-25.6353 104.694   9
   1   1  19-88.3586 150.978   9
  -1   1 -19 92.9215 145.447   7
  -1  -1 -19 40.1646 157.696   7
   1   1  20 4003.28 393.709   9
   1  -1  20 4092.65 391.462   9
  -1  -1 -20 4648.01 476.703   7
  -1   1 -20 4793.25 477.814   7
   1  -1  21 83.4984 138.771   9
   1   1  21 269.733 150.279   9
  -1   1 -21 336.350 203.676   7
  -1  -1 -21 139.754 163.067   7
   1   1  22 7358.08 563.386   9
   1  -1  22 6771.56 531.592   9
  -1   1 -22 6762.66 601.606   7
  -1  -1 -22 7863.38 649.707   7
   1  -1  23 1348.97 253.207   9
   1   1  23 1460.00 287.938   9
  -1  -2  25 9112.89 648.076   5
  -1  -2  24 5649.13 501.474   5
  -1  -2  24 5407.21 484.759   9
  -1  -2  23 762.163 227.657   5
  -1   2  23 814.298 246.033   9
  -1  -2  23 947.825 221.456   9
   1  -2 -23 897.598 259.665   7
   1   2 -23 971.928 262.596   7
  -1  -2  22 13383.8 741.551   5
  -1   2  22 13565.1 758.610   9
  -1  -2  22 13488.6 732.811   9
   1   2 -22 14208.4 841.072   7
   1  -2 -22 13281.8 825.094   7
  -1  -2  21 18208.1 864.010   5
  -1   2  21 18240.7 727.933   5
  -1   2  21 18635.7 882.155   9
  -1  -2  21 18397.9 852.585   9
   1   2 -21 19697.3 976.787   7
   1  -2 -21 19128.8 968.845   7
  -1   2  20 89.6704 98.3189   5
  -1  -2  20 221.739 162.890   5
  -1  -2  20-45.8719 128.322   9
  -1   2  20 190.949 154.744   9
   1  -2 -20 135.471 151.337   7
   1   2 -20 196.885 150.684   7
  -1   2  19 19750.5 720.689   5
  -1  -2  19 19849.8 750.992   3
  -1  -2  19 18991.5 837.600   5
  -1  -2  19 17758.5 788.922   9
  -1   2  19 18104.9 834.965   9
   1   2 -19 18159.1 899.004   7
   1  -2 -19 18758.8 907.147   7
  -1  -2  18 1319.68 243.099   5
  -1   2  18 1174.15 169.960   5
  -1  -2  18 1452.22 199.143   3
  -1   2  18 1110.21 210.014   9
  -1  -2  18 1281.54 209.204   9
   1   2 -18 964.619 214.553   7
   1  -2 -18 932.908 206.695   7
  -1  -2  17 307.419 140.280   5
  -1   2  17 264.534 99.0026   5
  -1  -2  17 179.124 107.477   9
  -1   2  17 600.137 160.442   9
   1   2 -17 494.899 176.209   7
   1  -2 -17 313.544 139.480   7
  -1  -2  16-234.656 152.919   5
  -1   2  16 27.6589 85.8039   5
  -1   2  16 39.7205 103.446   9
  -1  -2  16-28.2392 103.500   9
   1   2 -16 79.5644 111.666   7
   1  -2 -16-106.064 128.998   7
  -1   2  15 2562.89 219.471   5
  -1  -2  15 3310.30 305.079   5
  -1   2  15 3330.34 309.747   9
  -1  -2  15 3409.69 285.978   9
   1   2 -15 2581.60 288.414   7
   1  -2 -15 3347.11 327.765   7
  -1   2  14 7149.45 327.602   6
  -1  -2  14 7290.84 436.922   5
  -1   2  14 7359.74 356.836   5
  -1   2  14 7408.77 435.108   9
  -1  -2  14 7971.24 422.245   9
   1   2 -14 8181.60 487.691   7
   1  -2 -14 6714.01 448.296   7
  -1   2  13 5509.32 289.297   5
  -1   2  13 5929.36 294.909   6
  -1  -2  13 5037.91 350.564   5
  -1   2  13 5513.01 364.660   9
   1   2 -13 5727.92 382.147   9
  -1  -2  13 5089.67 329.831   9
   1  -2 -13 5802.13 404.990   9
   1   2 -13 5446.78 372.731   7
  -1  -2  13 5877.67 424.326   7
   1  -2 -13 5859.33 396.684   7
  -1   2  12 4062.02 236.749   5
  -1  -2  12 3820.99 290.538   5
  -1   2  12 3331.25 1094.18   6
  -1   2  12 3682.45 289.482   9
   1   2 -12 4086.18 309.012   9
  -1  -2  12 4131.09 276.463   9
  -1  -2  12 3846.05 326.420   7
  -1   2  12 3940.37 328.297   7
   1   2 -12 4196.62 323.082   7
   1  -2 -12 3721.38 305.289   7
   1  -2 -12 4343.77 204.383   6
  -1  -2  11 1866.04 204.955   5
  -1   2  11 2064.04 164.793   5
  -1   2  11 1986.87 131.304   2
  -1  -2  11 1904.34 107.393   2
  -1  -2  11 2276.69 196.444   9
  -1   2  11 2076.90 206.940   9
   1   2 -11 2178.78 227.432   9
   1   2 -11 1918.53 210.870   7
   1  -2 -11 1778.65 206.580   7
   1  -2 -11 2253.55 145.289   6
  -1   2  11 2148.17 173.340   6
  -1   2  11 1762.30 214.183   7
  -1   2  10 25701.3 662.893   5
  -1  -2  10 25734.8 783.387   5
  -1  -2  10 23984.1 584.741   2
  -1   2  10 24597.6 612.336   2
  -1   2  10 27169.7 790.767   9
  -1  -2  10 26153.6 739.642   9
   1   2 -10 24306.2 762.068   9
  -1   2  10 25225.6 837.128   7
  -1   2  10 24357.5 690.790   6
   1   2 -10 25703.6 805.391   7
   1  -2 -10 26600.3 638.768   6
   1  -2 -10 26066.1 811.850   7
  -1   2   9 53007.0 1115.15   5
  -1  -2   9 52174.7 1262.19   5
  -1   2   9 51946.0 1098.14   2
  -1  -2   9 48213.9 1072.67   2
   1   2  -9 51340.0 1233.11   9
  -1   2   9 54280.8 1259.45   9
  -1  -2   9 53804.8 1212.85   9
   1  -2  -9 50485.0 1274.79   7
  -1  -2   9 50263.4 996.950   6
  -1   2   9 51031.5 1169.97   6
  -1   2   9 51689.8 1311.40   7
   1   2  -9 53756.3 1283.67   7
   1  -2  -9 54122.9 1116.21   6
  -1  -2   8 7139.83 230.344   6
  -1  -2   8 7668.57 356.547   5
  -1  -2   8 6928.00 267.739   2
  -1   2   8 7534.65 273.905   2
   1   2  -8 7596.20 336.398   9
  -1   2   8 7280.26 339.241   9
   1  -2  -8 7668.95 362.610   9
  -1  -2   8 7613.08 314.765   9
   1   2  -8 7591.37 353.665   7
  -1   2   8 7320.23 364.548   7
   1  -2  -8 8018.43 361.145   7
  -1   2   8 7263.18 312.130   6
   1  -2  -8 7314.06 276.898   6
  -1  -2   7 32501.8 732.488   6
  -1  -2   7 33778.2 876.604   5
  -1  -2   7 32817.7 784.165   2
  -1   2   7 33941.9 769.831   2
   1   2  -7 34155.5 841.091   9
  -1   2   7 34555.4 862.603   9
  -1  -2   7 34502.2 813.489   9
   1  -2  -7 34215.5 884.618   9
   1   2  -7 35189.1 878.208   7
   1  -2  -7 33877.0 868.173   7
  -1   2   7 32936.8 824.361   6
   1  -2  -7 33802.1 785.832   6
  -1   2   7 32634.3 882.479   7
  -1  -2   6 4410.23 193.732   6
  -1  -2   6 4909.55 264.146   5
  -1   2   6 4759.20 208.377   2
  -1  -2   6 4500.62 222.714   2
  -1   2   6 5165.79 247.441   9
   1   2  -6 4675.96 225.469   9
  -1  -2   6 4555.55 212.323   9
   1  -2  -6 4435.82 243.640   9
   1  -2  -6 4569.28 236.446   7
  -1   2   6 4460.25 242.349   7
  -1  -2   6 4627.05 248.284   7
   1  -2  -6 5075.15 222.415   6
   1   2  -6 4786.37 254.584   7
  -1   2   6 4570.69 230.420   6
  -1  -2   5 16110.8 434.539   6
  -1  -2   5 15577.4 378.649   3
  -1   2   5 15721.1 434.748   2
  -1  -2   5 14953.6 458.547   2
   1   2  -5 15687.8 436.259   9
  -1   2   5 14693.8 444.863   9
  -1  -2   5 15325.2 425.704   9
   1  -2  -5 15344.0 462.146   9
  -1   2   5 15072.1 458.673   7
   1  -2  -5 15512.9 439.716   6
   1   2  -5 14964.6 456.392   7
   1  -2  -5 15618.6 454.431   7
  -1  -2   5 14669.8 465.910   7
  -1   2   5 15379.4 460.872   6
  -1  -2   4 24749.6 655.696   2
  -1  -2   4 26425.4 551.011   3
  -1   2   4 26466.8 622.325   2
   1  -2  -4 25712.6 627.613   9
  -1  -2   4 25889.2 604.140   9
   1   2  -4 26105.4 605.851   9
  -1   2   4 25322.4 615.281   9
  -1   2   4 25588.2 646.557   6
   1   2  -4 26182.6 638.725   7
   1  -2  -4 25421.7 606.597   7
  -1  -2   4 24776.1 635.529   7
  -1   2   4 25590.5 617.003   7
   1  -2  -4 26502.4 634.952   6
  -1  -2   3 7409.23 302.466   2
   1   2  -3 7788.59 219.760   3
  -1   2   3 8054.19 275.797   2
  -1  -2   3 7786.94 206.555   3
   1   2  -3 7834.34 251.975   9
   1  -2  -3 7652.42 249.862   9
  -1   2   3 7930.72 249.004   9
  -1   2   3 7805.02 239.151   7
   1  -2  -3 7622.11 233.801   7
  -1  -2   3 7611.01 261.604   7
   1  -2  -3 8081.46 281.848   6
  -1   2   3 8102.59 287.369   6
   1   2  -3 7951.83 263.723   7
  -1   2   2 80138.7 1560.45   2
  -1  -2   2 79430.0 1465.33   3
   1   2  -2 76860.8 1462.19   3
  -1  -2   2 79366.0 1525.36   1
  -1   2   2 79754.5 1480.41   9
   1  -2  -2 78111.3 1486.33   9
   1  -2  -2 79500.9 1562.77   6
  -1   2   2 79269.6 1457.47   7
  -1  -2   2 77238.8 1521.57   7
   1   2  -2 78092.2 1519.01   7
   1  -2  -2 81475.6 1452.22   7
  -1   2   1 57619.5 1200.73   4
   1  -2  -1 58590.2 1179.12   4
   1   2  -1 58822.4 1117.61   3
   1   2  -1 57671.4 1147.12   8
  -1  -2   1 57555.9 1131.63   7
   1  -2  -1 57549.2 1183.52   6
  -1  -2   0 14849.3 363.857   3
  -1   2   0 14318.4 382.951   4
   1  -2   0 14412.0 380.563   4
  -1  -2   0 15478.8 449.296   6
   1   2   0 14476.2 358.645   3
  -1   2   0 13904.8 440.246   1
   1   2   0 13955.9 366.865   8
   1  -2   0 14518.0 392.089   6
   1  -2   1 749.359 79.3934   4
  -1   2  -1 763.045 78.0652   4
  -1  -2  -1 802.152 77.3634   3
  -1  -2  -1 770.456 95.4362   6
  -1   2  -1 603.120 77.1541   2
  -1   2  -1 712.260 103.692   1
   1   2   1 744.021 92.9233   9
  -1   2  -1 815.374 86.4413   6
  -1   2  -1 699.127 51.5955   7
   1  -2   1 617.414 71.2527   6
  -1  -2  -2 6504.94 278.606   6
  -1   2  -2 6491.15 243.736   4
   1  -2   2 6405.31 245.648   5
  -1  -2  -2 6556.58 240.497   3
  -1   2  -2 5890.13 233.986   2
   1   2   2 6371.99 258.200   9
  -1   2  -2 6178.13 174.090   9
   1  -2   2 6216.85 163.876   9
   1  -2   2 6313.10 220.826   6
  -1   2  -2 6292.62 223.341   6
   1  -2   2 5719.53 204.796   7
  -1   2  -2 5948.03 202.821   7
  -1  -2  -3 3374.09 200.996   6
   1  -2   3 3042.70 178.173   5
  -1  -2  -3 3459.90 183.948   3
  -1   2  -3 3009.72 99.2290   3
   1  -2   3 3199.78 98.1967   3
  -1   2  -3 3366.33 171.163   2
  -1  -2  -3 3191.44 196.105   2
   1  -2   3 3204.46 129.337   9
  -1   2  -3 3269.36 140.126   9
   1   2   3 3238.98 195.403   9
  -1   2  -3 3197.54 152.880   6
   1  -2   3 3284.91 147.848   6
   1  -2   3 2767.06 157.694   7
  -1   2  -3 3365.17 164.211   7
  -1   2  -4 2174.69 161.840   5
  -1  -2  -4 2200.38 165.273   6
  -1   2  -4 2267.27 92.2676   3
   1  -2   4 2250.41 162.754   5
   1  -2   4 2324.41 90.9665   3
  -1   2  -4 2329.42 142.582   2
  -1  -2  -4 2451.08 170.219   2
   1  -2   4 2318.82 126.393   9
   1   2   4 2451.33 181.628   9
  -1   2  -4 2219.84 134.669   9
   1  -2   4 2514.40 123.380   6
  -1   2  -4 2326.65 158.219   7
   1  -2   4 2225.23 157.369   7
  -1   2  -4 2262.53 128.483   6
   1  -2   5 34142.4 826.107   5
  -1   2  -5 33328.1 834.018   5
  -1  -2  -5 33106.2 679.133   5
  -1  -2  -5 33773.4 826.019   6
   1   2   5 35043.3 836.299   3
  -1   2  -5 32951.3 750.138   2
   1  -2   5 32171.0 671.269   3
  -1  -2  -5 32963.4 796.131   2
  -1   2  -5 33427.3 783.905   9
   1  -2   5 33900.7 753.161   9
   1   2   5 34772.7 860.547   9
  -1   2  -5 33646.7 827.437   7
  -1   2  -5 32596.9 709.883   6
   1  -2   5 31366.1 829.461   7
  -1  -2  -6 77917.3 1488.51   5
   1  -2   6 76119.8 1484.70   3
  -1  -2  -6 79451.9 1632.16   6
  -1   2  -6 78637.6 1666.77   5
   1   2   6 83636.6 1676.87   3
   1  -2   6 82719.1 1666.63   5
  -1   2  -6 77430.7 1545.30   2
  -1  -2  -6 77022.8 1584.53   2
  -1   2  -6 77558.9 1620.51   9
   1  -2   6 77081.3 1577.05   9
   1   2   6 78635.3 1686.52   9
  -1   2  -6 75077.9 1485.38   6
  -1   2  -6 80896.0 1682.17   7
   1  -2   6 76540.7 1696.94   7
  -1  -2  -7 44710.6 936.266   5
  -1   2  -7 45032.8 1101.28   5
   1  -2   7 45556.9 1091.25   5
   1   2   7 45234.2 1094.49   3
   1  -2   7 44689.5 937.992   3
  -1   2  -7 45187.9 968.008   2
  -1  -2  -7 43078.5 988.776   2
  -1   2  -7 45768.4 1076.70   9
   1  -2   7 45523.3 1034.92   9
   1   2   7 46972.0 1130.16   9
  -1  -2  -7 47233.7 1169.66   7
  -1   2  -7 47543.8 1133.85   7
  -1  -2  -7 45314.6 1042.82   6
   1  -2   7 43897.2 1143.54   7
  -1   2  -7 43899.2 901.388   6
  -1   2  -8 114315. 2324.88   5
   1  -2   8 117281. 2319.48   5
  -1  -2  -8 109979. 2128.68   5
   1   2   8 116042. 2328.00   3
   1  -2   8 110452. 2131.73   3
  -1  -2  -8 110462. 2154.06   2
  -1   2  -8 110204. 2128.42   2
   1  -2   8 110890. 2243.38   9
   1   2   8 113123. 2356.93   9
  -1   2  -8 112639. 2305.93   9
  -1   2  -8 106478. 2041.84   6
  -1  -2  -8 110625. 2217.59   6
  -1   2  -8 114112. 2360.30   7
  -1  -2  -8 122843. 2448.73   7
   1  -2   8 109635. 2384.10   7
  -1  -2  -9 38378.3 873.965   5
  -1   2  -9 40746.8 1046.07   5
   1   2   9 39862.1 1033.71   3
   1  -2   9 42161.3 1047.52   5
   1  -2   9 39121.1 882.879   3
  -1   2  -9 37580.8 840.822   2
  -1  -2  -9 36981.0 846.699   2
  -1   2  -9 39264.9 1040.29   9
   1   2   9 40510.5 1078.21   9
  -1  -2  -9 38085.4 925.433   6
  -1  -2  -9 40932.3 1126.87   7
  -1   2  -9 40031.1 1080.71   7
   1  -2  10 34531.0 962.415   5
   1  -2  10 34697.5 823.951   3
  -1   2 -10 35042.0 973.845   5
  -1  -2 -10 32213.2 738.292   2
  -1   2 -10 31466.1 735.049   2
   1  -2  10 35054.0 919.370   9
   1   2  10 35250.5 998.768   9
  -1   2 -10 33510.5 983.708   9
  -1  -2 -10 33173.6 831.810   6
  -1   2 -10 34400.8 1017.59   7
  -1  -2 -10 35668.3 1069.07   7
   1  -2  11 62006.7 1349.43   3
  -1   2 -11 62306.3 1517.36   5
   1  -2  11 60871.1 1492.93   5
  -1  -2 -11 59674.5 1198.79   2
   1  -2  11 61754.8 1456.04   9
  -1   2 -11 61136.0 1554.96   9
   1   2  11 59354.7 1530.29   9
  -1   2 -11 63265.2 1590.72   7
   1  -2  11 62052.9 1628.83   7
  -1  -2 -11 62425.0 1626.75   7
  -1  -2 -11 61793.2 1332.22   6
   1  -2  12 409.578 123.656   5
   1   2  12 250.586 92.7675   3
  -1   2 -12 815.988 158.672   5
   1  -2  12 439.922 92.1260   3
   1   2  12 330.603 121.165   9
   1  -2  12 385.474 116.204   9
  -1  -2 -12 210.210 119.699   9
  -1   2 -12 346.904 119.235   9
  -1  -2 -12 431.291 87.6433   6
  -1  -2 -12 436.791 136.084   7
  -1   2 -12 125.462 91.4713   7
   1   2  13 879.337 159.440   3
   1  -2  13 680.587 150.518   5
   1  -2  13 817.260 122.575   3
   1   2  13 1013.89 188.295   9
   1  -2  13 625.072 132.100   9
  -1   2 -13 891.286 172.854   9
  -1   2 -13 1008.84 190.092   7
  -1  -2 -13 886.749 103.735   6
  -1  -2 -13 852.538 184.818   7
   1  -2  14 19347.9 630.840   3
   1  -2  14 18635.7 727.764   5
   1   2  14 19483.0 750.299   3
   1  -2  14 18812.1 710.010   9
   1   2  14 19214.7 772.727   9
  -1  -2 -14 17430.4 495.768   6
  -1  -2 -14 18192.5 816.383   7
  -1   2 -14 19827.0 826.694   7
   1  -2  15 4548.21 358.386   5
   1  -2  15 4588.67 344.871   9
   1   2  15 4835.09 386.132   9
  -1  -2 -15 5288.17 441.976   7
  -1  -2 -15 5072.37 202.511   6
  -1   2 -15 4612.27 401.390   7
   1  -2  16 284.705 125.916   5
   1  -2  16 206.212 100.585   9
   1   2  16 156.425 109.126   9
  -1  -2 -16 139.185 40.1085   6
  -1   2 -16 213.967 124.349   7
  -1  -2 -16 370.425 164.436   7
   1  -2  17 3503.18 336.077   5
   1   2  17 4545.12 391.955   9
   1  -2  17 3681.01 330.905   9
  -1   2 -17 4454.39 423.824   7
  -1  -2 -17 3887.63 408.807   7
   1  -2  18 622.540 175.358   5
   1  -2  18 808.585 152.959   3
   1  -2  18 679.585 164.729   9
   1   2  18 676.411 183.726   9
  -1  -2 -18 537.909 173.334   7
  -1   2 -18 742.463 207.316   7
   1  -2  19 10944.2 609.327   9
   1   2  19 10525.9 643.359   9
  -1  -2 -19 10292.9 696.634   7
  -1   2 -19 9432.38 666.331   7
   1   2  20 433.397 176.138   9
   1  -2  20 554.211 179.681   9
  -1   2 -20 431.616 172.933   7
  -1  -2 -20 369.083 166.385   7
   1   2  21 1911.53 304.236   9
   1  -2  21 2107.89 300.918   9
  -1   2 -21 2348.67 352.873   7
  -1  -2 -21 2518.91 363.421   7
   1  -2  22 1884.68 296.941   9
   1   2  22 2065.36 311.328   9
  -1  -2 -22 2519.98 380.592   7
  -1   2 -22 2112.82 346.857   7
   1  -2  23 15161.8 816.680   9
  -1  -3  25 4628.10 488.904   5
  -1  -3  24 1337.55 277.465   5
  -1  -3  24 1319.25 256.263   9
  -1  -3  23 39086.5 1432.33   5
  -1   3  23 36682.4 1400.47   9
  -1  -3  23 37006.2 1343.03   9
   1  -3 -23 38787.9 1536.28   7
   1   3 -23 38954.6 1520.57   7
  -1  -3  22 2006.67 315.651   5
  -1  -3  22 2260.97 308.774   9
  -1   3  22 2115.92 324.940   9
   1   3 -22 2425.44 364.300   7
   1  -3 -22 2161.22 348.594   7
  -1  -3  21 16526.0 846.635   5
  -1  -3  21 17137.2 803.121   9
  -1   3  21 16618.1 836.466   9
   1  -3 -21 16087.2 895.223   7
   1   3 -21 17585.7 915.187   7
  -1   3  20 11302.5 499.731   5
  -1  -3  20 9084.60 615.209   5
  -1   3  20 10239.2 635.344   9
  -1  -3  20 10108.9 589.938   9
   1  -3 -20 10929.1 710.167   7
   1   3 -20 11673.7 721.503   7
  -1   3  19 8909.83 428.226   5
  -1  -3  19 8658.60 573.844   5
  -1   3  19 7956.94 544.871   9
  -1  -3  19 8474.53 521.679   9
   1  -3 -19 8605.03 607.861   7
   1   3 -19 8477.55 591.131   7
  -1   3  18-13.8135 76.3615   5
  -1  -3  18-100.293 136.214   5
  -1  -3  18 46.9823 104.181   9
  -1   3  18 148.337 133.877   9
   1   3 -18 106.961 128.075   7
   1  -3 -18 227.016 141.241   7
  -1   3  17 1628.50 177.314   5
  -1  -3  17 1914.03 263.645   5
  -1  -3  17 2097.54 254.030   9
  -1   3  17 1706.71 253.819   9
   1   3 -17 1672.31 254.303   7
   1  -3 -17 2232.86 290.974   7
  -1   3  16 4631.64 279.192   5
  -1  -3  16 5011.90 409.864   5
  -1  -3  16 5165.48 302.431   3
  -1  -3  16 4187.47 329.810   9
  -1   3  16 4967.82 387.052   9
   1  -3 -16 4786.33 405.739   7
   1   3 -16 4556.13 400.688   7
  -1   3  15 354.719 105.779   6
  -1  -3  15 579.707 159.376   5
  -1   3  15 486.572 108.321   5
  -1  -3  15 432.305 131.871   9
  -1   3  15 477.339 146.769   9
   1   3 -15 686.215 171.360   7
   1  -3 -15 488.810 135.804   7
  -1  -3  14 2455.21 273.044   5
  -1   3  14 2892.77 240.003   6
  -1   3  14 2469.99 188.045   5
  -1  -3  14 2559.24 236.236   9
  -1   3  14 2056.85 247.088   9
   1  -3 -14 2443.39 178.406   6
   1   3 -14 2433.37 271.924   7
   1  -3 -14 2295.32 262.198   7
  -1  -3  13 11446.5 557.318   5
  -1   3  13 10996.4 475.098   6
  -1   3  13 11341.9 409.002   5
  -1  -3  13 11769.9 505.221   9
   1  -3 -13 11358.1 593.195   9
   1   3 -13 11381.5 550.110   9
  -1   3  13 10591.4 525.098   9
   1  -3 -13 11295.0 562.122   7
   1   3 -13 11188.5 549.362   7
  -1  -3  13 11369.9 603.437   7
   1  -3 -13 11970.7 416.154   6
  -1  -3  12 952.471 165.937   5
  -1   3  12 821.618 140.206   6
  -1   3  12 922.437 111.533   5
  -1  -3  12 713.683 86.8738   2
  -1   3  12 980.396 130.874   2
  -1  -3  12 1096.34 151.852   9
  -1   3  12 820.785 154.440   9
   1   3 -12 941.519 152.300   9
   1  -3 -12 1222.85 192.370   9
   1  -3 -12 827.528 110.396   6
   1  -3 -12 831.852 152.087   7
  -1  -3  12 1057.50 184.225   7
   1   3 -12 922.217 168.564   7
  -1  -3  11 35799.5 1034.72   5
  -1   3  11 35685.8 815.340   5
  -1  -3  11 33629.3 810.890   2
  -1   3  11 34212.6 867.690   2
   1   3 -11 36896.6 1013.27   9
  -1  -3  11 35147.3 938.242   9
  -1   3  11 37554.5 1025.84   9
   1  -3 -11 36530.0 1081.98   9
  -1   3  11 35514.3 961.172   6
  -1  -3  11 36517.5 1095.46   7
   1  -3 -11 37387.4 1050.33   7
   1  -3 -11 36656.5 878.719   6
   1   3 -11 36215.3 1035.00   7
  -1  -3  10 11388.4 501.677   5
  -1   3  10 11438.1 350.980   5
  -1  -3  10 9991.94 370.783   2
  -1   3  10 11613.9 415.845   2
  -1  -3  10 11136.0 434.995   9
   1   3 -10 10672.0 457.487   9
  -1   3  10 11301.6 486.336   9
  -1   3  10 11123.4 464.930   6
   1  -3 -10 12136.0 511.628   7
   1  -3 -10 11581.3 413.521   6
   1   3 -10 11185.3 501.749   7
  -1  -3  10 10643.8 309.537   6
  -1   3   9 146155. 2671.23   5
  -1  -3   9 149047. 2948.88   5
  -1  -3   9 135904. 2762.89   2
  -1   3   9 143580. 2793.52   2
  -1   3   9 145868. 2904.87   9
  -1  -3   9 145377. 2813.42   9
   1   3  -9 136626. 2853.01   9
  -1   3   9 142801. 2879.94   6
  -1  -3   9 139241. 2674.02   6
   1  -3  -9 147331. 2806.46   6
   1  -3  -9 145427. 2921.98   7
   1   3  -9 141931. 2919.48   7
  -1  -3   8 29495.5 882.761   5
  -1  -3   8 30155.6 799.957   2
  -1   3   8 32619.2 824.990   2
  -1   3   8 32533.6 878.509   9
  -1  -3   8 33713.9 819.338   9
   1   3  -8 30974.9 833.148   9
   1  -3  -8 31666.4 902.984   9
  -1   3   8 32883.4 879.808   6
   1  -3  -8 34116.7 835.307   6
   1  -3  -8 31986.8 877.252   7
  -1  -3   8 31507.5 906.766   7
   1   3  -8 33166.4 885.220   7
  -1  -3   8 31727.5 745.773   6
  -1  -3   7 3821.12 251.321   5
  -1   3   7 3535.92 214.588   2
  -1  -3   7 3386.91 150.268   3
  -1  -3   7 3338.24 210.769   2
   1  -3  -7 3483.36 236.875   9
   1   3  -7 3684.39 211.464   9
  -1  -3   7 3638.80 201.669   9
  -1   3   7 3466.30 224.326   9
  -1  -3   7 3775.89 243.242   7
   1  -3  -7 3607.04 221.211   6
   1   3  -7 3391.47 226.702   7
   1  -3  -7 3571.27 228.921   7
  -1   3   7 4035.07 246.947   6
  -1  -3   7 3875.33 198.006   6
  -1  -3   6 31894.8 780.923   6
  -1  -3   6 34174.6 867.850   5
  -1  -3   6 32614.4 675.318   3
  -1  -3   6 32446.9 832.148   2
  -1   3   6 32125.3 815.859   2
  -1   3   6 33301.2 823.043   9
  -1  -3   6 32081.8 769.380   9
   1  -3  -6 31664.0 833.227   9
   1   3  -6 31519.4 779.630   9
  -1   3   6 31426.5 852.336   6
  -1  -3   6 31278.6 834.134   7
   1  -3  -6 32504.2 821.762   6
   1   3  -6 32221.8 827.687   7
   1  -3  -6 31951.3 811.447   7
  -1  -3   5 130833. 2578.74   5
  -1  -3   5 127446. 2526.60   6
  -1   3   5 130666. 2547.41   2
  -1  -3   5 128793. 2581.52   2
  -1  -3   5 133214. 2362.39   3
   1   3  -5 127311. 2477.12   9
   1  -3  -5 126388. 2537.73   9
  -1   3   5 131735. 2519.44   9
  -1  -3   5 124770. 2535.74   7
   1   3  -5 131461. 2529.62   7
   1  -3  -5 128890. 2497.07   7
   1  -3  -5 131542. 2552.85   6
  -1   3   5 130536. 2597.88   6
  -1  -3   4 69975.0 1501.92   6
  -1  -3   4 70493.2 1511.22   5
  -1  -3   4 73146.0 1508.23   1
   1   3  -4 71532.9 1352.47   3
  -1  -3   4 71622.9 1329.02   3
  -1  -3   4 69748.0 1545.27   2
  -1   3   4 72292.3 1509.56   2
   1  -3  -4 68459.3 1460.44   9
  -1   3   4 71984.2 1448.75   9
   1   3  -4 70682.3 1427.73   9
   1  -3  -4 70378.2 1420.85   7
  -1  -3   4 70051.4 1466.15   7
  -1   3   4 71979.5 1542.08   6
   1   3  -4 71604.1 1459.21   7
   1  -3  -4 73653.3 1516.43   6
  -1  -3   3 90487.3 1831.29   6
   1  -3  -3 90133.0 1798.76   2
   1   3  -3 88023.0 1640.24   3
  -1  -3   3 89145.6 1799.90   1
  -1  -3   3 91238.7 1653.44   3
  -1   3   3 90559.6 1816.61   2
  -1  -3   3 85959.6 1851.49   2
   1  -3  -3 86898.9 1728.02   9
  -1   3   3 88765.3 1717.60   9
  -1   3   3 88637.7 1839.33   6
   1  -3  -3 87907.0 1810.64   6
   1  -3  -3 89342.4 1677.38   7
   1   3  -3 87309.8 1735.86   7
  -1  -3   3 86580.7 1742.34   7
   1  -3  -2 47488.0 1053.81   4
  -1  -3   2 49524.2 1117.64   6
   1  -3  -2 48086.1 1072.52   2
  -1   3   2 48811.7 1087.77   2
  -1  -3   2 47234.3 947.059   3
   1   3  -2 48317.2 944.311   3
  -1  -3   2 46965.7 1125.59   2
   1   3  -2 48560.3 1050.03   1
   1  -3  -2 48683.8 972.818   9
  -1   3   2 47998.7 961.526   9
   1   3  -2 46740.4 1022.71   8
  -1  -3   2 47218.1 993.186   7
   1  -3  -2 48354.8 913.584   7
   1  -3  -2 48023.4 1083.11   6
   1   3  -2 45774.8 993.704   7
   1  -3  -1 51419.5 1071.67   4
  -1  -3   1 51483.7 1021.57   3
  -1   3   1 48784.4 1096.36   4
   1   3  -1 51153.9 1186.84   6
  -1  -3   1 52570.0 1174.68   6
  -1   3   1 49057.8 1026.48   5
   1   3  -1 50046.3 1016.12   3
   1  -3  -1 51159.3 1125.18   2
  -1  -3   1 51137.4 1188.38   2
  -1   3   1 51456.5 973.447   9
   1  -3  -1 50771.5 987.518   9
  -1  -3   1 50521.5 1057.63   8
   1   3  -1 50744.0 1057.01   8
   1  -3  -1 50814.8 954.139   8
   1  -3  -1 50558.7 1125.65   6
  -1  -3   1 50275.5 1030.46   7
  -1  -3   0 7518.66 337.683   6
   1   3   0 7476.07 252.608   3
  -1  -3   0 7621.71 255.829   3
  -1   3   0 7318.45 274.562   4
  -1   3   0 7562.51 264.281   5
   1  -3   0 7678.83 265.545   4
   1  -3   0 7741.61 306.231   2
  -1  -3   0 7584.98 344.293   2
  -1   3   0 7648.13 193.786   8
   1   3   0 7476.57 261.581   8
  -1  -3   0 7447.31 255.913   8
   1  -3   0 7721.89 303.911   6
   1   3   1 13446.0 393.995   3
  -1  -3  -1 13634.1 395.551   3
  -1   3  -1 13194.5 395.375   4
   1  -3   1 13541.4 389.397   4
  -1   3  -1 13468.9 400.674   5
  -1  -3  -1 14602.6 489.107   6
   1  -3   1 13349.1 397.192   5
   1  -3   1 13348.7 431.912   2
  -1   3  -1 14198.5 446.174   2
  -1   3  -1 14382.4 505.676   1
  -1  -3  -1 14114.0 483.981   2
  -1  -3  -1 13836.7 386.572   8
   1   3   1 13313.7 440.821   9
   1  -3   1 13101.3 417.157   6
  -1   3  -1 14219.5 304.716   7
   1  -3   1 12800.2 308.744   7
  -1   3  -1 13542.0 434.630   6
   1   3   2 274.721 74.7537   3
  -1  -3  -2 346.590 106.907   6
   1   3   2-62.0686 100.288   6
  -1   3  -2 229.946 78.0195   4
  -1  -3  -2 208.497 74.2653   3
   1  -3   2 89.5357 70.3550   5
   1  -3   2 152.642 72.0126   4
  -1   3  -2 178.344 83.9441   1
  -1  -3  -2 117.817 104.924   2
  -1   3  -2-32.2585 88.8565   2
   1  -3   2 17.4777 68.2156   2
  -1   3  -2 171.244 30.8437   9
  -1  -3  -2 138.399 76.8672   9
   1   3   2 285.106 96.2332   9
  -1   3  -2 183.794 44.7395   7
  -1   3  -2 210.160 83.7908   6
   1  -3   2 92.2421 69.7361   6
   1  -3   2 188.070 47.2160   7
  -1  -3  -3 61596.2 1353.31   6
  -1   3  -3 56725.0 1257.99   4
   1   3   3 62441.0 1385.97   6
   1  -3   3 58844.5 1277.87   5
  -1  -3  -3 58935.2 1330.51   2
  -1   3  -3 59902.6 1282.90   2
   1   3   3 57306.6 1302.57   9
  -1  -3  -3 61198.0 1334.62   9
  -1   3  -3 58619.3 1139.06   9
   1  -3   3 60023.3 1124.52   9
  -1   3  -3 59609.6 1256.18   6
  -1   3  -3 58895.2 1191.92   7
   1  -3   3 58642.9 1236.09   6
   1  -3   3 55587.8 1202.97   7
   1  -3   4 36632.8 892.316   5
   1   3   4 36800.3 973.531   6
  -1  -3  -4 38314.9 945.437   6
  -1   3  -4 36883.0 879.728   2
  -1  -3  -4 34619.4 904.911   2
   1   3   4 37245.6 915.634   9
  -1   3  -4 35697.7 776.713   9
  -1  -3  -4 37676.1 942.749   9
   1  -3   4 36786.0 758.447   9
  -1   3  -4 35611.0 840.317   6
   1  -3   4 34307.7 844.811   7
   1  -3   4 37416.8 819.551   6
  -1   3  -4 35111.1 826.842   7
   1  -3   5 13915.8 478.953   5
  -1  -3  -5 14083.7 477.479   2
  -1   3  -5 13316.5 444.650   2
  -1  -3  -5 14830.4 521.223   9
  -1   3  -5 13888.1 404.046   9
   1  -3   5 13957.4 382.097   9
   1   3   5 14458.4 499.290   9
  -1   3  -5 13158.2 409.767   6
   1  -3   5 12290.4 447.623   7
  -1   3  -5 14112.5 448.911   7
   1  -3   5 13843.3 392.235   6
  -1  -3  -5 13699.4 492.256   6
   1   3   6 44945.2 1074.95   3
   1  -3   6 44253.3 1066.34   5
  -1  -3  -6 42235.0 824.379   5
  -1   3  -6 44063.8 1078.12   5
  -1  -3  -6 43379.7 1031.60   2
  -1   3  -6 42196.3 999.465   2
   1  -3   6 42372.4 824.433   3
  -1   3  -6 42371.9 978.237   9
   1  -3   6 43486.2 943.240   9
   1   3   6 43160.1 1088.42   9
   1  -3   6 42134.6 1060.47   7
  -1   3  -6 43097.2 1031.40   7
   1  -3   6 43579.4 910.833   6
  -1   3  -6 41926.1 947.705   6
  -1  -3  -6 44614.8 1074.96   6
  -1   3  -7 184218. 3608.22   5
  -1  -3  -7 183053. 3315.23   5
   1   3   7 191860. 3615.74   3
   1  -3   7 192240. 3611.61   5
  -1  -3  -7 184986. 3520.53   2
  -1   3  -7 184770. 3499.93   2
   1   3   7 186713. 3632.53   9
   1  -3   7 183133. 3458.56   9
  -1   3  -7 180552. 3514.95   9
  -1   3  -7 186501. 3581.59   7
  -1   3  -7 175506. 3413.27   6
  -1  -3  -7 182749. 3575.88   6
   1  -3   7 188588. 3372.76   6
   1  -3   7 177347. 3617.85   7
   1  -3   8 4913.56 305.910   5
  -1   3  -8 4713.91 298.871   5
   1   3   8 4607.73 289.600   3
  -1  -3  -8 4367.17 239.039   2
   1  -3   8 3903.69 160.562   3
  -1   3  -8 3846.64 225.253   2
   1  -3   8 4571.54 238.590   9
  -1   3  -8 4196.42 259.195   9
   1   3   8 4306.17 288.975   9
  -1  -3  -8 3916.45 256.521   6
   1  -3   8 4316.58 291.950   7
  -1  -3  -8 4495.37 305.725   7
  -1   3  -8 3897.01 186.710   6
  -1   3  -8 4630.90 286.931   7
   1  -3   9 99558.8 1947.40   3
   1  -3   9 104320. 2223.77   5
  -1   3  -9 106660. 2252.99   5
  -1   3  -9 99867.4 2058.46   2
  -1  -3  -9 102589. 2062.81   2
  -1   3  -9 101433. 2180.09   9
   1   3   9 104813. 2256.45   9
   1  -3   9 107002. 2114.19   9
  -1  -3  -9 106985. 2322.73   7
  -1   3  -9 104065. 2240.65   7
  -1   3  -9 98449.5 1945.81   6
  -1  -3  -9 104920. 2152.72   6
   1  -3  10 39385.0 877.550   3
  -1   3 -10 41532.9 1133.52   5
  -1   3 -10 36881.1 808.880   6
   1  -3  10 42264.0 1123.17   5
  -1   3 -10 40295.7 944.991   2
  -1  -3 -10 39556.5 934.522   2
   1   3  10 42034.0 1149.33   9
  -1   3 -10 38531.3 1071.84   9
   1  -3  10 39566.3 1006.00   9
  -1  -3 -10 42636.1 1202.69   7
  -1  -3 -10 41546.8 1031.05   6
  -1   3 -10 41740.5 1138.58   7
  -1   3 -11 3023.96 276.558   5
   1   3  11 2984.50 264.444   3
   1  -3  11 2725.66 163.138   3
   1  -3  11 3146.87 270.847   5
  -1   3 -11 2709.80 180.638   2
  -1  -3 -11 2758.06 172.317   2
  -1   3 -11 2421.24 233.882   9
   1  -3  11 2750.50 227.147   9
   1   3  11 2439.29 248.700   9
  -1   3 -11 3127.18 273.275   7
  -1  -3 -11 2905.66 290.457   7
  -1  -3 -11 2736.17 212.966   6
   1  -3  11 2448.07 264.031   7
   1  -3  12 5558.67 374.460   5
   1  -3  12 5626.39 257.925   3
  -1   3 -12 5899.05 392.911   5
   1   3  12 5692.77 372.783   3
  -1  -3 -12 5528.08 235.712   2
   1  -3  12 5176.12 316.779   9
   1   3  12 5760.58 390.288   9
  -1   3 -12 5942.37 383.252   9
  -1  -3 -12 5734.63 432.903   9
   1  -3  12 5508.17 416.845   7
  -1  -3 -12 5902.38 418.344   7
  -1  -3 -12 6191.84 314.681   6
  -1   3 -12 5164.86 379.853   7
   1   3  13 16212.7 690.257   3
   1  -3  13 16454.7 514.713   3
   1  -3  13 16563.8 688.922   5
   1  -3  13 16223.5 624.220   9
   1   3  13 16008.5 698.007   9
  -1   3 -13 16579.6 705.682   9
  -1  -3 -13 17333.7 767.610   7
  -1  -3 -13 15961.5 542.626   6
  -1   3 -13 16383.3 723.534   7
   1  -3  14 1164.80 196.132   5
   1  -3  14 1324.58 140.689   3
   1  -3  14 1423.39 196.319   9
   1   3  14 1861.22 248.621   9
  -1  -3 -14 1545.75 153.565   6
  -1  -3 -14 1659.06 246.244   7
  -1   3 -14 1381.29 220.877   7
   1  -3  15-109.766 124.645   5
   1  -3  15-111.663 70.9678   3
   1  -3  15 38.4638 92.5052   9
   1   3  15-150.998 124.964   9
  -1  -3 -15 52.0378 125.442   7
  -1   3 -15-70.6049 111.633   7
  -1  -3 -15 77.3477 65.0058   6
   1  -3  16 6077.63 435.927   5
   1  -3  16 6393.96 334.852   3
   1  -3  16 6389.27 410.892   9
   1   3  16 7012.41 485.946   9
  -1  -3 -16 6891.95 516.446   7
  -1  -3 -16 6054.83 279.451   6
  -1   3 -16 6173.91 472.861   7
   1  -3  17 5695.67 434.584   5
   1  -3  17 6057.26 415.034   9
   1   3  17 5791.75 451.472   9
  -1   3 -17 5402.95 456.128   7
  -1  -3 -17 6154.04 500.465   7
  -1  -3 -17 5156.63 232.204   6
   1  -3  18 1853.24 279.253   5
   1  -3  18 1668.97 235.483   9
   1   3  18 2200.12 309.953   9
  -1   3 -18 2567.01 333.179   7
  -1  -3 -18 1655.60 286.305   7
   1  -3  19 5740.19 467.007   5
   1   3  19 6407.43 504.482   9
   1  -3  19 5332.93 421.230   9
  -1   3 -19 6110.95 522.209   7
  -1  -3 -19 6118.67 539.332   7
   1  -3  20 362.480 159.140   9
   1   3  20 170.405 138.195   9
  -1  -3 -20 219.447 178.973   7
  -1   3 -20 212.024 140.944   7
   1   3  21 12050.4 726.633   9
   1  -3  21 11077.3 655.049   9
  -1   3 -21 11968.9 776.476   7
  -1  -3 -21 11636.6 792.160   7
   1   3  22 1704.75 305.584   9
   1  -3  22 1672.38 248.188   9
  -1  -3 -22 1264.04 285.893   7
  -1   3 -22 1400.24 304.441   7
   1  -3  23 1187.60 243.647   9
  -1  -4  25 3179.81 426.988   5
  -1  -4  24 19969.3 1029.44   5
  -1  -4  23 18.4259 179.767   5
  -1   4  23 486.932 209.704   9
  -1  -4  23 148.880 129.101   9
   1   4 -23 311.451 202.078   7
   1  -4 -23 68.1220 164.578   7
  -1  -4  22 35191.1 1357.34   5
  -1   4  22 34115.5 1305.89   9
  -1  -4  22 32252.3 1210.26   9
   1   4 -22 34317.8 1386.30   7
   1  -4 -22 35028.4 1419.64   7
  -1  -4  21 157.377 162.781   5
  -1   4  21-43.1903 140.077   9
  -1  -4  21 129.730 132.681   9
   1  -4 -21 165.867 175.800   7
   1   4 -21 261.659 184.076   7
  -1  -4  20 1812.62 302.009   5
  -1   4  20 1649.71 264.594   9
  -1  -4  20 1999.25 271.202   9
   1  -4 -20 1107.08 261.976   7
   1   4 -20 1970.96 307.960   7
  -1  -4  19 3644.54 387.500   5
  -1  -4  19 3799.37 346.984   9
  -1   4  19 3760.90 384.151   9
   1  -4 -19 3303.68 376.153   7
   1   4 -19 3813.60 399.188   7
  -1  -4  18 21490.5 930.399   5
  -1  -4  18 21065.8 680.492   3
  -1  -4  18 18951.0 791.192   9
  -1   4  18 20719.5 887.200   9
   1  -4 -18 20464.7 932.946   7
   1   4 -18 20912.8 927.715   7
  -1   4  17 1633.17 162.267   5
  -1  -4  17 1577.78 269.733   5
  -1  -4  17 1867.07 176.533   3
  -1  -4  17 1350.04 205.848   9
  -1   4  17 1696.69 250.090   9
   1  -4 -17 1742.44 270.767   7
   1   4 -17 2520.12 311.525   7
  -1  -4  16 2524.07 303.530   5
  -1   4  16 2970.52 200.476   5
  -1  -4  16 3033.94 218.307   3
  -1  -4  16 3304.81 290.249   9
  -1   4  16 2994.77 309.114   9
   1  -4 -16 3102.80 326.572   7
   1   4 -16 3570.90 349.070   7
   1  -4 -16 3416.87 233.541   6
  -1  -4  15 486.515 93.9957   3
  -1  -4  15 598.436 171.134   5
  -1   4  15 317.195 125.047   6
  -1   4  15 558.167 102.576   5
  -1  -4  15 531.469 130.145   9
  -1   4  15 607.684 157.888   9
   1   4 -15 207.829 130.704   7
   1  -4 -15 65.0861 101.824   7
   1  -4 -15 380.863 91.8942   6
  -1  -4  14-50.7646 157.079   5
  -1   4  14 151.745 67.4254   5
  -1   4  14 132.590 104.132   6
  -1  -4  14 276.219 111.199   9
  -1   4  14 111.947 120.570   9
   1  -4 -14 214.470 131.218   7
   1  -4 -14 89.3352 71.0088   6
   1   4 -14 115.398 115.284   7
  -1  -4  13 2801.03 297.601   5
  -1   4  13 2767.02 167.887   5
  -1   4  13 2735.01 260.203   6
  -1  -4  13 2550.20 180.433   2
  -1   4  13 2828.16 231.401   2
  -1   4  13 2459.60 256.331   9
  -1  -4  13 2400.20 217.967   9
   1   4 -13 2699.15 265.779   9
   1  -4 -13 2860.20 282.701   7
   1  -4 -13 2309.08 204.223   6
   1   4 -13 2687.73 270.087   7
  -1   4  12 12272.1 366.921   5
  -1   4  12 13614.2 570.370   6
  -1  -4  12 11849.9 576.830   5
  -1   4  12 12523.9 488.702   2
  -1  -4  12 11528.6 428.036   2
   1   4 -12 12225.5 543.372   9
  -1   4  12 12096.1 551.553   9
   1  -4 -12 12498.8 618.352   9
  -1  -4  12 13123.2 511.067   9
   1  -4 -12 12529.2 573.586   7
  -1  -4  12 11961.4 608.743   7
   1   4 -12 12620.4 567.541   7
   1  -4 -12 12964.8 490.105   6
  -1  -4  12 10960.1 322.015   6
  -1  -4  11 266.708 126.757   5
  -1   4  11 274.918 57.7158   5
  -1   4  11 406.194 129.760   6
  -1  -4  11 294.318 58.2851   3
  -1   4  11 511.227 132.354   2
  -1  -4  11 308.353 90.8113   2
  -1  -4  11 576.845 111.061   9
   1   4 -11 297.775 102.359   9
  -1   4  11 373.090 122.430   9
   1  -4 -11 364.243 111.570   9
   1   4 -11 470.328 123.913   7
  -1  -4  11 389.190 68.6066   6
   1  -4 -11 349.140 98.7837   6
  -1  -4  11 409.262 119.078   7
   1  -4 -11 420.297 128.098   7
  -1   4  10 39322.9 825.372   5
  -1  -4  10 39145.2 1120.01   5
  -1   4  10 39511.3 1043.03   2
  -1  -4  10 38423.9 996.370   2
  -1  -4  10 40619.4 861.002   3
  -1  -4  10 40337.6 1012.35   9
  -1   4  10 39650.3 1093.38   9
   1   4 -10 37744.6 1044.53   9
   1  -4 -10 40795.7 1036.68   6
  -1   4  10 40466.7 1118.50   6
   1   4 -10 39176.6 1086.13   7
   1  -4 -10 40128.2 1101.79   7
  -1  -4  10 38806.8 908.284   6
  -1  -4   9 9786.19 468.155   5
  -1   4   9 9447.37 264.492   5
  -1  -4   9 9816.30 284.904   3
  -1  -4   9 9604.68 408.901   2
  -1   4   9 9587.80 420.914   2
  -1   4   9 8664.48 419.308   9
  -1  -4   9 9243.01 378.815   9
   1   4  -9 9079.35 398.024   9
   1  -4  -9 8915.18 421.887   7
   1  -4  -9 10098.4 424.631   6
  -1  -4   9 8887.44 347.782   6
   1   4  -9 9759.11 439.273   7
  -1   4   9 9297.38 450.455   6
  -1  -4   8 15625.2 583.941   5
  -1  -4   8 15026.7 365.043   3
  -1   4   8 15249.0 549.589   2
  -1  -4   8 13969.6 519.463   2
   1   4  -8 14660.7 503.444   9
  -1   4   8 14957.7 542.193   9
  -1  -4   8 14940.3 484.797   9
   1  -4  -8 14034.7 559.661   9
  -1  -4   8 14947.2 482.438   6
   1   4  -8 14537.8 535.538   7
  -1  -4   8 14796.0 564.214   7
   1  -4  -8 14657.1 534.955   6
  -1   4   8 14789.9 577.752   6
   1  -4  -8 14816.2 530.369   7
  -1  -4   7 11253.9 483.500   5
  -1  -4   7 10853.8 450.535   2
  -1  -4   7 11355.3 280.585   3
  -1   4   7 11287.4 456.354   2
   1  -4  -7 10434.2 447.947   9
  -1   4   7 10657.7 431.635   9
   1   4  -7 10625.2 396.433   9
   1   4  -7 11440.7 435.880   7
  -1   4   7 10894.5 480.414   6
  -1  -4   7 11377.8 452.184   7
   1  -4  -7 11695.2 456.142   6
   1  -4  -7 11512.2 434.955   7
  -1  -4   7 10654.4 403.464   6
  -1  -4   6 67065.5 1533.08   5
  -1  -4   6 67703.9 1263.48   3
  -1   4   6 69855.3 1539.41   2
  -1  -4   6 66768.4 1535.60   2
   1  -4  -6 67825.7 1487.61   2
  -1   4   6 67301.3 1472.81   9
   1  -4  -6 65988.1 1507.00   9
   1   4  -6 65765.9 1418.86   9
  -1  -4   6 64389.8 1483.44   7
  -1  -4   6 66304.7 1479.24   6
   1  -4  -6 67541.8 1449.17   7
   1   4  -6 67767.4 1474.93   7
   1  -4  -6 66972.9 1526.42   6
  -1   4   6 67342.9 1577.91   6
  -1  -4   5 8080.10 371.007   5
  -1  -4   5 8882.41 392.498   1
  -1   4   5 8165.06 376.513   2
   1  -4  -5 8543.96 360.934   2
   1   4  -5 8327.75 239.226   3
  -1  -4   5 7867.50 379.185   2
  -1  -4   5 8388.61 228.702   3
   1   4  -5 8789.72 311.540   9
   1  -4  -5 8484.15 352.468   9
  -1   4   5 8360.54 332.304   9
   1  -4  -5 8686.13 383.934   6
   1  -4  -5 7593.75 304.183   7
  -1  -4   5 8042.10 336.666   7
  -1   4   5 8878.18 408.678   6
   1   4  -5 8335.29 330.796   7
  -1  -4   5 8487.08 366.136   6
  -1  -4   4 146275. 2830.99   5
  -1   4   4 145768. 2884.10   2
  -1  -4   4 144485. 2872.04   1
   1  -4  -4 145798. 2839.76   2
  -1  -4   4 143412. 2907.50   2
   1   4  -4 144332. 2611.05   3
  -1  -4   4 140289. 2612.98   3
   1  -4  -4 145002. 2773.66   9
  -1   4   4 140252. 2746.18   9
   1  -4  -4 146886. 2875.85   6
   1  -4  -4 144117. 2700.54   7
  -1   4   4 143257. 2909.70   6
  -1  -4   4 141351. 2761.69   7
  -1  -4   4 146287. 2862.57   6
   1   4  -4 144696. 2754.59   7
  -1  -4   3 55941.4 1297.85   6
  -1  -4   3 54514.1 1082.18   3
  -1   4   3 54247.1 1087.86   5
  -1  -4   3 54869.9 1229.13   5
   1   4  -3 54823.2 1318.43   6
   1  -4  -3 54022.8 1238.27   4
   1   4  -3 53942.9 1069.77   3
   1   4  -3 54868.8 1339.57   2
   1  -4  -3 55970.1 1267.83   2
   1   4  -3 57273.7 1269.27   1
  -1  -4   3 55315.8 1327.61   2
  -1   4   3 55467.6 1292.73   2
   1  -4  -3 56073.9 1179.85   9
   1   4  -3 53001.3 1201.78   8
  -1   4   3 55848.3 1150.67   9
   1  -4  -3 55525.8 1096.80   7
  -1  -4   3 53110.2 1164.28   7
   1  -4  -3 57596.4 1293.48   6
   1   4  -3 54259.3 1165.23   7
  -1   4   3 56013.8 1318.62   6
   1   4  -2 26114.3 776.846   6
  -1   4   2 25613.9 595.954   5
   1  -4  -2 25189.9 662.798   4
  -1  -4   2 26123.8 671.425   5
  -1  -4   2 27171.1 766.231   6
  -1  -4   2 25655.3 591.087   3
  -1  -4   2 25264.8 768.744   2
   1   4  -2 25491.8 581.571   3
   1   4  -2 26635.6 801.679   2
   1  -4  -2 26360.8 728.224   2
   1   4  -2 25611.9 705.361   1
  -1   4   2 25844.0 746.275   2
  -1   4   2 25421.5 594.688   9
   1  -4  -2 26443.7 621.112   9
   1  -4  -2 26546.3 567.087   8
   1   4  -2 24676.9 654.032   8
  -1  -4   2 25754.6 623.391   7
   1  -4  -2 25922.1 734.098   6
  -1  -4   1 37598.5 976.931   6
   1  -4  -1 36872.6 835.867   4
  -1   4   1 36219.6 874.229   4
  -1  -4   1 37955.9 845.634   5
  -1  -4   1 37293.4 808.784   3
   1   4  -1 36315.4 986.826   6
  -1   4   1 35882.1 811.686   5
   1  -4  -1 36687.4 933.659   2
  -1  -4   1 36615.8 986.960   2
   1   4  -1 35872.2 797.819   3
   1  -4  -1 36886.9 791.070   9
  -1   4   1 36213.0 757.523   9
  -1  -4   1 35885.9 840.935   8
   1   4  -1 36361.3 834.763   8
   1  -4  -1 37369.5 742.817   8
   1  -4  -1 37822.6 936.795   6
  -1  -4   1 34774.5 800.237   7
  -1  -4   0 80489.1 1571.89   3
   1   4   0 77003.7 1565.54   3
  -1  -4   0 81270.3 1750.26   6
  -1   4   0 76550.0 1589.20   4
  -1   4   0 76207.1 1578.23   5
   1  -4   0 78273.6 1564.70   4
   1  -4   0 77037.8 1683.50   2
  -1  -4   0 78589.7 1753.62   2
  -1  -4   0 78564.8 1571.03   8
   1   4   0 78028.8 1576.91   8
  -1   4   0 77974.4 1478.13   9
  -1   4   0 79579.8 1474.61   8
  -1   4   0 77639.5 1705.60   6
   1  -4   0 80083.4 1685.64   6
  -1  -4  -1 62691.5 1314.55   3
  -1   4  -1 61516.2 1329.48   5
  -1   4  -1 60922.8 1313.98   4
   1  -4   1 60083.7 1317.79   5
   1   4   1 63090.1 1322.95   3
   1  -4   1 60349.0 1288.86   4
  -1  -4  -1 63434.2 1469.42   6
  -1   4  -1 62217.4 1487.44   1
  -1   4  -1 63560.4 1424.49   2
  -1  -4  -1 62672.9 1462.29   2
   1  -4   1 61839.6 1396.34   2
  -1   4  -1 65373.5 1227.35   8
   1   4   1 64434.2 1397.03   9
  -1  -4  -1 62226.7 1298.20   8
   1   4   1 60924.8 1297.78   8
  -1   4  -1 59649.9 1402.87   6
  -1   4  -1 63375.4 1174.40   7
   1  -4   1 60622.1 1382.04   6
   1  -4   1 62700.7 1184.02   7
   1   4   2 36676.3 981.214   6
  -1   4  -2 33075.5 823.857   4
   1  -4   2 31895.0 834.488   5
  -1   4  -2 33081.4 840.741   5
   1   4   2 34738.9 841.170   3
  -1   4  -2 35127.0 909.057   2
   1  -4   2 37507.3 1002.34   1
   1  -4   2 33896.6 878.473   2
  -1   4  -2 34519.0 987.846   1
  -1  -4  -2 34478.6 936.143   2
   1   4   2 34903.5 969.770   2
  -1  -4  -2 33008.2 895.049   9
  -1   4  -2 34312.1 670.925   9
  -1  -4  -2 34770.8 813.273   8
   1   4   2 33979.1 876.130   9
  -1  -4  -2 33838.3 937.494   6
   1  -4   2 33416.8 726.354   7
   1  -4   2 34025.1 859.565   6
  -1   4  -2 33520.7 714.089   7
  -1   4  -2 33894.3 885.477   6
   1   4   3 798.503 107.267   3
  -1   4  -3 790.284 112.219   4
  -1  -4  -3 1072.63 160.465   6
   1   4   3 580.025 128.959   6
   1  -4   3 800.524 116.827   5
  -1   4  -3 686.817 109.009   5
  -1   4  -3 892.127 140.634   2
  -1   4  -3 906.883 56.1104   3
   1  -4   3 810.468 118.516   2
  -1  -4  -3 989.824 160.173   2
   1  -4   3 830.244 149.766   1
  -1   4  -3 763.700 63.5427   9
  -1  -4  -3 736.748 123.559   9
   1   4   3 674.399 112.866   9
  -1   4  -3 919.922 126.943   6
  -1   4  -3 829.804 85.2592   7
   1  -4   3 730.474 83.4191   7
   1  -4   3 1088.99 125.480   6
  -1   4  -4 13984.3 477.977   4
   1  -4   4 14316.1 497.700   5
   1   4   4 16022.4 599.394   6
   1  -4   4 14725.6 594.458   1
  -1   4  -4 14880.9 526.569   2
   1  -4   4 14767.8 501.655   2
  -1  -4  -4 14752.3 538.537   2
   1   4   4 15377.2 523.693   9
  -1   4  -4 13884.7 378.519   9
  -1  -4  -4 14895.3 543.895   9
   1  -4   4 15221.8 375.754   9
  -1  -4  -4 14282.2 551.454   6
  -1   4  -4 14525.3 497.460   6
   1  -4   4 15050.9 474.089   6
  -1   4  -4 14350.0 430.115   7
   1  -4   4 14459.7 448.054   7
   1  -4   5 14394.4 517.782   5
  -1   4  -5 14849.2 511.005   4
   1   4   5 16331.6 618.176   6
  -1  -4  -5 15598.3 551.294   2
  -1   4  -5 15772.5 539.443   2
   1  -4   5 16083.8 626.072   1
   1  -4   5 14975.2 400.681   9
   1   4   5 14831.7 536.154   9
  -1  -4  -5 15304.0 577.101   9
  -1   4  -5 14515.1 416.198   9
   1  -4   5 14862.3 463.235   6
   1  -4   5 14029.9 477.739   7
  -1   4  -5 14668.6 494.746   6
  -1  -4  -5 14586.6 561.974   6
  -1   4  -5 15274.0 468.683   7
   1   4   6 36542.0 1039.64   6
  -1   4  -6 36137.0 931.600   2
  -1  -4  -6 35220.3 938.248   2
  -1  -4  -6 36226.8 1002.01   9
   1  -4   6 34936.3 783.478   9
   1   4   6 34736.3 955.366   9
  -1   4  -6 34000.1 812.705   9
  -1   4  -6 34758.4 873.147   6
   1  -4   6 33629.1 904.194   7
  -1   4  -6 34114.0 872.767   7
   1  -4   6 34573.8 820.777   6
  -1  -4  -6 35977.8 982.192   6
  -1  -4  -7 1756.77 197.079   6
  -1   4  -7 1667.34 146.355   6
   1  -4   7 1619.16 187.827   5
   1   4   7 1517.34 200.854   6
  -1  -4  -7 1737.86 181.435   2
  -1   4  -7 1716.29 179.241   2
  -1   4  -7 1398.07 137.051   9
   1   4   7 1820.22 203.560   9
   1  -4   7 1662.64 131.907   9
   1  -4   7 1864.60 137.183   6
  -1   4  -7 1891.90 177.356   7
   1  -4   7 1542.21 167.328   7
  -1   4  -8 171656. 3398.75   5
   1  -4   8 170510. 3368.00   5
  -1   4  -8 167630. 3283.98   2
   1  -4   8 166512. 2962.51   3
  -1  -4  -8 164889. 3273.35   2
   1   4   8 165545. 3380.15   9
   1  -4   8 168071. 3172.71   9
  -1   4  -8 162854. 3237.69   9
   1  -4   8 161741. 3361.32   7
  -1   4  -8 165432. 3306.90   7
   1  -4   8 165698. 3107.90   6
  -1   4  -8 160458. 3172.15   6
  -1  -4  -8 168484. 3358.25   6
  -1   4  -9 765.172 153.120   5
  -1   4  -9 810.012 104.672   6
   1  -4   9 765.095 150.741   5
  -1  -4  -9 858.185 129.391   2
  -1   4  -9 692.200 132.618   2
   1  -4   9 787.542 60.8401   3
   1  -4   9 870.931 122.800   9
  -1   4  -9 754.308 125.900   9
   1   4   9 630.641 144.238   9
  -1  -4  -9 671.159 136.394   6
  -1   4  -9 1084.02 156.537   7
  -1  -4  -9 813.318 146.412   7
   1   4  10 40372.4 1119.17   3
   1  -4  10 37531.3 1093.31   5
  -1   4 -10 35678.9 860.428   6
  -1   4 -10 38751.0 1115.94   5
  -1   4 -10 36260.0 969.783   2
   1  -4  10 36852.8 775.385   3
  -1  -4 -10 36696.6 956.922   2
   1   4  10 36217.8 1095.45   9
  -1   4 -10 37481.0 1032.38   9
   1  -4  10 37700.2 954.209   9
  -1  -4 -10 38852.2 1049.70   6
  -1  -4 -10 38486.9 1150.65   7
  -1   4 -10 35977.8 1059.19   7
   1   4  11 799.745 145.851   3
   1  -4  11 536.037 143.125   5
  -1   4 -11 1140.78 195.627   5
  -1  -4 -11 892.546 121.311   2
  -1   4 -11 514.797 127.004   2
   1  -4  11 727.217 75.3986   3
   1   4  11 614.358 144.857   9
  -1  -4 -11 768.675 189.184   9
  -1   4 -11 774.653 150.074   9
   1  -4  11 864.609 134.650   9
  -1  -4 -11 609.520 162.148   7
  -1   4 -11 692.821 148.362   7
  -1  -4 -11 701.703 137.877   6
   1  -4  11 627.124 139.695   7
   1  -4  12 6206.92 417.576   5
  -1   4 -12 6562.44 428.659   5
   1   4  12 6960.47 427.997   3
   1  -4  12 6386.72 243.235   3
  -1   4 -12 5601.84 309.475   2
  -1  -4 -12 5993.35 295.850   2
  -1   4 -12 6638.09 408.145   9
   1   4  12 6438.29 428.143   9
   1  -4  12 6158.20 339.191   9
   1  -4  12 6611.74 451.715   7
  -1  -4 -12 6439.30 359.986   6
  -1  -4 -12 6760.36 450.832   7
  -1   4 -12 6162.79 408.497   7
   1  -4  13-120.038 151.483   5
  -1  -4 -13-66.5669 60.6240   2
   1  -4  13 47.5187 48.8024   3
  -1   4 -13 10.0531 88.9403   9
   1   4  13 5.61416 112.404   9
   1  -4  13 166.463 107.895   9
  -1   4 -13-35.8891 100.961   7
  -1  -4 -13 40.8154 98.4040   7
  -1  -4 -13 102.399 89.8601   6
   1  -4  14 8399.05 512.362   5
   1  -4  14 9089.59 335.262   3
   1   4  14 8580.45 526.013   9
  -1   4 -14 8224.19 507.269   9
   1  -4  14 8722.37 446.494   9
  -1  -4 -14 9261.39 427.696   6
  -1  -4 -14 8459.36 552.101   7
  -1   4 -14 9859.96 552.493   7
   1  -4  15 3232.20 333.260   5
   1  -4  15 3065.12 194.909   3
   1  -4  15 2996.27 269.980   9
   1   4  15 3341.81 328.350   9
  -1  -4 -15 3454.75 253.270   6
  -1  -4 -15 3557.58 365.924   7
  -1   4 -15 2627.77 309.655   7
   1  -4  16 145.183 134.095   5
   1  -4  16 100.895 54.9996   3
   1  -4  16 124.019 97.6603   9
   1   4  16 164.608 130.559   9
  -1   4 -16 156.344 130.781   7
  -1  -4 -16 178.601 79.1404   6
  -1  -4 -16 280.695 174.992   7
   1  -4  17 1336.94 234.129   5
   1  -4  17 1467.48 147.861   3
   1   4  17 1730.30 257.820   9
   1  -4  17 1513.68 210.309   9
  -1   4 -17 1461.03 242.553   7
  -1  -4 -17 1532.37 160.719   6
  -1  -4 -17 1916.08 299.953   7
   1  -4  18 648.011 197.539   5
   1   4  18 99.5198 139.705   9
   1  -4  18 444.996 144.476   9
  -1  -4 -18 543.474 186.802   7
  -1   4 -18 346.425 148.336   7
   1  -4  19 5718.90 486.198   5
   1  -4  19 5473.34 421.204   9
   1   4  19 4938.44 464.227   9
  -1   4 -19 6738.67 542.871   7
  -1  -4 -19 5070.23 501.081   7
   1  -4  20 19371.2 850.444   9
   1   4  20 20062.5 956.305   9
  -1  -4 -20 20065.1 1039.28   7
  -1   4 -20 20660.7 1010.18   7
   1   4  21 241.548 165.566   9
   1  -4  21 325.044 154.878   9
  -1  -4 -21 262.697 178.667   7
  -1   4 -21 299.502 179.382   7
   1  -4  22 9691.96 617.730   9
   1   4  22 9706.29 681.070   9
  -1  -4 -22 12047.4 817.556   7
  -1   4 -22 10076.8 734.485   7
   1  -4  23 618.908 185.969   9
  -1  -5  24 3897.31 465.881   5
  -1  -5  23 11561.4 777.052   5
  -1  -5  23 12126.6 703.647   9
   1  -5 -23 11471.1 801.066   7
  -1  -5  22 1372.81 296.325   5
  -1  -5  22 1204.67 241.198   9
  -1   5  22 1225.55 257.548   9
   1  -5 -22 926.221 251.962   7
   1   5 -22 1308.34 300.480   7
  -1  -5  21 13747.0 809.409   5
  -1   5  21 14568.5 800.291   9
  -1  -5  21 13459.1 709.563   9
   1  -5 -21 13899.5 829.858   7
   1   5 -21 14204.8 828.887   7
  -1  -5  20 9571.53 656.178   5
  -1  -5  20 9080.00 553.131   9
  -1   5  20 8647.04 592.490   9
   1   5 -20 9366.09 654.516   7
   1  -5 -20 8488.28 627.995   7
  -1  -5  19 2808.52 347.307   5
  -1  -5  19 2430.37 290.967   9
  -1   5  19 2351.88 309.355   9
   1  -5 -19 2502.29 329.245   7
   1   5 -19 2562.63 336.659   7
  -1  -5  18 10229.4 655.046   5
  -1  -5  18 9442.79 382.516   3
  -1   5  18 9455.99 593.935   9
  -1  -5  18 8938.49 523.285   9
   1  -5 -18 10470.3 447.041   6
   1   5 -18 8868.90 593.452   7
   1  -5 -18 9336.55 614.577   7
  -1  -5  17 18049.5 549.235   3
  -1  -5  17 19206.5 873.346   5
  -1  -5  17 18487.5 551.851   3
  -1  -5  17 16834.5 714.030   9
  -1   5  17 16231.6 773.535   9
   1   5 -17 15802.0 788.001   7
   1  -5 -17 18102.3 633.417   6
   1  -5 -17 16027.0 810.578   7
  -1   5  16 6201.75 429.896   6
  -1  -5  16 5609.85 262.779   3
  -1  -5  16 4582.19 424.112   5
  -1  -5  16 5803.64 267.516   3
  -1  -5  16 5686.54 380.275   9
  -1   5  16 5307.99 412.119   9
   1  -5 -16 5761.92 338.905   6
   1   5 -16 4479.30 396.376   7
   1  -5 -16 5355.90 430.079   7
  -1   5  15 14761.6 681.711   6
  -1  -5  15 13829.7 438.376   3
  -1  -5  15 14460.8 729.234   5
  -1  -5  15 14742.3 446.751   3
  -1   5  15 13625.9 663.245   9
  -1  -5  15 14838.9 614.207   9
   1  -5 -15 14918.2 710.787   7
   1  -5 -15 14624.3 573.069   6
   1   5 -15 13393.0 671.225   7
  -1  -5  14 3145.96 173.476   3
  -1  -5  14 3040.58 333.739   5
  -1   5  14 3119.14 304.877   6
  -1  -5  14 3359.30 176.585   3
  -1  -5  14 3148.08 221.755   2
  -1  -5  14 3106.05 268.473   9
  -1   5  14 2847.87 297.744   9
   1  -5 -14 3579.95 324.812   7
   1  -5 -14 3527.95 270.054   6
   1   5 -14 3011.49 298.214   7
  -1  -5  14 2566.81 122.624   6
  -1   5  13 260.830 52.7074   5
  -1   5  13 195.643 124.434   6
  -1  -5  13 287.321 147.299   5
  -1  -5  13 364.759 105.999   2
  -1   5  13 302.865 119.582   2
  -1  -5  13 442.668 66.7903   3
  -1  -5  13 326.192 110.222   9
  -1   5  13 376.668 134.511   9
   1   5 -13 465.919 139.166   9
  -1  -5  13 324.357 65.4774   6
   1  -5 -13 109.936 93.7845   6
   1   5 -13 47.6109 106.756   7
   1  -5 -13 304.252 111.513   7
  -1   5  12 10010.7 270.822   5
  -1  -5  12 9530.92 536.661   5
  -1   5  12 11562.2 573.298   6
  -1   5  12 11080.5 505.984   2
  -1  -5  12 9544.59 427.019   2
  -1  -5  12 10918.7 314.908   3
  -1  -5  12 10126.5 454.227   9
  -1   5  12 9947.78 511.330   9
   1  -5 -12 10895.5 580.892   9
   1   5 -12 10135.1 496.137   9
  -1  -5  12 10548.3 560.606   7
   1  -5 -12 10897.0 487.061   6
   1  -5 -12 10568.8 526.666   7
   1   5 -12 11146.4 535.336   7
  -1  -5  12 10671.7 366.324   6
  -1   5  11 14301.0 350.189   5
  -1  -5  11 15848.8 679.758   5
  -1   5  11 16103.7 628.585   2
  -1  -5  11 16595.3 394.349   3
  -1  -5  11 15202.1 565.981   2
   1  -5 -11 15872.9 694.979   9
   1   5 -11 16292.4 609.594   9
  -1  -5  11 16230.5 567.454   9
  -1   5  11 15465.0 633.846   9
   1  -5 -11 16246.2 616.329   6
   1  -5 -11 16545.1 644.852   7
  -1  -5  11 15367.0 496.532   6
   1   5 -11 15187.1 620.808   7
  -1  -5  11 15933.0 678.877   7
  -1   5  11 17146.1 701.541   6
  -1  -5  10-14.9090 123.920   5
  -1   5  10 87.8581 29.5750   5
  -1   5  10 122.442 117.430   6
  -1   5  10 98.5970 103.438   2
  -1  -5  10 350.304 116.109   2
  -1  -5  10 162.083 31.6989   3
   1   5 -10 111.708 74.8353   9
   1  -5 -10 191.737 87.4395   9
  -1   5  10 241.582 118.579   9
  -1  -5  10 214.733 81.2210   9
   1   5 -10 147.897 95.3855   7
  -1  -5  10 210.139 79.5742   7
   1  -5 -10 234.236 81.8767   7
  -1  -5  10 59.6754 66.6584   6
   1  -5 -10 187.394 98.2894   6
  -1  -5   9 11736.5 545.731   5
  -1  -5   9 11362.1 493.556   2
  -1   5   9 12296.7 533.498   2
  -1  -5   9 11938.7 285.936   3
  -1   5   9 11480.7 501.379   9
   1   5  -9 11126.2 455.524   9
  -1   5   9 12718.6 572.577   6
   1  -5  -9 9740.27 460.116   7
  -1  -5   9 11444.8 446.655   6
   1  -5  -9 12507.8 520.344   6
   1   5  -9 11737.1 492.296   7
  -1  -5   8 52956.4 1352.50   5
  -1  -5   8 51652.4 995.989   3
  -1  -5   8 50068.7 1304.72   2
  -1   5   8 53596.0 1358.27   2
  -1   5   8 53046.3 1294.42   9
   1   5  -8 52512.5 1223.74   9
   1  -5  -8 51651.3 1343.83   9
  -1  -5   8 50721.0 1308.12   7
   1  -5  -8 52370.3 1273.35   7
   1  -5  -8 54222.7 1334.75   6
   1   5  -8 52005.3 1276.22   7
  -1   5   8 53330.5 1403.77   6
  -1  -5   8 50725.7 1241.43   6
  -1   5   7 524.657 132.797   6
  -1  -5   7 563.114 124.483   6
  -1  -5   7 518.597 138.495   5
  -1  -5   7 528.460 121.734   1
  -1  -5   7 475.605 45.1677   3
   1  -5  -7 416.244 105.874   2
  -1   5   7 428.606 125.780   2
  -1  -5   7 623.165 142.388   2
  -1   5   7 441.365 99.2054   9
   1   5  -7 498.925 91.4291   9
   1  -5  -7 519.789 118.745   9
  -1  -5   7 547.010 102.809   7
   1   5  -7 438.111 100.428   7
   1  -5  -7 617.813 138.766   6
   1  -5  -7 570.779 106.344   7
  -1  -5   6 6005.20 184.184   3
  -1   5   6 6296.02 182.668   5
  -1  -5   6 6384.58 353.018   5
  -1   5   6 7107.75 389.744   2
   1  -5  -6 6395.56 340.066   2
  -1  -5   6 6863.58 383.343   2
  -1  -5   6 6568.87 373.271   1
   1  -5  -6 6864.17 345.176   9
   1   5  -6 5783.54 270.006   9
  -1   5   6 6536.18 320.094   9
  -1   5   6 6092.45 381.299   6
   1  -5  -6 6452.27 362.894   6
  -1  -5   6 6208.84 336.406   6
   1   5  -6 5965.03 299.478   7
  -1  -5   6 6044.74 312.957   7
   1  -5  -6 5887.02 287.420   7
   1   5  -5 164944. 3378.32   6
  -1   5   5 164996. 3020.29   5
  -1  -5   5 161448. 3020.86   3
  -1  -5   5 169660. 3315.76   5
   1  -5  -5 171111. 3326.34   2
  -1  -5   5 167186. 3386.66   2
   1   5  -5 166010. 3430.64   2
  -1  -5   5 167815. 3384.97   1
  -1   5   5 168514. 3382.25   2
   1   5  -5 164368. 3158.05   9
   1  -5  -5 171170. 3269.36   9
  -1   5   5 166950. 3216.26   9
   1   5  -5 169839. 3205.63   7
   1  -5  -5 170843. 3165.55   7
  -1   5   5 168786. 3436.52   6
   1  -5  -5 170041. 3367.78   6
  -1  -5   5 164072. 3220.55   7
  -1  -5   5 167756. 3333.96   6
  -1   5   4 17465.4 424.797   5
   1   5  -4 17136.7 642.599   6
  -1  -5   4 16957.1 420.149   3
   1  -5  -4 17255.3 574.968   4
  -1  -5   4 17202.7 574.994   5
   1   5  -4 17170.9 408.216   3
   1  -5  -4 17127.3 599.555   2
  -1  -5   4 17553.1 627.645   1
  -1   5   4 17997.1 640.505   2
   1   5  -4 17551.8 669.016   2
  -1  -5   4 17642.7 652.412   2
   1  -5  -4 16608.3 538.286   9
  -1   5   4 17047.3 512.271   9
   1  -5  -4 17169.7 617.409   6
  -1  -5   4 15875.9 504.112   7
  -1  -5   4 17393.7 614.006   6
   1  -5  -4 16792.4 467.343   7
  -1   5   4 17312.4 647.951   6
   1   5  -4 17370.3 514.887   7
   1   5  -3 51621.1 1335.59   6
  -1   5   3 50974.8 1074.05   5
  -1  -5   3 51211.6 1070.98   3
  -1  -5   3 52866.1 1220.83   5
   1  -5  -3 53501.4 1190.21   4
   1   5  -3 53893.5 1072.12   3
  -1  -5   3 53114.2 1353.93   2
   1   5  -3 52827.9 1367.45   2
   1   5  -3 52304.7 1286.14   1
  -1   5   3 54559.0 1336.59   2
   1  -5  -3 53085.2 1291.67   2
  -1   5   3 51348.2 1127.60   9
   1  -5  -3 51533.1 1083.77   8
   1   5  -3 51155.0 1189.53   8
   1  -5  -3 53387.9 1169.33   9
  -1   5   3 54291.6 1352.59   6
   1   5  -3 52166.3 1142.55   7
  -1  -5   3 51307.5 1302.98   6
  -1  -5   3 51859.5 1145.66   7
   1  -5  -3 53279.4 1302.92   6
   1  -5  -2 9385.87 347.861   4
  -1   5   2 9157.78 313.551   5
  -1  -5   2 9432.25 306.009   3
  -1  -5   2 9071.13 361.797   5
  -1   5   2 9010.68 385.932   4
   1   5  -2 9511.37 459.668   6
   1   5  -2 9179.98 410.032   1
  -1   5   2 9402.45 447.276   2
   1  -5  -2 9331.04 424.212   2
   1   5  -2 9612.85 472.381   2
   1   5  -2 9179.28 297.776   3
  -1  -5   2 9289.00 450.370   2
  -1   5   2 9298.06 309.023   9
   1  -5  -2 9204.90 284.756   8
   1   5  -2 8839.87 349.340   8
   1  -5  -2 9597.77 338.932   9
   1  -5  -2 9473.97 429.001   6
  -1  -5   2 9522.76 328.069   7
  -1  -5   2 9857.61 447.637   6
  -1   5   1 269.378 68.6828   5
  -1  -5   1 338.611 89.1397   5
  -1  -5   1 271.328 128.096   6
   1   5  -1 352.468 117.853   6
  -1  -5   1 261.579 64.2922   3
  -1   5   1 223.001 83.8397   4
   1  -5  -1 210.015 69.1991   4
   1   5  -1 293.657 49.3274   4
   1   5  -1 250.807 55.9346   3
   1  -5  -1 216.856 97.0996   2
  -1  -5   1 478.487 135.870   2
   1  -5  -1 272.537 51.9795   8
   1   5  -1 340.840 83.6360   8
  -1   5   1 246.501 56.2335   9
   1  -5  -1 319.625 113.843   6
   1  -5  -1 296.546 35.9789   7
  -1  -5   1 136.714 58.8116   8
  -1  -5   1 274.471 63.0140   7
   1   5   0 2825.51 112.893   4
  -1   5   0 2694.95 186.573   4
  -1  -5   0 2761.24 170.423   5
   1  -5   0 2933.12 174.229   4
  -1   5   0 2532.28 170.906   5
   1   5   0 2728.09 172.257   3
  -1  -5   0 2476.70 232.442   2
   1  -5   0 2693.71 222.156   2
   1   5   0 2612.98 206.355   9
  -1   5   0 2564.11 137.280   9
   1   5   0 2493.30 172.437   8
  -1   5   0 2842.08 139.354   8
  -1  -5   0 2812.22 177.393   8
   1  -5   0 2441.05 210.135   6
  -1   5   0 2948.74 241.357   6
   1  -5   0 2796.96 103.585   7
  -1  -5   0 2720.11 248.119   6
  -1  -5  -1 126.485 110.655   6
  -1   5  -1 38.8111 65.0547   5
  -1  -5  -1 61.4492 57.7543   5
  -1   5  -1 38.0408 64.2104   4
   1  -5   1-26.9697 71.1912   5
   1  -5   1-2.12251 60.1034   4
  -1   5  -1 73.7106 88.0799   1
  -1  -5  -1 40.0700 92.0564   2
   1  -5   1 10.5070 74.1420   2
  -1   5  -1 27.6104 98.9865   2
   1   5   1-28.4286 60.1658   3
  -1  -5  -1 69.5754 58.9095   8
   1   5   1 38.9374 90.4844   9
  -1   5  -1-25.3308 42.2973   8
   1   5   1 47.2080 70.4705   8
   1  -5   1 47.4940 31.7461   7
  -1   5  -1 132.599 91.8443   6
   1  -5   1 34.7341 82.9444   6
  -1   5  -1 122.641 38.9150   7
  -1   5  -2 5711.25 277.146   4
  -1   5  -2 5492.93 284.073   5
   1  -5   2 5138.26 277.664   5
   1   5   2 5748.52 282.698   3
  -1  -5  -2 5687.94 210.986   5
   1   5   2 5911.52 374.727   2
  -1   5  -2 5628.76 365.834   1
   1  -5   2 5860.62 323.248   2
  -1  -5  -2 5599.75 348.530   2
  -1   5  -2 5154.47 323.463   2
   1   5   2 5946.10 312.087   9
  -1   5  -2 6034.61 180.299   9
  -1  -5  -2 6009.08 270.929   8
  -1   5  -2 4975.77 309.146   6
   1  -5   2 5725.38 208.732   7
   1  -5   2 5525.76 307.212   6
  -1  -5  -2 5815.92 348.191   6
  -1   5  -2 5749.05 200.776   7
   1   5   3 837.270 110.933   3
   1   5   3 1032.15 163.006   6
  -1   5  -3 891.809 125.921   4
  -1  -5  -3 902.720 167.394   6
   1  -5   3 871.505 131.428   5
  -1   5  -3 806.013 113.192   5
  -1  -5  -3 904.062 71.1203   5
  -1  -5  -3 1021.11 85.9007   4
  -1   5  -3 1101.00 168.170   2
   1  -5   3 887.829 136.377   2
   1  -5   3 1087.68 180.552   1
  -1  -5  -3 839.333 152.825   2
   1   5   3 1155.28 191.694   2
  -1   5  -3 969.154 157.845   1
  -1  -5  -3 852.701 139.208   9
  -1   5  -3 892.482 68.3743   9
  -1  -5  -3 1004.95 118.186   8
   1   5   3 892.023 133.790   9
   1  -5   3 642.130 113.188   6
   1  -5   3 789.390 86.1874   7
  -1   5  -3 724.959 122.376   6
  -1   5  -3 786.226 79.9841   7
  -1  -5  -4 16027.9 357.631   5
  -1   5  -4 16515.6 573.843   5
   1  -5   4 15741.8 554.527   5
   1   5   4 15890.9 653.882   6
  -1   5  -4 16300.4 535.803   4
   1   5   4 17068.2 571.472   3
  -1  -5  -4 16746.9 624.735   2
   1  -5   4 15773.6 567.606   2
  -1   5  -4 16298.8 610.363   2
   1  -5   4 17056.1 680.930   1
   1   5   4 16317.0 651.773   2
   1   5   4 15747.8 565.833   9
  -1   5  -4 15635.0 410.529   9
  -1  -5  -4 16377.6 610.621   9
   1  -5   4 15030.2 473.000   7
  -1   5  -4 15982.0 581.424   6
   1  -5   4 16177.0 545.309   6
  -1   5  -4 15714.4 460.195   7
  -1  -5  -4 16432.1 628.483   6
   1  -5   5 52.6475 88.9316   5
  -1   5  -5-42.8124 67.4034   4
  -1  -5  -5-20.1565 106.080   6
   1   5   5-188.376 103.256   6
  -1   5  -5-118.175 84.3894   6
   1  -5   5-55.3796 89.5768   2
  -1   5  -5 21.3540 87.8223   2
   1  -5   5-41.6778 97.3605   1
  -1  -5  -5 28.6817 90.1325   2
   1   5   5-2.10652 80.6012   9
  -1   5  -5 31.0405 40.7407   9
  -1  -5  -5 103.926 82.7217   9
   1  -5   5 45.1051 46.2940   7
  -1   5  -5 25.6932 54.5838   7
   1  -5   5 38.3896 71.7001   6
   1  -5   6 14638.4 558.067   5
   1   5   6 15228.0 652.038   6
  -1   5  -6 13931.5 530.089   4
  -1   5  -6 13767.2 562.473   2
  -1  -5  -6 13491.9 555.852   2
   1  -5   6 15315.7 548.603   2
   1  -5   6 14904.8 658.627   1
   1  -5   6 14549.1 416.016   9
  -1   5  -6 13900.3 430.586   9
   1   5   6 13987.3 554.524   9
  -1  -5  -6 14715.9 608.020   9
  -1   5  -6 14380.9 530.553   6
   1  -5   6 13257.0 496.748   7
   1  -5   6 14251.3 492.881   6
  -1  -5  -6 14391.1 598.433   6
  -1   5  -6 14200.2 479.809   7
   1  -5   7 46916.6 1213.50   5
   1   5   7 46529.4 1316.03   6
  -1  -5  -7 45739.8 1198.98   2
  -1   5  -7 43333.8 1185.12   2
   1  -5   7 44657.6 1005.80   9
   1   5   7 44030.3 1199.45   9
  -1   5  -7 45303.1 1049.44   9
  -1  -5  -7 48480.3 1266.15   6
   1  -5   7 43689.7 1149.26   7
  -1   5  -7 44296.7 1128.05   6
  -1   5  -7 44937.4 1110.95   7
   1  -5   7 45679.6 1072.56   6
   1   5   8 2979.50 286.447   6
   1  -5   8 2853.44 258.926   5
  -1   5  -8 2779.66 250.160   2
  -1  -5  -8 2624.99 227.891   2
   1   5   8 2896.63 254.651   9
  -1   5  -8 2818.21 200.238   9
   1  -5   8 2720.81 175.245   9
   1  -5   8 2483.48 175.210   6
  -1   5  -8 2802.67 226.271   7
  -1   5  -8 2907.09 221.035   6
   1  -5   8 2669.01 235.429   7
  -1  -5  -8 2422.20 245.885   6
  -1   5  -9 45231.6 1237.07   5
   1  -5   9 41750.0 1182.35   5
  -1   5  -9 41167.1 1145.41   2
  -1  -5  -9 41842.9 1121.76   2
   1   5   9 41672.5 1193.38   9
  -1   5  -9 41557.7 1072.92   9
  -1  -5  -9 44240.6 1296.81   9
   1  -5   9 43789.4 1019.01   9
  -1   5  -9 42277.7 1063.57   6
   1  -5   9 40963.0 975.404   6
  -1  -5  -9 42555.1 1219.69   7
  -1   5  -9 41233.3 1126.79   7
  -1  -5  -9 42682.7 1198.13   6
  -1   5 -10 254.526 130.933   5
   1   5  10 296.795 119.849   3
   1  -5  10 71.8321 108.459   5
  -1   5 -10 187.841 86.0969   6
  -1   5 -10 87.6396 104.129   2
  -1  -5 -10 193.670 98.1734   2
  -1  -5 -10 230.388 119.976   9
  -1   5 -10 249.318 97.9980   9
   1   5  10 46.3222 97.8873   9
   1  -5  10 270.664 79.7975   9
  -1   5 -10 358.594 115.172   7
   1  -5  10 138.131 54.1985   6
   1  -5  10 185.651 89.7803   7
  -1  -5 -10 440.955 148.000   6
  -1  -5 -10 177.087 103.783   7
   1   5  11 5619.81 389.324   3
  -1   5 -11 5820.29 411.938   5
   1  -5  11 5408.24 379.883   5
  -1   5 -11 4888.43 266.353   6
  -1  -5 -11 5248.93 313.296   2
  -1   5 -11 5003.36 331.298   2
  -1  -5 -11 5613.69 429.795   9
  -1   5 -11 4858.60 322.444   9
   1  -5  11 5341.80 295.214   9
   1   5  11 5049.91 372.993   9
   1  -5  11 4892.88 375.183   7
  -1  -5 -11 5415.15 358.713   6
  -1  -5 -11 5502.70 400.496   7
  -1   5 -11 5333.84 356.775   7
   1  -5  12 4030.74 358.693   5
   1  -5  12 4785.77 154.515   3
  -1   5 -12 4060.58 300.987   2
  -1  -5 -12 4649.33 287.454   2
   1  -5  12 4894.23 297.358   9
   1   5  12 4059.00 351.461   9
  -1   5 -12 4149.81 319.538   9
  -1  -5 -12 5214.56 404.951   7
  -1   5 -12 4524.23 348.695   7
   1  -5  12 4772.32 381.093   7
  -1  -5 -12 5064.46 348.597   6
   1  -5  13 8516.32 527.759   5
   1  -5  13 9252.40 268.209   3
  -1   5 -13 9122.33 444.152   2
  -1  -5 -13 9737.15 416.036   2
   1   5  13 9480.87 541.729   9
   1  -5  13 9303.81 441.034   9
  -1   5 -13 9859.20 520.750   9
  -1   5 -13 9208.55 519.941   7
  -1  -5 -13 9578.34 479.850   6
  -1  -5 -13 9914.93 583.101   7
   1  -5  14 2014.45 277.468   5
   1  -5  14 2303.13 129.247   3
   1  -5  14 2303.21 230.404   9
   1   5  14 2360.28 285.174   9
  -1   5 -14 2452.79 283.047   9
  -1  -5 -14 2360.06 247.203   6
  -1  -5 -14 2456.87 300.996   7
  -1   5 -14 2344.83 279.796   7
   1  -5  15 8056.14 527.703   5
   1  -5  15 9020.72 296.188   3
   1   5  15 7747.19 523.607   9
   1  -5  15 8326.10 449.110   9
  -1   5 -15 8301.66 530.683   7
  -1  -5 -15 8573.21 446.453   6
  -1  -5 -15 8186.56 557.787   7
   1  -5  16 11554.0 651.462   5
   1  -5  16 11690.9 363.864   3
   1  -5  16 9626.10 506.903   9
   1   5  16 9748.22 601.095   9
  -1  -5 -16 10478.2 494.526   6
  -1  -5 -16 9757.11 635.062   7
  -1   5 -16 9672.36 611.555   7
   1  -5  17 940.049 231.270   5
   1  -5  17 923.934 182.192   9
   1   5  17 518.661 164.330   9
  -1   5 -17 1354.03 252.061   7
  -1  -5 -17 969.363 156.406   6
  -1  -5 -17 820.493 219.798   7
   1  -5  18 7102.71 547.788   5
   1   5  18 6866.91 521.350   9
   1  -5  18 7356.86 465.403   9
  -1  -5 -18 7249.76 581.831   7
  -1   5 -18 7463.98 556.842   7
   1  -5  19 2975.66 360.217   5
   1  -5  19 2802.91 299.473   9
   1   5  19 2845.75 354.497   9
  -1   5 -19 1920.57 316.058   7
  -1  -5 -19 3560.96 422.654   7
   1  -5  20 428.057 198.213   5
   1  -5  20 184.309 133.347   9
   1   5  20 253.575 162.294   9
  -1   5 -20 250.408 149.808   7
  -1  -5 -20 40.7917 188.037   7
   1  -5  21 19916.8 885.862   9
   1   5  21 20703.9 1003.04   9
  -1  -5 -21 19444.5 1052.68   7
  -1   5 -21 21229.5 1048.51   7
   1  -5  22 2480.49 319.326   9
  -1  -5 -22 2392.69 374.408   7
  -1   5 -22 2135.50 346.818   7
   1  -5  23 3371.28 376.922   9
  -1  -6  23-16.7248 184.274   5
  -1  -6  23-46.6712 139.868   9
   1  -6 -23-262.294 192.386   7
  -1  -6  22 7170.39 609.114   5
  -1   6  22 6650.33 556.002   9
  -1  -6  22 6523.57 502.913   9
   1   6 -22 7633.76 621.897   7
   1  -6 -22 7284.90 616.798   7
  -1  -6  21 8354.73 650.068   5
  -1  -6  21 8684.53 561.537   9
  -1   6  21 8377.94 609.261   9
   1  -6 -21 8078.16 625.036   7
   1   6 -21 7805.66 622.805   7
  -1  -6  20 113.066 169.356   5
  -1   6  20 59.3169 131.541   9
  -1  -6  20 237.819 127.019   9
   1   6 -20 175.683 156.517   7
   1  -6 -20-164.283 176.248   7
  -1  -6  19 17042.0 891.423   5
  -1  -6  19 15510.4 728.154   9
  -1   6  19 16117.8 817.489   9
   1  -6 -19 16210.3 859.969   7
   1   6 -19 16457.2 851.061   7
  -1  -6  18 15025.6 816.796   5
  -1   6  18 15701.8 782.297   9
  -1  -6  18 15598.1 702.398   9
   1  -6 -18 16617.6 642.858   6
   1   6 -18 14183.1 768.173   7
   1  -6 -18 15364.3 804.026   7
  -1   6  17 15108.5 758.325   6
  -1  -6  17 16325.3 834.396   5
  -1  -6  17 15497.8 405.984   3
  -1  -6  17 14487.3 662.537   9
  -1   6  17 15383.0 752.818   9
   1  -6 -17 14742.3 765.577   7
   1   6 -17 15202.2 767.570   7
   1  -6 -17 15452.4 628.101   6
  -1  -6  16 5463.30 209.150   3
  -1  -6  16 5563.82 462.620   5
  -1   6  16 5731.02 457.335   6
  -1  -6  16 5980.37 204.185   3
  -1  -6  16 5586.45 384.274   9
  -1   6  16 4901.27 405.901   9
   1  -6 -16 5913.86 378.653   6
   1  -6 -16 5196.41 428.056   7
   1   6 -16 5434.25 436.900   7
  -1  -6  15 49.2201 37.2936   3
  -1  -6  15-90.3039 170.583   5
  -1  -6  15 38.1797 29.2584   3
  -1  -6  15 131.606 83.8046   9
  -1   6  15 15.9268 124.300   9
   1  -6 -15-117.041 141.238   7
   1  -6 -15-10.6076 94.5063   6
   1   6 -15-1.03952 104.065   7
  -1  -6  15-6.96122 41.0977   6
  -1  -6  14 4079.98 156.404   3
  -1  -6  14 4264.44 389.648   5
  -1  -6  14 4308.72 149.355   3
  -1  -6  14 4210.98 288.070   2
  -1   6  14 4706.49 369.406   2
  -1  -6  14 4055.37 302.076   9
  -1   6  14 4162.48 353.807   9
  -1  -6  14 4326.89 217.614   6
   1   6 -14 4003.01 349.416   7
   1  -6 -14 4508.11 367.780   7
   1  -6 -14 4220.58 322.458   6
  -1  -6  13-174.737 159.734   5
  -1  -6  13 65.6143 28.8286   3
  -1  -6  13-95.4623 102.325   2
  -1   6  13 13.9521 127.170   2
  -1  -6  13 29.6168 24.9167   3
  -1   6  13-142.928 124.726   9
   1   6 -13 137.763 114.760   9
   1   6 -13-49.9461 122.245   7
  -1  -6  13 63.3157 67.0445   6
   1  -6 -13 57.2393 102.586   7
   1  -6 -13 65.2106 97.8576   6
  -1  -6  12 5563.40 432.433   5
  -1   6  12 7548.85 458.084   2
  -1  -6  12 6258.93 366.644   2
  -1  -6  12 5886.41 159.468   3
   1   6 -12 6734.16 392.811   9
  -1   6  12 6336.10 408.673   9
  -1  -6  12 6499.89 316.295   6
   1  -6 -12 6207.98 398.268   6
  -1  -6  12 6827.43 454.643   7
   1  -6 -12 7053.27 424.538   7
   1   6 -12 6857.65 418.201   7
  -1  -6  11-64.9450 139.210   5
  -1  -6  11 197.009 112.470   2
  -1   6  11 273.631 145.896   2
   1  -6 -11-57.0787 107.110   9
   1   6 -11 122.031 79.2714   9
  -1   6  11 27.3367 104.250   9
   1  -6 -11 157.742 98.6731   7
  -1  -6  11 55.6272 80.5846   7
  -1  -6  11 192.240 93.6176   6
   1  -6 -11 337.706 138.094   6
   1   6 -11 79.2868 103.178   7
  -1  -6  10 8629.78 501.916   5
  -1  -6  10 7605.34 426.547   2
  -1   6  10 8598.20 485.763   2
   1  -6 -10 8485.31 483.109   9
   1   6 -10 7559.80 388.503   9
  -1   6  10 8414.75 445.451   9
   1  -6 -10 9069.64 471.186   6
   1  -6 -10 8368.71 429.568   7
  -1  -6  10 7528.47 378.981   6
  -1  -6  10 7576.91 440.711   7
   1   6 -10 7952.12 422.443   7
  -1  -6   9 39739.9 1177.07   5
  -1  -6   9 39376.1 1142.07   2
  -1   6   9 39952.2 1195.56   2
  -1   6   9 38180.7 1093.08   9
   1   6  -9 38562.9 1027.10   9
  -1  -6   9 41127.0 1082.64   6
   1  -6  -9 41627.4 1101.70   7
   1   6  -9 39759.0 1087.18   7
   1  -6  -9 39996.0 1157.29   6
  -1  -6   8 328.679 119.449   5
  -1   6   8 293.325 131.904   2
  -1  -6   8 407.660 132.087   2
  -1  -6   8 299.607 120.185   1
   1  -6  -8 346.677 110.001   2
   1   6  -8 300.601 88.6512   9
  -1   6   8 540.077 126.628   9
  -1  -6   8 384.079 110.934   6
   1   6  -8 263.686 95.1272   7
   1  -6  -8 366.721 102.408   7
   1  -6  -8 537.585 148.222   6
  -1  -6   7 39986.1 1109.97   5
  -1  -6   7 35794.2 747.304   3
  -1   6   7 37633.6 736.742   5
  -1  -6   7 38373.0 1124.81   2
  -1   6   7 40532.6 1171.78   2
   1  -6  -7 39580.7 1087.89   2
  -1  -6   7 39625.0 1169.60   1
  -1   6   7 40724.7 1039.63   9
   1  -6  -7 39335.9 1085.52   9
   1   6  -7 38451.6 947.512   9
   1  -6  -7 38193.0 981.424   7
  -1  -6   7 38027.9 1065.57   6
   1  -6  -7 40348.7 1133.72   6
   1   6  -7 39536.7 1007.98   7
  -1  -6   7 40079.6 1042.95   7
   1   6  -6 44813.2 1280.36   6
  -1  -6   6 44468.6 926.975   3
  -1   6   6 47677.2 931.098   5
  -1  -6   6 45784.9 1230.51   5
   1   6  -6 48481.9 941.108   3
   1   6  -6 47330.7 1348.36   2
  -1  -6   6 47440.0 1308.41   1
   1  -6  -6 48721.8 1254.53   2
  -1   6   6 47866.1 1321.77   2
  -1  -6   6 46980.9 1304.54   2
   1   6  -6 46486.5 1083.18   9
  -1   6   6 46552.5 1157.67   9
   1  -6  -6 47568.5 1212.23   9
  -1   6   6 48275.3 1360.97   6
  -1  -6   6 47231.0 1158.21   7
   1  -6  -6 48204.3 1288.88   6
   1   6  -6 47165.3 1135.53   7
  -1  -6   6 45693.5 1239.73   6
   1  -6  -6 46586.8 1103.78   7
  -1   6   5 821.724 75.5715   5
  -1  -6   5 795.091 152.177   6
  -1   6   5 1098.80 188.443   6
  -1  -6   5 904.031 171.072   5
   1   6  -5 556.443 135.022   6
   1  -6  -5 1075.59 166.088   4
  -1  -6   5 896.840 81.2170   3
  -1   6   5 673.489 158.878   2
   1   6  -5 874.591 198.249   2
   1  -6  -5 992.457 162.081   2
   1   6  -5 671.306 61.7474   3
  -1  -6   5 1049.66 176.154   1
  -1  -6   5 1091.14 181.258   2
   1   6  -5 854.116 103.923   9
   1  -6  -5 1097.21 147.613   9
  -1   6   5 710.224 112.868   9
   1  -6  -5 706.234 94.4953   7
   1  -6  -5 783.443 166.886   6
  -1  -6   5 657.034 102.056   7
   1   6  -5 543.144 101.241   7
  -1  -6   4 73482.4 1465.04   3
  -1   6   4 74882.3 1474.96   5
  -1  -6   4 72948.8 1674.72   5
   1   6  -4 74450.4 1822.38   6
   1  -6  -4 74474.9 1634.97   4
   1   6  -4 74395.1 1453.59   3
   1   6  -4 75075.9 1856.91   2
   1  -6  -4 76632.2 1769.75   2
  -1  -6   4 76659.1 1829.89   2
   1   6  -4 73450.9 1756.85   1
  -1   6   4 73744.3 1813.29   2
   1  -6  -4 75396.7 1650.46   9
  -1   6   4 75097.4 1590.00   9
   1  -6  -4 74670.5 1526.27   8
   1   6  -4 72579.9 1636.67   8
   1  -6  -4 74812.1 1785.31   6
  -1  -6   4 76284.1 1777.95   6
  -1  -6   4 73179.0 1587.69   7
  -1   6   4 75056.2 1850.22   6
   1   6  -4 73433.9 1580.44   7
  -1   6   3 12541.5 392.405   5
  -1  -6   3 13079.1 492.497   5
   1  -6  -3 12975.2 449.321   4
   1   6  -3 13127.9 598.024   6
  -1   6   3 12838.0 581.877   2
   1   6  -3 12444.3 535.464   1
   1   6  -3 12981.6 609.712   2
  -1  -6   3 13080.1 584.656   2
   1  -6  -3 13237.4 553.392   2
   1   6  -3 13453.9 384.611   3
   1   6  -3 12643.3 469.059   8
  -1   6   3 13031.2 426.539   9
   1  -6  -3 12931.4 464.337   9
   1  -6  -3 13493.2 395.031   8
  -1  -6   3 12828.2 428.674   7
   1  -6  -3 13729.9 572.664   6
  -1  -6   3 13450.4 567.435   6
   1   6  -2 152.752 53.9002   4
  -1   6   2 256.616 107.617   4
  -1  -6   2 171.366 110.460   6
   1   6  -2 173.446 107.176   6
  -1  -6   2 302.309 101.726   5
   1  -6  -2 96.5229 73.5656   4
  -1   6   2 139.574 72.1594   5
   1  -6  -2 394.129 124.931   2
  -1  -6   2 239.431 124.802   2
   1   6  -2 75.7337 136.737   2
  -1   6   2 253.263 118.896   2
   1   6  -2 216.027 112.442   1
   1   6  -2 162.213 52.5494   3
   1   6  -2 187.335 84.5062   8
   1  -6  -2 122.065 59.9326   9
   1  -6  -2 143.457 49.0520   8
  -1   6   2 224.055 66.2164   9
   1  -6  -2 436.411 136.768   6
  -1  -6   2 170.944 60.5512   7
  -1   6   1 86728.6 1818.15   5
  -1  -6   1 87561.3 1849.28   5
   1   6  -1 89273.0 1708.25   4
   1  -6  -1 89180.7 1806.55   4
   1   6  -1 88496.0 1802.89   3
   1   6  -1 89021.9 2110.62   6
  -1   6   1 86729.4 1882.10   4
  -1  -6   1 88653.0 2080.68   2
   1  -6  -1 87644.1 2018.71   2
  -1  -6   1 87782.5 1841.90   8
  -1   6   1 90009.9 1765.77   9
   1  -6  -1 88959.4 1738.72   8
   1   6  -1 91573.5 1853.47   8
  -1  -6   1 92169.1 2076.50   6
   1  -6  -1 89842.0 1649.28   7
   1  -6  -1 95128.7 2053.63   6
  -1  -6   1 86323.0 1775.41   7
  -1  -6   0 3691.86 209.064   5
  -1   6   0 3531.04 225.277   4
   1  -6   0 3699.85 204.260   4
   1   6   0 3591.83 150.134   4
  -1   6   0 3334.09 218.368   5
   1  -6   0 3327.52 213.448   5
   1   6   0 3544.51 207.891   3
  -1  -6   0 3671.25 304.123   2
   1  -6   0 3533.13 277.021   2
   1   6   0 3335.19 252.344   9
   1   6   0 3700.81 221.407   8
  -1  -6   0 3513.51 206.899   8
  -1   6   0 3434.02 173.489   8
  -1   6   0 3490.46 180.469   9
   1  -6   0 3868.97 286.132   6
   1  -6   0 3748.72 136.866   7
  -1   6   0 3537.22 288.296   6
  -1  -6   0 3834.75 309.180   6
  -1   6  -1 24832.6 715.749   5
   1  -6   1 23995.8 706.907   5
   1  -6   1 24700.9 666.545   4
   1   6   1 25592.7 717.679   3
  -1   6  -1 25224.4 701.093   4
  -1  -6  -1 25455.5 642.207   5
  -1  -6  -1 24342.5 853.663   2
  -1   6  -1 24810.4 878.341   1
  -1   6  -1 25609.0 857.428   2
   1  -6   1 25809.7 821.420   2
  -1  -6  -1 24561.1 679.031   8
   1   6   1 26129.4 690.760   8
  -1   6  -1 25221.1 617.602   8
  -1   6  -1 25292.4 630.532   9
   1   6   1 25011.8 774.185   9
  -1   6  -1 24326.8 836.226   6
   1  -6   1 24944.2 809.384   6
  -1  -6  -1 26452.8 878.747   6
   1  -6   1 24951.6 560.600   7
  -1   6  -2 7.68672 68.4233   5
  -1  -6  -2-24.3645 53.4612   5
   1   6   2-38.1603 63.6076   3
  -1  -6  -2-34.5438 114.530   6
  -1  -6  -2-5.84645 23.0119   4
  -1   6  -2 109.211 79.7114   4
  -1   6  -2 20.0285 84.2893   6
   1  -6   2 3.26350 75.4562   5
  -1   6  -2 50.5311 107.063   2
   1   6   2 67.7989 154.929   2
   1  -6   2 67.8573 84.4894   2
  -1   6  -2-68.9899 109.557   1
  -1  -6  -2 58.4287 98.1558   2
  -1  -6  -2 14.4157 54.3737   8
   1   6   2 25.7453 79.4775   9
   1  -6   2 102.268 90.3987   6
  -1   6  -2 35.2957 57.6190   8
   1  -6   2 58.4111 39.7839   7
  -1   6  -2-0.21221 38.5516   7
  -1   6  -3 6501.89 342.226   5
  -1  -6  -3 6815.84 201.060   4
   1  -6   3 6704.38 345.925   5
   1   6   3 6934.36 347.548   3
  -1   6  -3 6314.58 316.058   4
  -1  -6  -3 6700.24 231.865   5
   1   6   3 7491.34 454.343   2
  -1   6  -3 6809.60 415.065   2
   1  -6   3 6746.47 378.216   2
  -1   6  -3 6638.93 433.535   1
  -1  -6  -3 7697.01 428.147   2
  -1  -6  -3 6731.01 310.584   8
   1   6   3 7267.29 363.080   9
  -1   6  -3 6501.63 216.992   9
  -1  -6  -3 7069.66 392.150   9
   1  -6   3 6480.73 258.575   7
  -1   6  -3 6372.52 387.636   6
  -1   6  -3 6355.65 247.950   7
   1  -6   3 6944.08 370.617   6
  -1  -6  -3 7107.34 425.479   6
  -1  -6  -4 3678.36 177.315   4
  -1   6  -4 3474.96 256.965   5
  -1   6  -4 3473.08 239.518   4
  -1   6  -4 3416.88 128.938   3
   1  -6   4 3679.74 265.993   5
   1   6   4 3528.14 318.095   6
  -1  -6  -4 3283.92 139.283   5
   1   6   4 3837.35 266.539   3
   1  -6   4 3815.12 335.633   1
  -1   6  -4 3524.95 303.339   2
  -1  -6  -4 3552.77 292.673   2
   1   6   4 3643.24 327.092   2
   1  -6   4 3390.62 268.904   2
  -1  -6  -4 4015.33 242.633   8
  -1  -6  -4 3546.33 285.697   9
   1   6   4 3857.01 274.039   9
  -1   6  -4 3186.85 155.001   9
  -1   6  -4 3300.27 274.128   6
   1  -6   4 3251.66 195.918   7
   1  -6   4 3247.42 251.584   6
  -1   6  -4 3700.52 193.526   7
  -1  -6  -4 3852.04 319.082   6
  -1   6  -5 18402.4 614.947   4
   1   6   5 18892.2 662.011   3
  -1  -6  -5 18104.3 386.919   5
   1  -6   5 17952.8 647.835   5
   1   6   5 20437.0 807.643   6
   1  -6   5 18743.5 672.396   2
   1  -6   5 18951.1 778.791   1
  -1  -6  -5 18831.2 721.820   2
   1   6   5 19241.4 772.945   2
  -1   6  -5 18359.3 711.680   2
   1   6   5 18498.9 661.201   9
  -1  -6  -5 18835.6 720.380   9
  -1   6  -5 17935.4 488.750   9
  -1  -6  -5 18484.1 732.517   6
   1  -6   5 18160.1 568.896   7
  -1   6  -5 18195.4 545.356   7
   1  -6   5 18785.3 639.202   6
  -1   6  -5 17637.2 672.173   6
   1  -6   6 173.117 106.650   5
  -1   6  -6 251.208 90.8749   4
  -1   6  -6 356.104 114.245   6
   1  -6   6 284.830 104.396   2
  -1   6  -6 352.377 131.765   2
  -1  -6  -6 388.370 138.769   2
   1   6   6 250.826 101.268   9
  -1   6  -6 269.580 66.8948   9
   1  -6   6 316.732 103.400   6
   1  -6   6 322.580 88.1316   7
  -1  -6  -6 414.032 135.354   6
  -1   6  -6 293.844 76.8111   7
  -1   6  -7 23196.3 773.697   4
   1  -6   7 22872.9 787.405   5
   1  -6   7 22774.0 763.745   2
  -1  -6  -7 23617.3 815.832   2
  -1   6  -7 24279.6 842.288   2
   1   6   7 21555.3 775.327   9
  -1   6  -7 22812.4 633.332   9
   1  -6   7 23103.3 712.451   6
  -1  -6  -7 22676.8 838.825   6
   1  -6   7 22599.8 729.295   7
  -1   6  -7 23082.0 770.116   6
  -1   6  -7 22973.6 691.771   7
  -1   6  -8 17501.8 679.552   4
   1  -6   8 16732.4 665.374   5
  -1  -6  -8 17261.2 671.538   2
  -1   6  -8 16407.6 681.986   2
  -1  -6  -8 18414.2 750.692   9
  -1   6  -8 15272.6 526.318   9
   1   6   8 17611.8 683.139   9
   1  -6   8 15601.6 615.004   7
  -1   6  -8 16517.8 627.117   6
  -1  -6  -8 17644.5 714.524   6
  -1   6  -8 16376.1 584.291   7
   1  -6   8 16178.9 561.682   6
   1  -6   9 3604.50 322.984   5
  -1   6  -9 3382.62 267.208   6
   1   6   9 3733.02 307.403   3
  -1   6  -9 3607.21 321.855   5
  -1   6  -9 3134.41 301.277   2
   1  -6   9 3882.53 375.388   1
  -1  -6  -9 3703.55 297.715   2
   1   6   9 3234.84 287.609   9
  -1  -6  -9 4397.68 367.195   9
   1  -6   9 3739.33 225.097   9
  -1   6  -9 3268.12 237.017   9
  -1   6  -9 3465.89 267.155   7
  -1  -6  -9 3820.41 327.944   6
   1  -6   9 3597.64 239.723   6
  -1   6 -10 251.547 99.0222   6
  -1   6 -10 634.161 178.494   5
   1   6  10 118.325 92.7004   3
   1  -6  10 235.490 140.904   5
  -1   6 -10 352.524 151.809   2
  -1  -6 -10 386.533 134.311   2
  -1   6 -10 225.394 99.9692   9
   1   6  10 459.303 149.829   9
  -1  -6 -10 364.111 161.506   9
   1  -6  10 453.392 103.965   9
   1  -6  10 339.210 88.3650   6
  -1  -6 -10 285.788 112.032   7
  -1  -6 -10 480.235 146.186   6
  -1   6 -10 287.773 110.776   7
   1  -6  10 476.847 127.404   7
  -1   6 -11 41841.9 1114.47   6
   1  -6  11 42017.5 1294.08   5
  -1   6 -11 41597.9 1228.11   2
  -1  -6 -11 43119.2 1183.16   2
   1   6  11 40785.2 1274.48   9
  -1   6 -11 42216.1 1161.88   9
   1  -6  11 42176.3 1070.98   9
  -1   6 -11 43336.4 1214.80   7
  -1  -6 -11 43121.8 1309.72   7
   1  -6  11 43790.1 1304.35   7
   1  -6  11 43097.0 1016.40   6
  -1  -6 -11 43187.8 1267.89   6
  -1   6 -12 2044.34 194.010   6
   1  -6  12 2406.47 282.135   5
  -1  -6 -12 2287.80 235.013   2
  -1   6 -12 2568.29 279.484   2
   1  -6  12 2559.88 218.986   9
   1   6  12 2471.12 287.669   9
  -1   6 -12 2310.28 238.110   9
  -1  -6 -12 2806.81 295.370   6
  -1   6 -12 2815.53 273.776   7
   1  -6  12 2421.24 278.613   7
  -1  -6 -12 2303.33 271.435   7
   1  -6  13 37714.0 1256.16   5
  -1   6 -13 37447.8 1134.48   2
  -1  -6 -13 39441.4 1081.77   2
  -1   6 -13 36618.4 1142.22   9
   1   6  13 36027.7 1221.34   9
   1  -6  13 37993.3 1045.75   9
  -1   6 -13 37033.9 1185.36   7
  -1  -6 -13 38612.5 1287.90   7
  -1  -6 -13 40134.3 1195.11   6
   1  -6  14 4440.54 398.429   5
  -1  -6 -14 4351.11 297.365   2
   1  -6  14 4931.99 322.511   9
  -1   6 -14 4748.82 372.981   9
   1   6  14 4154.86 374.410   9
  -1   6 -14 4451.36 370.202   7
  -1  -6 -14 4665.18 359.324   6
  -1  -6 -14 4498.79 406.435   7
   1  -6  15 2065.16 296.769   5
   1   6  15 1893.96 270.932   9
   1  -6  15 2072.52 219.762   9
  -1   6 -15 2184.15 279.517   7
  -1  -6 -15 2107.35 244.539   6
  -1  -6 -15 2654.92 327.222   7
   1  -6  16 644.274 186.877   5
   1  -6  16 646.239 153.649   9
   1   6  16 781.405 202.555   9
  -1   6 -16 797.147 181.912   7
  -1  -6 -16 416.694 131.230   6
  -1  -6 -16 641.087 183.598   7
   1  -6  17 612.210 213.685   5
   1   6  17 703.505 212.230   9
   1  -6  17 638.291 155.689   9
  -1   6 -17 1166.83 238.589   7
  -1  -6 -17 1098.62 186.920   6
  -1  -6 -17 874.370 212.045   7
   1  -6  18 669.738 197.032   5
   1  -6  18 861.393 176.612   9
   1   6  18 842.067 222.810   9
  -1  -6 -18 792.898 214.546   7
  -1   6 -18 1040.53 230.213   7
   1  -6  19 122.830 158.676   5
   1   6  19-159.387 163.654   9
   1  -6  19-97.5680 122.204   9
  -1  -6 -19 107.368 125.366   7
  -1   6 -19-23.3245 159.831   7
   1  -6  20 11607.2 759.742   5
   1  -6  20 11368.2 628.567   9
   1   6  20 13471.3 778.252   9
  -1   6 -20 13200.9 792.821   7
  -1  -6 -20 12102.7 802.030   7
   1   6  21 25.0585 152.437   9
   1  -6  21 365.441 166.947   9
  -1   6 -21 415.833 196.374   7
  -1  -6 -21 254.374 189.648   7
   1  -6  22 10042.7 626.940   9
  -1   6 -22 10480.8 746.296   7
  -1  -6 -22 11847.2 821.041   7
   1  -6  23 8381.97 583.254   9
   1  -7 -23 986.825 285.491   7
  -1  -7  22 5266.46 547.669   5
   1   7 -22 5567.27 536.398   7
   1  -7 -22 5264.69 526.424   7
  -1  -7  21 791.940 253.704   5
  -1   7  21 716.822 219.580   9
   1   7 -21 806.321 230.237   7
   1  -7 -21 867.833 239.443   7
  -1  -7  20 35194.0 1405.42   5
  -1   7  20 31902.6 1266.63   9
   1   7 -20 35782.6 1354.04   7
   1  -7 -20 32206.6 1304.59   7
  -1  -7  19 3662.32 428.857   5
  -1   7  19 3773.62 402.446   9
   1  -7 -19 4017.32 425.156   7
   1   7 -19 3980.42 421.072   7
  -1  -7  18 6580.27 551.954   5
  -1   7  18 6197.03 494.430   9
   1   7 -18 5669.87 482.528   7
   1  -7 -18 6983.10 434.116   6
   1  -7 -18 6147.63 504.863   7
  -1  -7  17 13238.1 780.193   5
  -1   7  17 12166.5 681.736   9
   1  -7 -17 12914.5 713.889   7
   1  -7 -17 14766.6 651.850   6
   1   7 -17 13420.0 724.110   7
  -1   7  16 3303.67 377.009   6
  -1  -7  16 4134.02 413.746   5
  -1   7  16 2914.44 318.193   9
   1  -7 -16 2752.79 312.376   7
   1  -7 -16 3042.38 293.312   6
   1   7 -16 2922.35 322.115   7
  -1  -7  16 2566.26 151.296   6
  -1  -7  15-23.4928 139.188   5
  -1   7  15-32.3761 151.857   6
  -1   7  15 122.175 130.942   9
   1  -7 -15 235.241 136.096   6
  -1  -7  15-40.8451 52.4365   6
   1  -7 -15-6.81584 106.966   7
   1   7 -15-11.7197 130.140   7
  -1  -7  14 2225.70 304.956   5
  -1   7  14 2296.55 310.196   6
  -1  -7  14 2323.53 239.647   2
  -1   7  14 2675.69 301.334   9
   1  -7 -14 2861.93 290.157   6
  -1  -7  14 2234.09 186.633   6
   1  -7 -14 2596.43 276.820   7
   1   7 -14 1950.90 252.331   7
  -1  -7  13-122.425 175.560   5
  -1   7  13-5.35562 132.155   6
  -1  -7  13 51.8171 104.836   2
  -1  -7  13 70.1815 111.117   1
  -1   7  13-174.802 141.222   9
   1   7 -13 64.2209 103.649   9
  -1  -7  13-25.3213 74.9459   6
   1  -7 -13-100.294 124.857   6
   1  -7 -13 113.529 106.564   7
   1   7 -13 72.9724 99.2092   7
  -1   7  12 4279.13 403.350   6
  -1  -7  12 3147.93 338.480   5
  -1  -7  12 3683.03 313.590   2
  -1  -7  12 3508.43 367.082   1
   1   7 -12 3233.56 282.622   9
  -1   7  12 3700.51 324.333   9
   1  -7 -12 3485.53 302.364   7
  -1  -7  12 3753.47 271.743   6
   1  -7 -12 3810.89 339.221   6
   1   7 -12 3367.84 310.839   7
  -1  -7  11 153.119 150.736   5
  -1   7  11 41.1349 122.585   6
  -1  -7  11 79.5677 114.655   2
  -1  -7  11-104.928 128.452   1
  -1   7  11 80.8752 96.1396   9
   1   7 -11 26.3648 78.0934   9
   1  -7 -11 81.5422 103.257   9
   1  -7 -11 94.0238 122.691   6
  -1  -7  11 144.685 102.291   6
  -1  -7  11 60.8167 82.7871   7
   1   7 -11 79.9169 110.103   7
   1  -7 -11 115.526 75.8829   7
  -1   7  10 2114.64 287.180   6
  -1  -7  10 1557.37 235.372   5
  -1  -7  10 1436.75 214.026   2
   1   7 -10 1559.16 181.520   9
   1  -7 -10 1985.93 248.801   9
  -1   7  10 1368.54 192.989   9
   1   7 -10 1500.75 195.839   7
  -1  -7  10 1462.23 197.621   7
   1  -7 -10 1497.07 192.928   7
   1  -7 -10 1411.90 220.823   6
  -1  -7  10 1838.63 212.745   6
  -1  -7   9 11284.7 581.389   5
   1  -7  -9 12144.4 559.800   2
  -1  -7   9 11237.4 570.521   2
   1   7  -9 11167.4 464.242   9
   1  -7  -9 12079.7 586.272   9
  -1   7   9 12255.5 543.213   9
  -1  -7   9 10996.3 520.261   6
  -1  -7   9 11326.1 532.117   7
   1   7  -9 11564.8 510.816   7
   1  -7  -9 11854.5 587.450   6
  -1   7   9 12512.0 661.535   6
   1  -7  -9 12002.9 507.366   7
  -1  -7   8 115127. 2562.65   5
   1  -7  -8 112333. 2522.76   2
  -1  -7   8 113494. 2577.94   2
   1   7  -8 110394. 2320.69   9
  -1   7   8 110373. 2434.59   9
   1  -7  -8 115241. 2587.90   6
   1   7  -8 113093. 2399.95   7
  -1   7   8 119355. 2727.66   6
  -1  -7   8 111117. 2487.84   6
   1  -7  -8 112367. 2379.05   7
  -1  -7   7 4282.78 334.812   5
  -1  -7   7 4427.98 364.783   1
   1  -7  -7 4192.37 327.365   2
  -1  -7   7 4307.54 351.096   2
   1   7  -7 3976.79 241.882   9
  -1   7   7 3753.92 275.130   9
   1  -7  -7 4196.32 258.825   7
   1  -7  -7 4580.52 358.605   6
  -1   7   7 4843.56 393.679   6
   1   7  -7 4360.67 277.464   7
  -1  -7   7 4250.15 331.058   6
   1  -7  -6 63942.5 1544.24   4
  -1   7   6 64910.9 1271.35   5
   1   7  -6 65387.3 1718.38   6
  -1  -7   6 63920.8 1595.73   5
   1   7  -6 64696.8 1258.76   3
   1   7  -6 62341.9 1743.64   2
   1  -7  -6 66578.9 1657.23   2
  -1  -7   6 64791.1 1695.59   2
  -1   7   6 64721.5 1513.28   9
   1  -7  -6 64065.9 1586.09   9
   1   7  -6 64594.1 1421.22   9
  -1  -7   6 66054.8 1654.24   6
   1  -7  -6 65694.5 1689.98   6
   1  -7  -6 64806.7 1435.89   7
   1   7  -6 64444.2 1477.55   7
  -1  -7   6 62440.9 1489.03   7
   1  -7  -5 26694.8 791.176   4
  -1  -7   5 25947.6 839.016   5
   1   7  -5 27012.6 959.622   6
  -1   7   5 26542.4 625.793   5
   1   7  -5 25404.5 970.972   2
   1   7  -5 26674.3 605.151   3
  -1  -7   5 26335.3 938.318   2
   1  -7  -5 26914.8 908.760   2
   1   7  -5 24507.7 792.183   8
   1  -7  -5 25983.3 827.907   9
  -1   7   5 27030.8 770.370   9
   1  -7  -5 27363.0 714.561   8
  -1  -7   5 27353.2 910.783   6
  -1  -7   5 25903.4 752.413   7
   1   7  -5 26104.8 747.746   7
   1  -7  -5 27259.9 927.667   6
   1  -7  -5 26022.1 693.347   7
   1   7  -4 3398.37 202.707   4
   1   7  -4 3683.88 333.229   6
   1  -7  -4 3163.36 220.528   4
  -1   7   4 3378.09 182.286   5
  -1  -7   4 3274.31 262.579   5
  -1  -7   4 3431.02 316.597   2
   1   7  -4 3727.83 354.453   2
   1  -7  -4 3181.76 286.659   2
   1   7  -4 3257.13 167.341   3
   1   7  -4 3294.64 287.844   1
  -1   7   4 3641.64 228.419   9
   1   7  -4 3630.75 254.026   8
   1  -7  -4 3255.91 197.415   8
   1  -7  -4 3735.37 260.453   9
  -1  -7   4 3454.00 301.468   6
  -1  -7   4 2896.52 204.569   7
   1   7  -4 3338.00 216.859   7
   1  -7  -4 3013.16 285.067   6
   1   7  -3 4653.69 226.594   4
   1  -7  -3 5159.33 267.466   4
  -1  -7   3 4777.19 300.699   5
  -1   7   3 4930.94 239.052   5
   1   7  -3 5264.47 395.146   6
   1   7  -3 5044.30 226.388   3
  -1  -7   3 4976.72 379.283   2
   1  -7  -3 5155.70 355.715   2
   1   7  -3 4705.96 393.741   2
   1   7  -3 5377.31 361.827   1
  -1   7   3 5108.00 264.339   9
   1  -7  -3 5161.65 234.040   8
   1   7  -3 5039.13 289.252   8
   1  -7  -3 4784.14 284.583   9
  -1  -7   3 4981.34 367.300   6
  -1  -7   3 4854.61 252.142   7
   1  -7  -3 5524.15 375.040   6
  -1   7   2 79715.1 1815.02   4
   1  -7  -2 81592.0 1692.95   4
  -1   7   2 80319.1 1690.94   5
  -1  -7   2 77811.4 1777.18   5
   1   7  -2 77073.3 1624.20   4
   1   7  -2 84055.5 2061.42   6
  -1  -7   2 79623.4 2013.08   2
   1   7  -2 85334.1 1980.92   1
   1   7  -2 83635.5 1678.21   3
   1  -7  -2 81457.4 1959.08   2
   1   7  -2 82470.0 1765.07   8
  -1   7   2 82260.2 1688.43   9
   1  -7  -2 82179.8 1641.34   8
  -1  -7   2 83628.5 1996.51   6
  -1  -7   2 79854.7 1682.00   7
   1  -7  -2 82604.5 1955.19   6
   1   7  -1 66621.6 1758.58   6
   1   7  -1 65236.0 1321.94   4
   1   7  -1 64138.7 1420.40   3
  -1   7   1 64927.1 1499.15   4
  -1   7   1 62999.4 1426.34   5
  -1  -7   1 64872.2 1459.84   5
   1  -7  -1 65208.9 1403.22   4
  -1  -7   1 66966.8 1728.37   2
   1  -7  -1 63948.5 1650.31   2
   1  -7  -1 64867.8 1352.87   8
  -1   7   1 65907.7 1383.78   9
   1   7  -1 65746.2 1466.19   8
  -1  -7   1 62947.6 1457.77   8
  -1  -7   1 63939.9 1381.40   7
   1  -7  -1 65857.0 1253.74   7
  -1  -7   1 65316.2 1700.75   6
   1  -7  -1 66791.2 1658.90   6
  -1  -7   0 1719.65 161.969   5
   1   7   0 1482.91 108.676   4
   1  -7   0 1570.01 143.648   4
  -1   7   0 1587.65 164.162   4
   1  -7   0 1433.45 154.524   5
  -1   7   0 1735.65 233.715   6
  -1   7   0 1570.81 164.896   5
  -1  -7   0 1499.30 240.310   6
  -1  -7   0 1454.75 217.534   2
   1   7   0 1616.54 152.392   3
   1  -7   0 1451.36 205.132   2
   1   7   0 1444.61 151.717   8
   1   7   0 1435.76 177.281   9
  -1   7   0 1656.50 134.291   8
  -1   7   0 1664.77 138.784   9
  -1  -7   0 1537.23 148.527   8
  -1  -7   0 1664.80 132.207   7
   1  -7   0 1724.58 221.791   6
   1  -7   0 1645.12 95.2385   7
  -1   7  -1 3589.75 246.672   5
   1   7   1 4364.44 261.872   3
  -1  -7  -1 3888.34 217.153   5
   1  -7   1 3681.61 221.481   4
   1  -7   1 3743.53 254.283   5
  -1   7  -1 3773.07 249.336   4
  -1  -7  -1 3771.32 326.614   6
  -1  -7  -1 3664.40 321.816   2
  -1   7  -1 4545.38 368.525   1
   1  -7   1 4165.19 318.560   2
  -1  -7  -1 3807.72 232.873   8
  -1   7  -1 4110.79 208.565   8
  -1   7  -1 4006.88 211.548   9
   1   7   1 4575.87 300.751   9
   1   7   1 3632.02 238.661   8
   1  -7   1 4028.82 312.224   6
   1  -7   1 4068.86 167.671   7
  -1   7  -1 3901.60 337.519   6
  -1   7  -2 22186.9 695.599   4
  -1   7  -2 23013.9 727.060   5
   1   7   2 25245.9 744.270   3
  -1  -7  -2 22635.8 604.651   5
   1  -7   2 21473.2 711.217   5
   1  -7   2 24347.6 837.943   2
  -1  -7  -2 23255.5 870.944   2
  -1   7  -2 24196.6 884.474   2
  -1   7  -2 23349.9 894.526   1
  -1   7  -2 23602.8 630.463   8
  -1  -7  -2 23602.6 680.364   8
   1   7   2 22463.1 754.290   9
   1  -7   2 22723.7 568.474   7
  -1  -7  -2 22949.7 867.096   6
   1  -7   2 22621.8 799.185   6
  -1   7  -2 22368.4 843.275   6
  -1  -7  -3 38479.8 868.719   5
   1  -7   3 37818.7 1048.03   5
  -1  -7  -3 40142.0 770.896   4
   1   7   3 41961.0 1077.64   3
  -1   7  -3 37813.8 1006.53   4
  -1   7  -3 36590.1 845.825   3
  -1   7  -3 40226.8 1214.75   2
  -1  -7  -3 40030.7 1209.96   2
  -1   7  -3 39551.7 1253.61   1
   1  -7   3 38649.6 1149.99   2
  -1   7  -3 38467.1 827.925   9
   1   7   3 39190.1 1082.88   9
  -1  -7  -3 40707.1 1002.02   8
  -1   7  -3 38201.7 946.904   8
   1  -7   3 37691.2 889.565   7
  -1  -7  -3 39138.8 1206.98   6
  -1   7  -3 38198.2 872.688   7
   1  -7   3 38819.3 1114.08   6
  -1   7  -3 39160.4 1177.97   6
   1  -7   4 35997.2 1039.28   5
  -1  -7  -4 37063.6 799.401   5
  -1   7  -4 36311.1 775.656   3
  -1   7  -4 34605.7 971.983   4
   1   7   4 38137.3 1057.64   3
  -1  -7  -4 39257.8 790.116   4
  -1  -7  -4 37303.9 1172.46   2
  -1   7  -4 37327.6 1182.62   2
   1  -7   4 37935.3 1121.68   2
  -1   7  -4 36988.3 812.878   9
   1   7   4 37219.2 1054.94   9
  -1  -7  -4 37103.1 978.405   8
  -1  -7  -4 36385.1 1126.23   9
  -1   7  -4 37255.1 1136.88   6
   1  -7   4 36729.4 1076.69   6
  -1  -7  -4 37548.1 1183.20   6
   1  -7   4 35297.2 891.194   7
  -1   7  -4 37013.5 873.612   7
  -1  -7  -5 37310.9 840.109   4
  -1   7  -5 36334.3 1067.41   5
   1   7   5 38386.5 1071.93   3
   1  -7   5 36867.6 1054.18   5
  -1   7  -5 34565.9 974.640   4
  -1   7  -5 34308.9 691.180   3
  -1   7  -5 35834.4 1157.24   2
  -1  -7  -5 36353.2 1144.03   2
   1  -7   5 37448.6 1102.26   2
  -1   7  -5 35840.2 698.735   3
   1   7   5 36383.0 1052.16   9
  -1   7  -5 35559.9 817.606   9
  -1  -7  -5 36675.8 1169.60   6
  -1   7  -5 37240.1 892.099   7
   1  -7   5 35625.3 914.914   7
   1  -7   5 37259.1 1054.92   6
  -1   7  -5 35738.5 1107.09   6
  -1   7  -6 58949.7 1521.42   5
  -1   7  -6 54582.1 1411.97   4
   1   7   6 59328.8 1701.73   6
   1   7   6 60781.1 1520.43   3
   1  -7   6 57500.2 1492.37   5
   1  -7   6 60394.9 1527.49   2
  -1  -7  -6 58611.0 1578.92   2
  -1   7  -6 59400.5 1607.42   2
   1   7   6 56629.7 1490.47   9
  -1   7  -6 56388.1 1251.60   9
  -1   7  -6 59427.8 1338.45   7
   1  -7   6 58034.1 1372.33   7
  -1   7  -6 58403.2 1544.93   6
   1  -7   6 62534.4 1488.95   6
  -1  -7  -6 57995.0 1608.98   6
  -1   7  -7 101.658 124.669   6
   1   7   7-136.686 166.824   6
   1   7   7 329.384 134.110   3
   1  -7   7 29.5128 102.386   5
  -1   7  -7 169.053 112.752   4
  -1   7  -7 146.254 118.380   5
   1  -7   7-158.205 128.559   1
  -1   7  -7 11.7311 135.553   2
  -1  -7  -7 26.6264 101.161   2
   1  -7   7 33.2574 107.890   2
   1   7   7 48.9482 88.9960   9
  -1  -7  -7 61.1153 111.986   9
  -1   7  -7 10.6782 55.8759   9
   1  -7   7 27.8793 86.2541   6
   1  -7   7 66.0418 62.1299   7
  -1  -7  -7 116.442 129.544   6
  -1   7  -7-1.36295 64.2660   7
   1   7   8 302.882 136.737   6
   1  -7   8 280.038 137.429   5
  -1   7  -8 443.355 183.555   5
   1   7   8 391.931 130.041   3
  -1   7  -8 307.609 123.187   6
  -1   7  -8 453.859 140.990   4
   1  -7   8 60.9604 121.984   1
  -1  -7  -8 532.942 157.677   2
  -1   7  -8 207.180 168.040   2
  -1   7  -8 278.001 74.3577   9
   1   7   8 475.470 166.695   9
  -1  -7  -8 412.586 143.700   9
   1  -7   8 264.330 99.3992   6
  -1  -7  -8 268.141 148.312   6
  -1   7  -8 313.359 92.5064   7
   1  -7   9 547.805 176.694   5
  -1   7  -9 718.650 166.458   4
  -1   7  -9 902.178 171.439   6
   1   7   9 662.791 186.579   6
  -1  -7  -9 660.690 163.911   2
  -1   7  -9 693.566 207.660   2
   1  -7   9 843.303 189.548   1
   1   7   9 403.611 146.940   9
  -1  -7  -9 795.535 186.989   9
  -1   7  -9 726.923 117.441   9
  -1  -7  -9 775.912 168.367   6
   1  -7   9 478.121 119.778   6
  -1   7  -9 526.173 121.753   7
   1   7  10 33284.9 1220.12   6
  -1   7 -10 34650.6 1130.93   4
   1  -7  10 31766.3 1084.10   5
  -1   7 -10 30647.6 981.428   6
  -1   7 -10 31612.2 1092.83   2
   1  -7  10 30202.9 1201.87   1
  -1  -7 -10 31733.6 1030.62   2
  -1   7 -10 30201.1 896.644   9
   1   7  10 31641.5 1060.40   9
  -1  -7 -10 32097.3 1096.32   6
   1  -7  10 30577.3 1020.29   7
   1  -7  10 31623.2 889.411   6
  -1  -7 -10 30343.2 1038.72   7
  -1   7 -10 31053.5 955.453   7
  -1   7 -11 9136.00 481.046   6
   1  -7  11 10410.4 581.890   5
  -1   7 -11 11367.7 603.485   2
  -1  -7 -11 10568.1 533.061   2
   1  -7  11 9842.24 651.310   1
   1   7  11 9906.08 568.603   9
  -1   7 -11 9903.24 472.343   9
  -1  -7 -11 11111.9 589.559   7
  -1  -7 -11 11503.4 606.141   6
   1  -7  11 9773.64 546.433   7
  -1   7 -11 9898.69 503.285   7
   1  -7  11 10246.3 433.909   6
  -1   7 -12 68734.6 1680.87   6
   1  -7  12 70706.8 1897.45   5
  -1  -7 -12 69823.1 1747.58   2
   1  -7  12 69584.8 2087.66   1
  -1   7 -12 70109.9 1838.02   2
   1  -7  12 67682.9 1595.40   9
  -1   7 -12 69065.6 1710.40   9
   1   7  12 66354.6 1833.16   9
   1  -7  12 69921.3 1543.57   6
  -1   7 -12 69502.3 1756.25   7
  -1  -7 -12 67358.3 1868.87   7
  -1  -7 -12 71598.8 1864.25   6
   1  -7  13 3054.70 336.522   5
   1  -7  13 2820.72 360.821   1
  -1   7 -13 2520.25 294.420   2
  -1  -7 -13 3013.55 276.179   2
   1   7  13 2424.01 304.150   9
   1  -7  13 3092.12 246.437   9
  -1   7 -13 2850.51 285.648   9
  -1  -7 -13 2973.82 316.597   6
  -1   7 -13 3029.94 302.803   7
  -1  -7 -13 2834.90 317.121   7
   1  -7  14 7282.63 517.023   5
  -1  -7 -14 6672.27 407.629   2
   1   7  14 6505.45 475.316   9
   1  -7  14 6017.51 364.760   9
  -1  -7 -14 6613.98 453.606   6
  -1  -7 -14 6928.45 509.386   7
  -1   7 -14 6290.78 444.988   7
   1  -7  15 1097.66 236.351   5
   1   7  15 722.444 197.093   9
   1  -7  15 855.589 153.445   9
  -1  -7 -15 1048.93 217.409   7
  -1  -7 -15 501.925 149.366   6
  -1   7 -15 1076.37 203.499   7
   1  -7  16 223.179 150.680   5
   1   7  16 528.128 187.661   9
   1  -7  16 15.1318 102.072   9
  -1  -7 -16 301.966 128.250   6
  -1  -7 -16 422.925 206.959   7
  -1   7 -16 376.809 147.555   7
   1  -7  17 6617.40 542.125   5
   1  -7  17 5578.54 392.830   9
   1   7  17 6263.81 509.703   9
  -1  -7 -17 6231.51 534.426   7
  -1  -7 -17 7110.67 457.093   6
  -1   7 -17 6730.15 509.667   7
   1  -7  18 962.320 249.590   5
   1  -7  18 1153.84 190.675   9
   1   7  18 1440.15 270.294   9
  -1   7 -18 1041.94 237.761   7
  -1  -7 -18 926.061 236.374   7
   1  -7  19 495.863 203.847   5
   1  -7  19 491.954 135.708   9
   1   7  19 504.405 191.557   9
  -1  -7 -19 672.845 241.656   7
  -1   7 -19 328.362 155.859   7
   1  -7  20 94.0094 193.647   5
   1   7  20 181.838 136.233   9
   1  -7  20-64.9499 136.166   9
  -1  -7 -20 181.481 160.911   7
  -1   7 -20-117.761 179.803   7
   1  -7  21 6478.35 482.085   9
  -1  -7 -21 7337.12 640.448   7
  -1   7 -21 6988.27 598.380   7
   1  -7  22 6652.83 503.646   9
   1  -7  23 1537.87 257.300   9
  -1  -8  23 538.357 292.612   1
  -1  -8  22 1705.72 392.958   1
   1  -8 -22 1481.63 288.163   7
  -1  -8  21 23609.1 1175.55   5
  -1  -8  21 19891.0 1180.49   1
  -1   8  21 21926.7 1043.80   9
   1  -8 -21 21780.0 1067.58   7
   1   8 -21 20987.0 1054.13   7
  -1  -8  20 2061.03 346.768   5
  -1  -8  20 2042.77 412.693   1
  -1   8  20 1284.10 267.196   9
   1  -8 -20 2478.88 355.415   7
   1   8 -20 2017.56 319.773   7
  -1  -8  19 16738.9 931.959   5
  -1  -8  19 15485.7 981.088   1
  -1   8  19 16883.1 860.425   9
   1  -8 -19 16823.1 870.482   7
   1   8 -19 16451.1 867.365   7
  -1  -8  18 323.684 166.509   5
  -1  -8  18 285.114 164.002   1
  -1   8  18 140.146 120.022   9
   1  -8 -18 425.089 142.851   6
   1  -8 -18 226.032 133.922   7
   1   8 -18 275.054 147.997   7
  -1  -8  17 1321.76 286.391   5
  -1  -8  17 1235.17 275.847   1
  -1   8  17 1246.88 251.079   9
   1  -8 -17 1078.71 213.092   7
   1  -8 -17 1259.63 230.256   6
   1   8 -17 944.992 214.805   7
  -1  -8  16-112.824 166.273   5
  -1  -8  16-64.9872 150.198   1
  -1   8  16 127.617 131.520   9
   1  -8 -16 91.3198 103.432   7
   1   8 -16-28.8524 120.632   7
   1  -8 -16 185.439 123.392   6
  -1  -8  16 6.90483 57.9398   6
  -1  -8  15 8707.17 606.027   5
  -1  -8  15 8491.54 487.818   2
  -1  -8  15 8574.90 653.405   1
  -1   8  15 8447.49 537.771   9
   1  -8 -15 8090.18 521.254   7
   1  -8 -15 9228.00 551.711   6
  -1  -8  15 7868.03 373.419   6
   1   8 -15 8178.41 531.008   7
  -1  -8  14 6014.02 486.338   5
  -1   8  14 6122.43 480.932   2
  -1  -8  14 6224.19 416.435   2
  -1  -8  14 5472.39 504.337   1
  -1   8  14 5256.25 417.948   9
   1  -8 -14 6043.92 447.672   6
   1  -8 -14 5940.95 428.029   7
  -1  -8  14 5754.44 336.522   6
   1   8 -14 6265.91 439.825   7
  -1  -8  13 4206.81 408.277   5
  -1  -8  13 4000.24 419.686   1
  -1   8  13 3980.35 394.894   2
  -1  -8  13 4512.27 362.903   2
  -1   8  13 4454.17 371.446   9
   1  -8 -13 4217.92 370.718   6
  -1  -8  13 3648.83 284.492   6
   1  -8 -13 4083.59 342.770   7
   1   8 -13 4649.66 367.955   7
  -1  -8  12 8284.73 555.889   5
  -1   8  12 9941.11 639.563   6
  -1   8  12 9240.08 597.340   2
  -1  -8  12 8338.32 593.873   1
  -1  -8  12 8176.99 503.304   2
   1   8 -12 8227.92 448.377   9
  -1   8  12 8613.99 506.841   9
   1   8 -12 8742.71 493.344   7
   1  -8 -12 8278.27 482.139   7
   1  -8 -12 8914.51 543.556   6
  -1  -8  12 8554.95 448.647   6
  -1   8  11 12408.4 733.465   6
  -1  -8  11 13271.1 680.120   5
  -1  -8  11 12593.5 719.996   1
  -1  -8  11 12912.9 642.954   2
  -1   8  11 13974.1 740.324   2
  -1   8  11 13092.0 621.019   9
   1   8 -11 12687.8 554.824   9
   1  -8 -11 13550.5 597.300   7
  -1  -8  11 13933.7 602.581   6
   1  -8 -11 14116.5 688.324   6
  -1  -8  11 12446.9 626.677   7
   1   8 -11 14068.0 612.806   7
  -1   8  10 1730.86 281.948   6
  -1  -8  10 1051.12 213.686   5
  -1  -8  10 1296.51 234.364   1
  -1   8  10 1311.45 238.326   2
  -1  -8  10 1579.09 237.659   2
  -1   8  10 1640.43 215.399   9
   1   8 -10 1896.22 202.995   9
   1  -8 -10 1547.82 243.201   9
  -1  -8  10 1256.44 188.057   7
   1   8 -10 1499.18 196.962   7
   1  -8 -10 1507.79 238.849   6
   1  -8 -10 1773.22 211.573   7
  -1  -8  10 1342.68 195.853   6
  -1   8   9 65952.5 1889.35   6
  -1  -8   9 63811.4 1722.48   5
  -1  -8   9 62616.7 1804.22   1
  -1  -8   9 64087.7 1727.80   2
  -1   8   9 64179.0 1817.58   2
   1  -8  -9 66656.8 1709.19   2
   1  -8  -9 65087.3 1726.91   9
  -1   8   9 61738.0 1593.09   9
   1   8  -9 60683.6 1478.91   9
   1   8  -9 63813.0 1560.98   7
  -1  -8   9 63562.5 1649.46   6
   1  -8  -9 62795.7 1536.90   7
  -1  -8   9 61618.3 1607.79   7
   1  -8  -9 63995.2 1740.13   6
   1  -8  -8 427.193 183.332   4
  -1   8   8 624.362 193.313   6
  -1  -8   8 190.375 147.323   5
  -1  -8   8 289.653 146.811   2
   1  -8  -8 96.5885 118.586   2
  -1   8   8 27.0461 172.433   2
   1  -8  -8 430.376 136.701   9
   1   8  -8 203.769 89.4692   9
  -1   8   8 57.1869 90.9633   9
   1  -8  -8 553.544 183.623   6
   1  -8  -8 208.337 96.1607   7
  -1  -8   8 446.368 180.758   6
   1   8  -8 341.657 121.371   7
   1  -8  -7 148915. 3076.58   4
  -1  -8   7 148011. 3185.39   5
   1   8  -7 142871. 2694.24   3
  -1  -8   7 151255. 3296.88   2
   1  -8  -7 157456. 3256.84   2
  -1   8   7 151188. 3374.95   2
   1   8  -7 149622. 3395.01   2
  -1   8   7 147250. 3047.92   9
   1   8  -7 146193. 2927.08   9
   1   8  -7 147572. 3101.37   8
  -1   8   7 152077. 3418.89   6
  -1  -8   7 144835. 3197.90   6
   1  -8  -7 149836. 2962.91   7
   1   8  -7 147673. 3009.53   7
   1  -8  -7 153752. 3302.15   6
   1   8  -6 202.438 92.1255   4
   1   8  -6-109.692 148.022   6
   1  -8  -6 9.86592 118.186   4
  -1   8   6 122.474 156.465   6
  -1  -8   6 81.0670 113.389   5
  -1   8   6 39.2899 138.081   2
   1   8  -6 157.788 183.655   2
   1  -8  -6-100.198 112.314   2
   1   8  -6 92.5024 38.6138   3
  -1  -8   6 196.196 153.282   2
  -1   8   6 33.2367 89.4236   9
   1  -8  -6 193.474 90.5773   8
   1  -8  -6 75.3010 98.3034   9
   1   8  -6 11.1476 65.5530   9
  -1  -8   6 135.474 117.100   6
   1   8  -6 18.7536 75.9652   7
   1   8  -6-81.5873 101.703   8
   1  -8  -6 184.768 153.108   6
  -1  -8   6 247.436 87.7524   7
   1  -8  -6 1.06846 56.8263   7
  -1  -8   5 21587.6 770.876   5
   1   8  -5 19919.0 876.924   6
  -1   8   5 21656.2 567.487   5
   1  -8  -5 20535.8 663.792   4
   1   8  -5 19552.1 627.105   4
  -1  -8   5 21791.5 874.216   2
   1  -8  -5 22416.5 851.533   2
  -1   8   5 21395.4 900.659   2
   1   8  -5 20706.8 915.803   2
   1   8  -5 22253.5 544.201   3
   1  -8  -5 21924.4 635.963   8
   1  -8  -5 22134.6 765.473   9
   1   8  -5 20907.9 715.775   8
  -1   8   5 21847.4 689.741   9
  -1  -8   5 21374.7 840.711   6
  -1   8   5 23416.1 946.540   6
   1   8  -5 21183.0 663.685   7
  -1  -8   5 20667.8 667.114   7
   1  -8  -5 21639.4 855.210   6
   1   8  -4 5822.35 283.912   4
  -1   8   4 6463.32 278.884   5
   1   8  -4 6140.35 460.445   6
   1  -8  -4 6385.67 318.797   4
  -1  -8   4 6132.98 374.958   5
   1   8  -4 7117.62 278.918   3
   1  -8  -4 7057.43 446.375   2
   1   8  -4 6120.26 481.410   2
   1   8  -4 6194.41 424.696   1
  -1   8   4 6925.67 487.398   2
  -1  -8   4 6466.09 457.453   2
   1  -8  -4 6473.60 374.538   9
   1   8  -4 6637.48 356.952   8
  -1   8   4 6298.59 323.193   9
   1  -8  -4 6493.80 289.959   8
  -1   8   4 6585.25 471.818   6
   1  -8  -4 6441.28 448.422   6
  -1  -8   4 6453.26 319.145   7
  -1  -8   4 6557.53 441.830   6
   1   8  -3 6882.50 487.596   6
   1  -8  -3 6186.69 303.013   4
   1   8  -3 5830.04 272.685   4
  -1   8   3 5931.70 283.769   5
  -1  -8   3 6179.88 361.209   5
   1   8  -3 6749.01 442.408   1
  -1   8   3 7139.20 491.170   2
  -1  -8   3 6320.82 456.537   2
   1   8  -3 6217.64 488.784   2
   1   8  -3 6681.77 283.289   3
   1  -8  -3 6613.64 430.490   2
   1  -8  -3 6352.25 280.870   8
  -1   8   3 6070.54 307.883   9
   1   8  -3 6304.76 341.336   8
  -1  -8   3 6105.18 436.673   6
  -1  -8   3 6153.53 299.728   7
   1  -8  -3 6235.47 435.167   6
   1   8  -2 42169.9 981.995   4
   1   8  -2 44169.4 1401.26   6
  -1  -8   2 42439.2 1123.68   5
   1  -8  -2 43647.7 1029.00   4
  -1   8   2 42516.8 1047.32   5
   1   8  -2 42936.3 1306.14   1
   1  -8  -2 42848.4 1288.85   2
  -1  -8   2 43769.3 1347.76   2
   1   8  -2 43616.1 1029.67   3
  -1   8   2 43414.1 1037.97   9
   1  -8  -2 42816.8 996.473   8
   1   8  -2 41556.8 1097.01   8
   1  -8  -2 43889.3 891.985   7
  -1  -8   2 41719.1 1018.36   7
  -1  -8   2 43734.6 1336.43   6
   1  -8  -2 42935.1 1303.48   6
   1  -8  -1 17505.5 534.678   4
   1   8  -1 17969.6 816.856   6
   1   8  -1 16958.4 553.879   3
  -1  -8   1 16751.8 589.281   5
   1   8  -1 16042.9 478.625   4
  -1   8   1 15419.7 597.205   4
  -1   8   1 16542.2 563.560   5
   1  -8  -1 17326.1 725.453   2
  -1  -8   1 17038.7 767.587   2
  -1  -8   1 16287.5 572.941   8
   1   8  -1 17609.6 589.228   8
   1  -8  -1 17549.5 512.625   8
   1   8  -1 16862.4 652.665   9
  -1   8   1 17072.0 525.396   9
   1  -8  -1 17281.2 420.683   7
  -1  -8   1 16074.9 736.535   6
  -1  -8   1 15896.8 510.055   7
   1  -8  -1 17048.7 732.374   6
  -1   8   0 647.588 126.871   5
  -1  -8   0 482.540 110.786   5
  -1   8   0 551.939 173.950   6
  -1   8   0 457.926 118.147   4
   1   8   0 597.883 95.4615   4
   1  -8   0 510.660 89.6666   4
   1   8   0 808.759 122.611   3
   1  -8   0 801.755 159.638   2
  -1   8   0 1056.91 214.549   1
  -1  -8   0 634.094 158.545   2
   1   8   0 700.680 146.796   9
  -1   8   0 516.833 97.2580   8
   1   8   0 494.055 111.023   8
  -1   8   0 657.719 98.8376   9
  -1  -8   0 556.305 88.4488   7
   1  -8   0 501.595 161.077   6
  -1  -8   0 831.458 122.940   8
  -1  -8   0 837.888 183.784   6
   1  -8   0 493.911 58.9247   7
  -1   8  -1 303.542 116.498   4
   1  -8   1 114.407 88.4558   5
  -1   8  -1 382.875 85.2246   3
  -1   8  -1 214.187 134.891   6
  -1   8  -1 173.837 92.5725   5
  -1  -8  -1 128.791 70.7234   5
  -1  -8  -1-35.2042 115.763   2
  -1   8  -1 90.0653 101.584   1
   1   8   1 203.455 79.0679   3
   1  -8   1 270.346 121.812   2
  -1  -8  -1 340.769 91.4267   8
  -1   8  -1 162.416 68.5411   9
  -1   8  -1 508.746 90.0974   8
   1   8   1 203.143 102.582   9
  -1  -8  -1 168.861 136.623   6
   1  -8   1-7.89688 120.037   6
   1  -8   1 151.735 42.9251   7
  -1   8  -2 1891.25 190.515   4
   1   8   2 2130.39 207.315   3
  -1   8  -2 1981.41 266.588   6
  -1   8  -2 2219.95 160.765   3
   1  -8   2 1992.15 208.885   5
  -1  -8  -2 2035.85 164.316   5
  -1   8  -2 1893.81 256.114   1
  -1  -8  -2 2209.80 271.701   2
  -1   8  -2 1989.55 279.107   2
   1   8   2 2854.93 346.445   2
   1  -8   2 2320.09 260.320   2
  -1   8  -2 2110.80 166.839   9
  -1   8  -2 2236.16 169.638   8
  -1  -8  -2 2306.26 197.322   8
   1   8   2 2356.13 231.492   9
  -1  -8  -2 2310.36 280.497   6
   1  -8   2 2050.06 134.945   7
   1  -8   2 1864.21 234.459   6
  -1  -8  -3 10277.6 254.599   4
  -1   8  -3 9726.64 439.231   4
  -1  -8  -3 9782.44 348.114   5
   1   8   3 9922.56 466.482   3
   1  -8   3 9528.40 464.933   5
  -1   8  -3 9639.59 335.140   3
   1   8   3 10439.6 638.062   2
  -1   8  -3 10134.6 595.294   1
  -1  -8  -3 9781.17 557.740   2
  -1   8  -3 8859.09 561.566   2
   1  -8   3 9909.66 541.611   2
   1   8   3 9503.45 470.643   9
  -1   8  -3 9986.73 311.991   9
  -1   8  -3 9556.29 390.217   8
  -1  -8  -3 10111.5 581.406   6
  -1   8  -3 9257.53 553.692   6
   1  -8   3 9452.86 345.383   7
   1  -8   3 10579.1 533.862   6
  -1   8  -4 8199.92 447.012   5
  -1   8  -4 7943.60 401.094   4
   1  -8   4 8429.05 449.807   5
  -1  -8  -4 8333.34 292.513   5
   1   8   4 9461.40 596.894   6
   1   8   4 9146.44 458.639   3
  -1   8  -4 8270.74 278.424   3
  -1  -8  -4 8663.69 247.657   4
  -1   8  -4 8682.51 558.177   1
  -1  -8  -4 8303.34 518.632   2
  -1   8  -4 8289.95 535.392   2
   1  -8   4 8619.24 496.250   2
   1   8   4 8553.72 573.920   2
  -1   8  -4 7951.61 283.745   9
  -1   8  -4 8109.59 368.489   8
   1   8   4 8561.58 450.350   9
  -1   8  -4 8281.15 324.284   7
   1  -8   4 8027.71 463.663   6
  -1   8  -4 8445.93 523.644   6
   1  -8   4 8114.89 337.902   7
  -1  -8  -4 8653.56 535.000   6
  -1   8  -5 60447.7 1569.02   5
  -1   8  -5 57190.5 1447.64   4
   1  -8   5 58475.6 1532.29   5
  -1  -8  -5 61584.5 1227.75   4
   1   8   5 62585.0 1822.81   6
   1   8   5 62591.8 1562.98   3
   1   8   5 60913.2 1770.69   2
  -1  -8  -5 62835.3 1692.99   2
   1  -8   5 62134.5 1633.05   2
  -1   8  -5 59477.1 1701.73   2
  -1   8  -5 59932.9 1159.89   3
  -1   8  -5 57452.8 1253.10   9
   1   8   5 60013.5 1546.35   9
  -1  -8  -5 62645.9 1729.77   6
   1  -8   5 57478.8 1362.76   7
   1  -8   5 60240.9 1565.95   6
  -1   8  -5 60701.3 1671.96   6
  -1   8  -5 62061.6 1346.17   7
   1   8   6 17079.4 844.617   6
  -1   8  -6 16436.8 697.210   5
  -1   8  -6 15001.2 604.407   4
  -1  -8  -6 16236.8 494.613   4
   1  -8   6 14955.2 658.616   5
   1   8   6 17839.0 703.122   3
   1   8   6 16107.7 811.172   2
  -1  -8  -6 16728.7 746.773   2
   1  -8   6 17033.0 818.762   1
  -1   8  -6 16213.4 768.147   2
   1  -8   6 16625.1 712.607   2
  -1  -8  -6 16172.3 744.562   9
   1   8   6 16913.7 683.663   9
  -1   8  -6 16038.5 488.059   9
  -1  -8  -6 17386.0 626.658   8
   1  -8   6 15892.1 669.653   6
   1  -8   6 15462.2 561.937   7
  -1   8  -6 16439.0 541.930   7
  -1   8  -6 16188.5 732.219   6
  -1  -8  -6 14762.5 735.315   6
  -1   8  -7 31105.7 1025.10   5
   1   8   7 29690.8 1170.03   6
   1  -8   7 28036.3 971.942   5
  -1   8  -7 28833.4 1023.22   6
   1   8   7 31025.0 1006.45   3
  -1   8  -7 27424.3 901.956   4
  -1   8  -7 26630.1 1048.07   2
  -1  -8  -7 28560.6 1030.31   2
   1  -8   7 29482.6 997.537   2
   1  -8   7 27420.1 1108.58   1
  -1   8  -7 27807.4 748.743   9
  -1  -8  -7 30597.7 1090.08   9
   1   8   7 27697.6 956.252   9
  -1  -8  -7 30116.1 915.639   8
   1  -8   7 26503.2 845.711   7
  -1   8  -7 28796.0 819.467   7
  -1  -8  -7 29126.8 1079.21   6
   1  -8   7 28225.9 928.829   6
   1   8   8 17612.0 880.213   6
  -1   8  -8 17177.5 749.059   6
  -1   8  -8 16473.6 686.978   4
   1  -8   8 16724.0 734.288   5
  -1  -8  -8 17786.6 768.991   2
   1  -8   8 17081.1 726.224   2
   1  -8   8 17153.6 851.323   1
  -1   8  -8 16944.9 797.738   2
   1   8   8 16248.9 710.001   9
  -1  -8  -8 19024.2 840.987   9
  -1   8  -8 16805.2 553.664   9
  -1   8  -8 17417.4 613.773   7
   1  -8   8 16887.0 664.348   6
  -1  -8  -8 15720.9 766.932   6
  -1   8  -9 38577.9 1224.13   6
   1   8   9 41452.6 1459.54   6
   1  -8   9 38653.6 1237.50   5
  -1   8  -9 41996.7 1242.54   4
  -1  -8  -9 40757.2 1262.33   2
  -1   8  -9 38244.8 1295.32   2
   1  -8   9 37028.1 1387.99   1
  -1   8  -9 37862.5 1008.84   9
   1   8   9 38502.5 1224.87   9
  -1  -8  -9 40627.4 1316.42   6
  -1   8  -9 39053.3 1085.60   7
   1  -8   9 39640.3 1126.48   6
  -1   8 -10 18527.6 771.340   6
   1   8  10 20457.6 960.230   6
   1  -8  10 18853.4 813.153   5
   1  -8  10 17977.7 913.184   1
  -1   8 -10 16688.0 811.088   2
  -1  -8 -10 18338.2 780.622   2
   1   8  10 18486.7 787.661   9
  -1   8 -10 17863.6 639.646   9
   1  -8  10 17964.4 673.875   6
   1  -8  10 18107.5 744.602   7
  -1  -8 -10 18213.1 841.016   6
  -1  -8 -10 18670.9 772.784   7
  -1   8 -10 18644.3 694.211   7
   1  -8  11 87500.9 2222.45   5
  -1   8 -11 86626.0 2108.35   6
  -1  -8 -11 86624.8 2136.60   2
  -1   8 -11 84987.5 2230.24   2
   1  -8  11 84637.2 2419.04   1
  -1   8 -11 84902.6 1965.11   9
   1   8  11 83472.6 2160.86   9
  -1   8 -11 86081.2 2032.79   7
   1  -8  11 85851.2 1942.09   6
  -1  -8 -11 87877.4 2177.13   7
  -1  -8 -11 86552.2 2236.87   6
   1  -8  11 85298.1 2136.91   7
  -1   8 -12 1724.57 224.602   6
   1  -8  12 2141.08 291.198   5
  -1  -8 -12 1862.94 244.572   2
  -1   8 -12 1948.64 291.490   2
   1  -8  12 1659.12 306.233   1
   1   8  12 2064.62 272.635   9
  -1   8 -12 1730.28 214.372   9
   1  -8  12 1932.29 196.141   6
  -1  -8 -12 1798.77 275.117   6
  -1  -8 -12 1970.64 262.840   7
  -1   8 -12 1724.89 226.387   7
   1  -8  13 2727.46 326.558   5
   1  -8  13 2592.71 378.405   1
  -1  -8 -13 2565.34 268.947   2
  -1   8 -13 2101.36 291.001   2
  -1   8 -13 2359.42 258.264   9
   1   8  13 2588.42 316.897   9
  -1   8 -13 2434.30 264.950   7
   1  -8  13 2642.85 215.495   6
  -1  -8 -13 2629.58 320.999   6
  -1  -8 -13 2284.95 285.786   7
   1  -8  14 720.888 220.523   5
  -1  -8 -14 948.318 183.407   2
   1  -8  14 812.138 248.108   1
   1   8  14 633.547 173.637   9
  -1  -8 -14 631.961 178.173   7
  -1   8 -14 888.580 184.240   7
  -1  -8 -14 769.005 201.523   6
   1  -8  15 434.034 189.401   5
   1  -8  15 953.950 267.441   1
   1   8  15 1278.16 251.111   9
  -1  -8 -15 557.913 160.827   6
  -1   8 -15 697.516 171.736   7
  -1  -8 -15 639.583 181.519   7
   1  -8  16 6119.73 523.585   5
   1  -8  16 6779.73 632.361   1
   1   8  16 6056.67 502.948   9
  -1  -8 -16 5676.06 500.750   7
  -1   8 -16 5722.31 460.447   7
  -1  -8 -16 7076.67 500.671   6
   1  -8  17 179.907 162.477   5
   1  -8  17 123.285 167.593   1
   1   8  17 144.986 149.632   9
  -1  -8 -17-161.492 141.779   7
  -1   8 -17-160.256 146.058   7
  -1  -8 -17-37.6624 115.879   6
   1  -8  18 734.464 234.736   5
   1  -8  18 638.565 238.736   1
   1   8  18 694.559 208.710   9
  -1  -8 -18 859.089 231.739   7
  -1   8 -18 511.558 191.420   7
   1  -8  19 1189.05 265.685   5
   1  -8  19 1198.60 324.770   1
   1   8  19 1093.55 259.815   9
  -1   8 -19 757.477 207.986   7
  -1  -8 -19 1010.25 237.888   7
   1  -8  20-154.762 180.976   5
   1  -8  20-22.1966 188.851   1
   1   8  20 90.6188 153.438   9
  -1  -8 -20-118.695 151.108   7
  -1   8 -20-229.667 201.863   7
   1  -8  21 5547.95 658.384   1
  -1   8 -21 6313.83 569.447   7
  -1  -8 -21 5722.58 574.487   7
  -1  -9  23 17014.9 1177.23   1
  -1  -9  22 2478.68 456.924   1
   1  -9 -22 2216.72 357.371   7
  -1  -9  21 6647.39 690.106   1
   1  -9 -21 7410.55 605.239   7
   1   9 -21 7172.77 595.635   7
  -1  -9  20 13232.7 869.269   5
  -1  -9  20 10316.7 835.830   1
  -1   9  20 14122.3 812.666   9
   1  -9 -20 11910.3 756.116   7
   1   9 -20 12813.6 778.019   7
  -1  -9  19 283.553 216.024   5
  -1  -9  19-142.415 238.870   1
  -1   9  19-75.4856 143.786   9
   1   9 -19 135.048 161.388   7
   1  -9 -19 73.4773 158.568   7
  -1  -9  18 210.687 214.818   5
  -1  -9  18 103.914 181.016   1
  -1   9  18-52.3632 137.674   9
   1  -9 -18 2.69378 130.150   7
   1  -9 -18 157.894 125.872   6
   1   9 -18 156.573 175.742   7
  -1  -9  17 3956.97 468.966   5
  -1  -9  17 3959.56 477.483   1
  -1   9  17 3535.86 383.042   9
   1  -9 -17 4310.63 397.906   6
   1  -9 -17 3949.24 388.810   7
   1   9 -17 4006.56 400.541   7
  -1  -9  16 18271.6 941.484   5
  -1  -9  16 15475.7 939.111   1
  -1   9  16 17868.3 842.587   9
  -1  -9  16 17358.0 606.447   6
   1  -9 -16 16688.0 807.119   6
   1  -9 -16 15843.7 788.471   7
   1   9 -16 17088.2 814.080   7
  -1  -9  15 6161.32 543.907   5
  -1  -9  15 6561.73 593.422   1
  -1  -9  15 7776.08 492.759   2
  -1   9  15 7594.33 525.807   9
  -1  -9  15 7586.79 402.394   6
   1  -9 -15 7076.61 507.108   6
   1  -9 -15 7276.14 498.992   7
   1   9 -15 6431.37 477.269   7
  -1  -9  14 3760.19 418.037   5
  -1  -9  14 3628.64 431.563   1
  -1   9  14 4031.41 439.860   2
  -1  -9  14 3970.49 364.384   2
  -1   9  14 4449.08 388.462   9
   1  -9 -14 4131.73 392.922   6
   1  -9 -14 4351.38 371.335   7
  -1  -9  14 4261.67 317.720   6
   1   9 -14 3804.02 345.410   7
  -1  -9  13 16787.9 853.717   5
  -1  -9  13 17747.1 788.277   2
  -1   9  13 17593.5 892.351   2
  -1  -9  13 15710.1 880.169   1
  -1   9  13 17180.2 772.790   9
   1   9 -13 16803.2 738.669   7
   1  -9 -13 17625.8 744.911   7
  -1  -9  13 16709.4 687.050   6
   1  -9 -13 16515.0 800.898   6
  -1  -9  12 12540.3 723.881   5
  -1  -9  12 14328.6 807.449   1
  -1  -9  12 13927.3 697.725   2
  -1   9  12 13970.6 784.919   2
   1   9 -12 13825.8 605.390   9
  -1   9  12 12972.0 647.568   9
   1  -9 -12 13992.8 732.570   6
   1   9 -12 13391.4 633.757   7
   1  -9 -12 14492.5 643.589   7
  -1  -9  12 13545.9 622.716   6
  -1  -9  11 26275.8 1055.49   5
  -1  -9  11 27151.9 1021.68   2
  -1  -9  11 23941.1 1075.56   1
  -1   9  11 27100.5 1128.78   2
   1   9 -11 25197.4 845.245   9
  -1   9  11 25516.6 936.082   9
  -1  -9  11 24861.8 916.540   6
   1  -9 -11 26130.1 1034.45   6
   1  -9 -11 26854.5 898.711   7
   1   9 -11 26439.4 907.866   7
  -1  -9  10-290.509 165.234   5
   1  -9 -10 527.265 229.095   4
  -1   9  10 37.6550 197.644   2
  -1  -9  10-138.588 134.148   2
  -1  -9  10 111.500 153.395   1
  -1   9  10 189.638 125.683   9
   1  -9 -10 164.621 120.219   9
   1   9 -10 126.177 94.4587   9
   1  -9 -10 277.240 170.039   6
  -1  -9  10 90.2101 81.3376   7
   1  -9 -10 32.2548 78.3961   7
   1   9 -10 177.089 109.085   7
  -1  -9  10 56.3889 124.699   6
  -1  -9   9 2070.36 271.952   5
   1  -9  -9 1835.95 282.773   4
  -1   9   9 2495.17 357.967   2
   1  -9  -9 2063.88 269.130   2
  -1  -9   9 1756.11 275.406   2
  -1  -9   9 1809.96 266.633   1
   1  -9  -9 1901.07 258.100   9
   1   9  -9 2004.00 202.597   9
  -1   9   9 2054.23 242.082   9
   1  -9  -9 1902.52 290.157   6
   1   9  -9 1989.70 221.089   7
  -1  -9   9 1811.95 219.900   7
   1  -9  -9 1600.09 188.278   7
  -1  -9   9 1873.59 261.527   6
  -1  -9   8 58662.4 1636.38   5
   1   9  -8 59902.2 1528.95   4
   1  -9  -8 56313.7 1507.78   4
  -1   9   8 59606.1 1803.62   2
  -1  -9   8 62085.4 1736.52   2
   1  -9  -8 61187.8 1672.59   2
   1  -9  -8 60901.5 1660.91   9
   1   9  -8 59598.1 1559.72   8
  -1   9   8 58592.4 1513.47   9
   1   9  -8 56569.2 1386.42   9
  -1  -9   8 56953.2 1498.90   7
   1  -9  -8 58331.8 1421.07   7
  -1  -9   8 58625.7 1640.61   6
   1   9  -8 58364.2 1463.57   7
   1  -9  -8 59774.0 1709.22   6
   1   9  -7 4415.19 426.300   6
  -1  -9   7 5266.48 404.433   5
   1  -9  -7 4850.40 325.041   4
   1   9  -7 4778.36 313.818   4
   1   9  -7 5089.26 186.248   3
  -1   9   7 4819.21 460.380   2
   1  -9  -7 4944.71 406.628   2
  -1  -9   7 5278.31 439.872   2
  -1   9   7 4757.11 328.805   9
   1   9  -7 4675.44 279.994   9
   1   9  -7 5029.48 359.694   8
   1  -9  -7 5499.82 445.120   6
  -1  -9   7 5278.06 422.169   6
   1  -9  -7 4984.38 289.992   7
   1   9  -7 5147.99 324.072   7
   1   9  -6 52734.0 1365.44   4
   1  -9  -6 57824.0 1406.60   4
  -1  -9   6 57913.4 1569.26   5
   1   9  -6 60342.4 1779.43   6
   1  -9  -6 62063.2 1679.06   2
  -1  -9   6 61109.3 1733.43   2
   1   9  -6 59529.4 1816.17   2
  -1   9   6 61148.9 1804.03   2
   1   9  -6 61628.8 1206.65   3
   1  -9  -6 59607.3 1374.56   8
   1   9  -6 57086.4 1348.99   9
  -1   9   6 57929.3 1459.88   9
   1   9  -6 56300.5 1490.15   8
  -1  -9   6 58046.3 1654.22   6
   1   9  -6 57502.7 1409.65   7
  -1   9   6 59541.0 1810.69   6
   1  -9  -6 59988.7 1702.49   6
   1  -9  -6 57930.8 1341.84   7
   1   9  -5 52352.9 1635.61   6
   1  -9  -5 52510.4 1254.75   4
  -1  -9   5 53141.8 1432.49   5
   1   9  -5 45394.5 1201.02   4
  -1   9   5 54508.2 1669.17   2
   1   9  -5 51233.0 1658.43   2
   1   9  -5 53826.8 1128.82   3
   1   9  -5 53920.6 1570.92   1
  -1  -9   5 55569.9 1617.98   2
   1  -9  -5 54805.3 1553.30   2
  -1   9   5 52379.8 1312.05   9
   1  -9  -5 52575.8 1236.79   8
   1   9  -5 49465.3 1344.64   8
   1  -9  -5 53968.9 1428.10   9
  -1  -9   5 51797.6 1532.54   6
   1  -9  -5 49652.9 1532.73   6
  -1   9   5 54145.0 1673.11   6
  -1  -9   5 50586.5 1271.82   7
   1   9  -4 1126.61 228.454   6
  -1   9   4 1309.49 144.926   5
   1   9  -4 1141.89 137.600   4
  -1  -9   4 988.015 177.948   5
   1  -9  -4 1193.67 145.527   4
  -1   9   4 1213.51 259.348   6
   1   9  -4 1203.36 125.443   3
   1   9  -4 1260.33 214.047   1
  -1   9   4 1331.34 267.713   2
   1   9  -4 1140.34 294.898   2
   1  -9  -4 1230.58 210.212   2
  -1  -9   4 1243.61 238.292   2
  -1   9   4 1313.35 161.008   9
   1   9  -4 1383.27 180.425   8
   1  -9  -4 1486.92 151.338   8
  -1  -9   4 1074.47 138.770   7
  -1  -9   4 1409.70 251.138   6
   1  -9  -4 1423.38 264.839   6
   1   9  -3 13091.6 467.619   4
   1   9  -3 14767.1 775.427   6
   1  -9  -3 14806.4 500.870   4
  -1   9   3 14014.2 501.614   5
  -1  -9   3 13616.0 582.477   5
   1   9  -3 14900.4 490.340   3
  -1  -9   3 15924.6 769.468   2
   1   9  -3 14667.4 717.826   1
   1   9  -3 14517.4 791.601   2
  -1   9   3 14895.7 774.771   2
   1  -9  -3 14972.0 710.292   2
   1   9  -3 14826.8 571.962   8
   1  -9  -3 14870.2 491.012   8
  -1   9   3 14372.6 527.323   9
  -1   9   3 15166.1 783.367   6
  -1  -9   3 14865.7 739.289   6
  -1  -9   3 13939.9 504.500   7
   1  -9  -3 13886.1 694.639   6
  -1  -9   2 13484.4 560.780   5
   1  -9  -2 14427.5 487.817   4
   1   9  -2 13396.0 463.108   4
   1   9  -2 13781.5 758.025   6
  -1   9   2 14094.9 522.921   5
   1   9  -2 15869.4 748.465   1
  -1   9   2 14605.9 764.324   2
   1   9  -2 14366.2 792.857   2
  -1  -9   2 16101.7 771.424   2
   1   9  -2 14806.9 504.833   3
   1  -9  -2 15285.0 717.799   2
   1   9  -2 13672.8 544.707   8
   1  -9  -2 13736.3 473.716   8
  -1   9   2 14456.2 507.907   9
   1  -9  -2 14199.2 697.886   6
  -1  -9   2 14125.7 717.995   6
  -1  -9   2 13629.9 485.980   7
   1  -9  -2 14125.6 387.600   7
  -1   9   2 15071.7 770.592   6
   1   9  -1 9947.86 633.385   6
  -1   9   1 9032.67 423.850   5
   1   9  -1 9343.96 354.711   4
  -1   9   1 8599.55 450.363   4
  -1   9   1 9558.17 429.222   3
   1   9  -1 9033.62 401.085   3
   1  -9  -1 9402.90 374.608   4
  -1  -9   1 8520.78 416.298   5
  -1   9   1 9520.80 624.145   2
   1   9  -1 8436.59 609.311   2
  -1  -9   1 9616.54 592.169   2
   1  -9  -1 10541.8 584.334   2
  -1   9   1 9365.88 381.771   9
   1   9  -1 8774.99 423.171   8
   1   9  -1 8730.33 473.804   9
  -1   9   1 9623.41 609.622   6
  -1  -9   1 8964.22 369.326   7
   1  -9  -1 9524.11 290.544   7
   1  -9  -1 8774.36 539.566   6
  -1  -9   1 9002.78 566.032   6
  -1  -9   0 1725.02 183.175   5
   1  -9   0 1505.96 153.307   4
  -1   9   0 1511.68 165.480   3
   1   9   0 2539.43 329.010   6
   1   9   0 1378.20 144.255   4
  -1   9   0 1356.62 182.957   4
  -1   9   0 1810.37 280.606   6
  -1   9   0 1612.96 288.118   2
   1   9   0 1792.50 182.533   3
  -1   9   0 1804.78 289.421   1
  -1  -9   0 2080.71 285.094   2
   1  -9   0 1898.29 256.524   2
   1   9   0 1977.56 198.555   8
   1   9   0 1972.88 231.791   9
  -1   9   0 1644.09 158.357   8
  -1   9   0 1798.32 163.847   9
  -1  -9   0 1890.70 272.034   6
   1  -9   0 1878.51 264.594   6
  -1  -9   0 1678.46 151.829   7
   1  -9   0 1649.84 113.187   7
  -1   9  -1 1857.69 209.729   4
   1   9   1 1637.22 275.559   6
  -1   9  -1 1455.37 255.098   6
   1  -9   1 1932.41 212.161   5
  -1   9  -1 1885.30 171.493   3
  -1  -9  -1 1899.69 180.552   5
  -1  -9  -1 1850.57 274.255   2
  -1   9  -1 2263.78 297.078   1
   1   9   1 1718.12 186.371   3
   1   9   1 1808.02 310.429   2
   1  -9   1 1971.97 259.754   2
  -1   9  -1 1644.32 294.156   2
   1   9   1 1921.81 217.718   9
  -1   9  -1 1879.42 163.923   9
  -1   9  -1 1920.66 170.548   8
  -1  -9  -1 1733.76 276.223   6
  -1  -9  -1 1833.38 156.311   7
   1  -9   1 1802.50 252.067   6
   1  -9   1 2020.99 130.187   7
   1   9   2 3766.61 406.718   6
  -1  -9  -2 3627.02 237.794   5
  -1   9  -2 3808.14 298.273   5
  -1   9  -2 3874.46 229.816   3
   1   9   2 3838.20 284.211   3
   1  -9   2 3469.76 281.728   5
  -1   9  -2 3977.85 291.271   4
  -1  -9  -2 4002.00 380.268   2
  -1   9  -2 3787.37 388.717   1
  -1   9  -2 3272.88 382.903   2
   1   9   2 4370.15 437.368   2
   1  -9   2 3702.88 348.788   2
  -1   9  -2 4038.43 240.146   8
  -1   9  -2 3396.49 228.195   9
   1   9   2 3709.22 295.732   9
   1  -9   2 3377.14 325.912   6
  -1   9  -2 3892.52 383.352   6
  -1  -9  -2 3925.40 391.404   6
   1  -9   2 3909.12 196.982   7
   1   9   3 976.826 234.511   6
   1  -9   3 404.930 124.638   5
  -1   9  -3 1006.80 171.799   5
  -1   9  -3 765.325 149.391   4
  -1   9  -3 900.270 108.163   3
   1   9   3 774.657 159.317   3
  -1  -9  -3 887.151 108.638   5
  -1   9  -3 671.336 190.958   6
   1   9   3 757.609 244.353   2
   1  -9   3 674.230 178.812   2
  -1  -9  -3 1056.84 220.965   2
  -1   9  -3 530.279 209.060   2
  -1   9  -3 959.556 206.127   1
   1   9   3 865.100 166.644   9
  -1   9  -3 739.357 89.1922   9
  -1   9  -3 888.944 136.592   8
   1  -9   3 906.216 103.237   7
  -1  -9  -3 576.430 199.367   6
   1  -9   3 1023.39 206.086   6
   1   9   4 10924.0 522.582   3
  -1  -9  -4 9914.64 258.351   4
  -1   9  -4 10167.6 522.919   5
   1   9   4 9743.30 658.876   6
  -1   9  -4 9636.25 328.829   3
  -1   9  -4 9185.27 456.037   4
  -1  -9  -4 9847.31 341.231   5
   1  -9   4 8616.08 473.966   5
  -1  -9  -4 10032.7 595.857   2
  -1   9  -4 9595.67 621.623   1
   1   9   4 9786.09 650.449   2
   1  -9   4 9907.42 564.908   2
  -1   9  -4 9769.46 626.310   2
   1   9   4 9599.40 503.073   9
  -1   9  -4 9203.94 412.535   8
  -1   9  -4 9372.05 325.147   9
  -1   9  -4 9780.61 593.742   6
  -1   9  -4 9972.17 367.912   7
   1  -9   4 9849.42 556.530   6
  -1  -9  -4 9094.63 597.295   6
   1  -9   4 9011.80 370.635   7
  -1   9  -5 8855.90 501.589   5
   1  -9   5 7523.63 457.646   5
   1   9   5 8305.82 469.859   3
  -1  -9  -5 9146.89 267.081   4
   1   9   5 9587.34 644.892   6
  -1   9  -5 8076.52 426.546   4
   1   9   5 9693.25 654.725   2
  -1  -9  -5 9123.81 571.995   2
  -1   9  -5 8931.90 596.747   2
  -1   9  -5 8621.92 266.008   3
   1  -9   5 9238.90 547.023   2
  -1   9  -5 7608.51 394.199   8
   1   9   5 8269.88 471.971   9
  -1  -9  -5 8208.94 415.040   8
  -1   9  -5 7855.15 306.351   9
  -1   9  -5 9258.96 576.595   6
   1  -9   5 7956.88 367.940   7
  -1  -9  -5 8440.03 565.669   6
   1  -9   5 8535.34 503.582   6
  -1   9  -5 8640.20 361.795   7
  -1   9  -6 34436.0 1208.08   6
  -1   9  -6 32063.5 995.687   4
  -1  -9  -6 34806.8 782.715   4
   1  -9   6 32020.2 1076.98   5
   1  -9   6 34997.7 1163.64   2
  -1  -9  -6 35170.0 1209.30   2
  -1   9  -6 35066.6 1267.78   2
   1   9   6 34344.4 1312.85   2
  -1  -9  -6 35761.9 1215.60   9
   1   9   6 32004.8 1063.54   9
  -1   9  -6 31843.6 816.587   9
  -1  -9  -6 35894.9 1014.99   8
  -1   9  -6 33340.0 971.141   8
   1  -9   6 32222.8 1087.26   6
  -1   9  -6 34024.5 903.082   7
  -1  -9  -6 34673.8 1240.94   6
   1  -9   6 32103.3 927.371   7
  -1  -9  -7 34799.5 856.441   4
  -1   9  -7 31132.7 1013.77   4
   1  -9   7 32867.6 1112.08   5
  -1   9  -7 34089.7 1197.41   6
  -1   9  -7 32572.8 1248.93   2
   1  -9   7 36375.3 1178.49   2
  -1  -9  -7 35278.6 1208.96   2
  -1  -9  -7 34837.4 1237.51   9
  -1   9  -7 32661.4 850.439   9
   1   9   7 35165.3 1122.02   9
  -1  -9  -7 35555.7 1047.71   8
  -1   9  -7 34769.9 934.307   7
   1  -9   7 32195.9 965.278   7
  -1  -9  -7 34208.2 1235.51   6
   1  -9   7 33321.2 1085.94   6
  -1   9  -8 249.769 148.197   6
  -1   9  -8 222.464 133.812   4
   1  -9   8 152.530 128.691   5
  -1  -9  -8 224.721 121.770   4
  -1   9  -8 732.437 240.116   2
   1  -9   8 194.984 138.849   1
   1  -9   8 180.884 153.374   2
  -1  -9  -8 101.094 141.955   2
  -1  -9  -8 337.319 134.878   8
  -1  -9  -8 142.807 132.109   9
  -1   9  -8 225.215 86.3612   9
   1   9   8 447.086 186.953   9
  -1   9  -8-20.7096 91.3218   7
  -1  -9  -8 276.131 180.951   6
   1  -9   8 400.332 155.175   6
  -1   9  -9 26585.1 1025.00   6
   1  -9   9 26156.1 998.572   5
  -1  -9  -9 28018.1 1039.44   2
  -1   9  -9 24993.0 1079.57   2
   1  -9   9 26949.4 1166.93   1
   1   9   9 27378.7 996.561   9
  -1   9  -9 25698.0 773.173   9
  -1   9  -9 27023.0 844.820   7
   1  -9   9 25840.1 899.675   7
  -1  -9  -9 26850.8 1078.89   6
   1  -9   9 25832.0 910.618   6
  -1   9 -10 56484.5 1646.88   6
   1  -9  10 58598.8 1680.61   5
  -1   9 -10 56665.2 1766.44   2
   1  -9  10 54791.7 1835.25   1
  -1  -9 -10 59177.4 1668.27   2
   1   9  10 55614.4 1615.34   9
  -1   9 -10 54692.3 1372.95   9
  -1  -9 -10 56933.8 1716.66   6
   1  -9  10 55362.6 1489.08   6
   1  -9  10 56339.3 1550.76   7
  -1  -9 -10 57049.6 1581.75   7
  -1   9 -10 56320.9 1458.42   7
   1  -9  11 6745.10 506.241   5
  -1   9 -11 7052.60 487.520   6
  -1  -9 -11 8257.98 526.221   2
   1  -9  11 7947.07 630.007   1
  -1   9 -11 7571.89 569.342   2
   1   9  11 7383.36 504.276   9
  -1   9 -11 7091.41 398.061   9
   1  -9  11 7363.26 478.817   7
   1  -9  11 7038.78 417.450   6
  -1   9 -11 7693.49 439.782   7
  -1  -9 -11 7226.38 535.901   6
  -1  -9 -11 7247.57 482.900   7
  -1   9 -12 21382.7 884.974   6
   1  -9  12 21846.1 957.377   5
  -1   9 -12 21554.6 985.044   2
  -1  -9 -12 21504.2 888.041   2
   1  -9  12 21190.3 1089.83   1
   1   9  12 21735.0 920.382   9
  -1   9 -12 20449.1 760.615   9
  -1   9 -12 20737.3 804.663   7
  -1  -9 -12 22465.1 969.170   6
  -1  -9 -12 22091.2 918.221   7
   1  -9  12 21758.5 759.742   6
   1  -9  13 367.219 177.369   5
  -1  -9 -13 613.534 159.865   2
  -1   9 -13 549.912 217.170   2
   1  -9  13 913.251 279.434   1
   1   9  13 500.465 181.703   9
  -1   9 -13 640.547 164.194   9
  -1  -9 -13 690.235 188.264   6
  -1   9 -13 640.169 161.640   7
  -1  -9 -13 376.102 146.462   7
   1  -9  13 777.837 139.693   6
   1  -9  14 569.942 174.900   5
   1  -9  14 663.665 233.053   1
   1   9  14 799.372 203.259   9
   1  -9  14 917.322 145.857   6
  -1  -9 -14 753.739 202.679   6
  -1  -9 -14 864.545 216.723   7
  -1   9 -14 841.815 191.699   7
   1  -9  15 446.179 176.603   5
   1  -9  15 219.163 185.763   1
   1   9  15 272.202 139.317   9
  -1  -9 -15 289.524 143.813   6
  -1   9 -15 286.086 137.464   7
  -1  -9 -15 536.760 182.262   7
   1  -9  16 13226.3 811.612   5
   1  -9  16 11969.2 885.806   1
   1   9  16 12425.6 745.487   9
  -1  -9 -16 13077.1 770.133   7
  -1   9 -16 12459.9 689.670   7
  -1  -9 -16 13684.0 734.721   6
   1  -9  17 5659.31 537.535   5
   1  -9  17 4770.85 566.866   1
   1   9  17 5247.51 492.520   9
  -1  -9 -17 5170.21 482.557   7
  -1  -9 -17 4641.12 427.212   6
  -1   9 -17 4748.06 432.973   7
   1  -9  18 521.434 223.537   5
   1  -9  18 696.449 269.449   1
   1   9  18 657.034 210.436   9
  -1  -9 -18 462.739 196.667   7
  -1   9 -18 579.705 188.097   7
   1  -9  19 8708.36 697.269   5
   1  -9  19 9074.93 813.668   1
   1   9  19 8601.56 658.528   9
  -1  -9 -19 8625.89 670.009   7
  -1   9 -19 9156.04 638.237   7
   1  -9  20 765.944 294.845   1
  -1   9 -20 733.388 232.914   7
  -1  -9 -20 945.665 266.846   7
   1  -9  21 9387.34 873.861   1
  -1  -9 -21 11050.0 793.614   7
  -1   9 -21 10720.5 824.533   7
  -1 -10  22 17467.7 1196.76   1
   1 -10 -22 21824.8 1074.53   7
  -1 -10  21 367.353 298.746   1
   1 -10 -21 40.9213 154.143   7
  -1  10  20-108.116 194.502   9
   1 -10 -20 121.130 155.624   7
   1  10 -20 304.517 190.763   7
  -1 -10  19 1137.48 285.805   5
  -1 -10  19 644.067 218.809   1
  -1  10  19 698.155 200.115   9
   1 -10 -19 678.461 191.787   7
   1  10 -19 810.903 221.993   7
  -1 -10  18 15067.3 911.564   5
  -1 -10  18 11717.6 888.487   1
  -1  10  18 12929.8 763.036   9
   1 -10 -18 14968.4 781.461   6
   1 -10 -18 12045.4 722.118   7
   1  10 -18 13007.2 752.108   7
  -1 -10  17 7894.03 642.532   5
  -1 -10  17 6255.90 631.133   1
  -1  10  17 6733.83 531.091   9
   1 -10 -17 6666.31 510.624   7
   1 -10 -17 7027.01 535.327   6
   1  10 -17 6479.20 511.968   7
  -1 -10  16 12304.7 801.249   5
  -1 -10  16 11138.4 805.748   1
  -1  10  16 12397.3 711.144   9
   1 -10 -16 11767.9 672.330   7
   1  10 -16 11152.5 663.549   7
   1 -10 -16 11927.4 705.961   6
  -1 -10  15 6581.06 563.474   5
  -1 -10  15 4869.46 520.352   1
  -1  10  15 4645.82 423.401   9
   1  10 -15 4819.44 411.472   7
  -1 -10  15 5940.30 388.852   6
   1 -10 -15 6479.32 516.844   6
   1 -10 -15 5375.19 434.422   7
  -1 -10  14 5227.98 494.050   5
  -1  10  14 5201.37 513.795   2
  -1 -10  14 5654.16 553.060   1
  -1  10  14 5041.64 423.924   9
   1 -10 -14 5472.11 416.779   7
  -1 -10  14 5407.68 393.975   6
   1 -10 -14 5933.18 492.396   6
   1  10 -14 6121.31 443.355   7
  -1 -10  13 9.45675 149.060   5
  -1 -10  13 175.577 148.652   1
  -1  10  13-283.220 205.169   2
  -1  10  13-12.4446 123.254   9
  -1 -10  13-46.6292 104.153   6
   1  10 -13 164.436 127.587   7
   1 -10 -13-199.449 174.245   6
   1 -10 -13 109.163 99.8154   7
  -1 -10  12 25008.8 1068.05   5
   1 -10 -12 22007.4 946.714   4
  -1  10  12 25165.7 1149.00   2
  -1 -10  12 22092.9 2849.29   1
  -1  10  12 24469.8 941.495   9
   1 -10 -12 23797.3 873.579   7
   1  10 -12 24064.8 892.722   7
  -1 -10  12 23635.2 909.967   6
   1 -10 -12 22701.1 1005.61   6
  -1 -10  11 4945.22 453.041   5
   1 -10 -11 5809.81 426.138   4
  -1 -10  11 4774.72 472.997   1
  -1  10  11 5590.28 526.065   2
   1  10 -11 4631.75 331.493   9
  -1  10  11 5561.14 411.042   9
   1 -10 -11 4946.84 449.827   6
   1  10 -11 4587.51 351.548   7
   1 -10 -11 4680.37 358.592   7
  -1 -10  11 5556.86 424.427   6
   1 -10 -10 15133.0 671.056   4
  -1 -10  10 14930.7 757.864   5
  -1  10  10 14132.4 833.583   2
   1  10 -10 14080.5 679.102   8
   1 -10 -10 14419.6 614.868   8
   1  10 -10 13829.5 573.719   9
  -1  10  10 13705.4 650.764   9
   1 -10 -10 14258.8 602.025   7
  -1 -10  10 14490.4 713.959   6
   1  10 -10 14348.4 626.672   7
   1 -10 -10 14783.2 780.369   6
  -1 -10   9 139.213 161.762   5
   1  10  -9 11.4261 113.506   4
   1 -10  -9-44.1898 129.030   4
  -1  10   9 43.8603 189.230   2
   1  10  -9 101.712 92.3465   9
  -1  10   9 6.35942 96.3050   9
   1 -10  -9 201.757 132.241   9
   1 -10  -9 115.776 97.4031   8
   1 -10  -9 78.5382 146.434   6
  -1 -10   9 283.831 119.091   7
   1  10  -9-104.490 132.894   8
   1  10  -9 97.2909 100.355   7
   1 -10  -9 195.589 85.9986   7
  -1 -10   9-59.7221 132.064   6
   1 -10  -8 329.457 124.920   4
  -1 -10   8 386.660 158.770   5
   1  10  -8 389.254 132.213   4
  -1  10   8 932.852 295.133   2
   1  10  -8 563.612 123.416   9
   1 -10  -8 201.511 121.086   9
  -1  10   8 327.511 122.626   9
   1 -10  -8 576.580 129.065   8
   1 -10  -8 113.440 143.684   6
   1 -10  -8 409.972 98.3016   7
   1  10  -8 574.344 160.480   8
  -1 -10   8 750.444 212.160   6
   1  10  -8 637.921 142.321   7
  -1 -10   8 374.300 108.256   7
   1  10  -7 22763.6 776.792   4
   1 -10  -7 25112.8 788.919   4
  -1 -10   7 25435.9 960.736   5
   1  10  -7 24642.1 570.894   3
  -1  10   7 24267.8 1103.92   2
   1  10  -7 23470.1 858.677   8
  -1  10   7 23923.8 833.633   9
   1 -10  -7 24978.2 959.248   9
   1  10  -7 24135.0 741.532   9
   1 -10  -7 25163.6 1039.31   6
  -1 -10   7 24637.2 990.362   6
   1  10  -7 24980.0 804.677   7
   1 -10  -7 24619.0 744.295   7
  -1 -10   7 22663.1 802.021   7
   1  10  -6 65426.3 1967.22   6
   1  10  -6 56771.7 1464.09   4
  -1 -10   6 62722.0 1706.07   5
   1 -10  -6 63626.1 1485.41   4
   1  10  -6 67315.7 1320.41   3
  -1  10   6 63446.8 1960.25   2
   1  10  -6 62305.9 1986.96   2
  -1  10   6 63302.1 1582.12   9
   1  10  -6 61238.4 1615.20   8
   1  10  -6 62763.6 1462.51   9
  -1 -10   6 63890.1 1830.82   6
   1 -10  -6 63880.4 1847.72   6
   1 -10  -6 63620.3 1443.48   7
  -1 -10   5 3425.40 332.112   5
  -1  10   5 3961.93 333.882   3
   1  10  -5 3528.58 248.348   4
   1  10  -5 3633.02 411.159   6
   1 -10  -5 3777.90 244.038   4
   1  10  -5 4060.59 389.036   1
   1  10  -5 3936.15 214.498   3
  -1  10   5 3397.81 417.803   2
   1  10  -5 3713.75 452.334   2
  -1  10   5 3799.70 287.284   9
   1  10  -5 3264.65 292.173   8
   1 -10  -5 3826.36 384.677   6
  -1 -10   5 3255.44 378.896   6
   1  10  -4 63482.7 1921.97   6
  -1  10   4 62621.6 1603.37   3
   1  10  -4 57680.5 1400.20   4
  -1 -10   4 59790.1 1599.07   5
   1 -10  -4 62068.5 1411.12   4
   1  10  -4 64225.1 1838.53   1
  -1  10   4 64738.8 1945.88   2
   1  10  -4 63895.2 1387.88   3
   1  10  -4 60635.8 1932.78   2
   1  10  -4 62340.7 1545.29   8
  -1  10   4 60525.2 1478.33   9
   1 -10  -4 62293.7 1414.02   8
   1 -10  -4 60494.3 1783.75   6
  -1 -10   4 59943.4 1447.66   7
  -1 -10   4 60862.1 1800.58   6
   1 -10  -3 7984.71 359.402   4
  -1  10   3 8284.44 448.213   3
   1  10  -3 8155.82 363.016   4
  -1 -10   3 7506.17 438.805   5
   1  10  -3 8890.97 674.572   2
   1  10  -3 8567.18 367.539   3
  -1  10   3 8640.54 623.908   2
   1  10  -3 8009.32 559.776   1
   1 -10  -3 8323.16 365.656   8
  -1  10   3 8291.32 396.394   9
   1  10  -3 8977.56 449.145   8
  -1 -10   3 7787.40 372.692   7
   1 -10  -3 8078.98 558.855   6
   1 -10  -3 8124.28 283.263   7
  -1 -10   3 7568.46 551.998   6
   1 -10  -2 16130.0 544.609   4
  -1 -10   2 16958.9 660.151   5
  -1  10   2 16927.2 652.282   3
  -1  10   2 16544.9 601.602   5
   1  10  -2 16068.3 545.661   4
  -1  10   2 16803.9 882.117   2
   1  10  -2 17288.9 585.592   3
   1  10  -2 16959.6 918.929   2
   1  10  -2 19341.3 887.594   1
   1  10  -2 17302.0 644.723   8
  -1  10   2 16889.1 587.227   9
   1 -10  -2 16825.4 557.311   8
   1  10  -2 15533.9 684.729   9
  -1 -10   2 15147.9 798.848   6
   1 -10  -2 17267.3 452.171   7
  -1 -10   2 16244.1 559.060   7
   1 -10  -2 15709.8 784.673   6
   1 -10  -1 393.163 109.991   4
  -1  10   1 351.368 104.861   3
  -1 -10   1 230.003 94.6640   5
  -1  10   1 395.942 158.495   4
   1  10  -1 419.528 113.690   4
  -1  10   1 509.434 234.528   2
   1  10  -1 347.990 98.7857   3
   1  10  -1 746.753 206.710   1
   1  10  -1 522.474 235.699   2
   1  10  -1 465.251 128.779   9
   1  10  -1 503.860 139.260   8
  -1  10   1 450.116 95.4024   9
   1 -10  -1 152.079 163.864   6
  -1 -10   1 546.517 99.5198   7
   1 -10  -1 339.381 61.6245   7
  -1 -10   1 444.430 190.076   6
  -1 -10   0 2058.28 211.824   5
  -1  10   0 2017.28 192.247   3
  -1  10   0 1789.55 220.114   4
   1  10   0 2383.16 198.813   4
   1  10   0 1911.96 345.145   2
  -1  10   0 1944.43 309.245   1
  -1  10   0 1601.07 307.078   2
   1  10   0 1756.94 190.216   3
  -1  10   0 2179.92 187.949   8
   1  10   0 1799.09 201.375   8
   1  10   0 1853.01 224.693   9
  -1  10   0 1754.25 169.162   9
  -1 -10   0 2004.05 309.645   6
   1 -10   0 2248.47 308.475   6
  -1 -10   0 2024.13 175.067   7
  -1 -10   0 1936.61 199.070   8
   1 -10   0 1676.36 120.810   7
  -1  10  -1 23881.5 723.368   3
  -1  10  -1 22944.8 796.187   4
  -1 -10  -1 22159.5 722.585   5
   1  10   1 23527.6 790.660   3
  -1  10  -1 23064.0 807.264   5
   1  10   1 24478.1 1110.93   2
  -1  10  -1 22672.8 1036.75   2
  -1  10  -1 25951.7 1131.87   1
   1  10   1 22847.1 825.824   9
  -1  10  -1 23068.8 695.173   9
  -1  10  -1 23210.9 691.368   8
  -1 -10  -1 22560.1 759.521   8
   1 -10   1 22543.3 589.546   7
  -1 -10  -1 22864.8 675.529   7
  -1 -10  -1 23454.8 1014.02   6
   1 -10   1 23725.8 955.411   6
  -1 -10  -2 86.9220 90.4589   5
   1 -10   2-24.7147 122.218   5
  -1  10  -2 134.763 112.999   4
  -1  10  -2 162.100 82.9362   3
  -1  10  -2 328.106 142.834   5
   1  10   2-224.867 240.329   2
  -1  10  -2 129.609 143.897   1
   1  10   2 130.489 97.4949   3
  -1  10  -2 220.179 183.621   2
   1  10   2 54.8853 109.176   9
  -1 -10  -2 46.4213 88.2147   8
  -1  10  -2 5.85120 73.2337   9
  -1  10  -2 230.664 94.6772   8
   1 -10   2 155.998 163.669   6
  -1 -10  -2 138.925 163.326   6
   1 -10   2 90.2203 49.4067   7
  -1 -10  -3 6911.07 327.464   5
  -1  10  -3 7800.16 331.962   3
  -1  10  -3 7178.52 414.005   4
  -1  10  -3 7144.52 539.209   6
   1 -10   3 7166.69 436.419   5
  -1  10  -3 8388.87 481.090   5
   1  10   3 7884.73 447.576   3
   1  10   3 7175.59 604.037   2
  -1  10  -3 7913.79 589.953   1
  -1  10  -3 8252.46 611.886   2
  -1 -10  -3 8019.64 407.447   8
  -1  10  -3 6786.03 348.165   9
  -1  10  -3 7335.02 290.964   9
  -1  10  -3 8512.27 382.031   8
   1  10   3 7161.25 445.275   9
   1 -10   3 7297.70 507.883   6
   1 -10   3 7342.66 314.507   7
  -1 -10  -3 7180.46 553.793   6
   1  10   4 563.966 139.051   3
   1 -10   4 484.588 149.665   5
  -1  10  -4 724.684 184.099   5
  -1  10  -4 502.236 130.161   4
  -1 -10  -4 423.035 88.2651   5
  -1  10  -4 799.714 233.622   6
  -1  10  -4 505.734 82.7626   3
  -1  10  -4 441.146 243.318   2
   1  10   4 732.002 273.122   2
  -1  10  -4 578.249 84.6170   9
  -1 -10  -4 787.471 146.837   8
   1  10   4 654.331 170.519   9
  -1  10  -4 833.548 149.822   8
  -1 -10  -4 609.467 190.977   6
   1 -10   4 458.249 87.0663   7
   1 -10   4 612.910 177.537   6
  -1  10  -5 1160.05 248.379   6
  -1 -10  -5 822.462 69.9894   4
   1 -10   5 577.108 167.335   5
  -1  10  -5 791.512 151.217   4
  -1  10  -5 920.618 89.2977   3
  -1  10  -5 936.059 277.577   2
   1  10   5 539.935 246.145   2
   1  10   5 712.185 168.696   9
  -1  10  -5 668.648 134.480   8
  -1  10  -5 825.944 102.693   9
  -1 -10  -5 700.375 142.181   8
   1 -10   5 817.088 198.872   6
   1 -10   5 746.112 117.022   7
  -1  10  -5 796.304 123.434   7
  -1 -10  -5 791.633 235.086   6
  -1  10  -6 10139.3 512.987   4
  -1 -10  -6 12075.2 331.988   4
  -1  10  -6 12211.4 718.414   6
   1 -10   6 11542.2 602.804   5
  -1  10  -6 11004.5 283.351   3
  -1  10  -6 11656.7 280.630   3
  -1  10  -6 11343.7 738.078   2
  -1  10  -6 11145.2 516.634   8
   1  10   6 11366.4 589.325   9
  -1  10  -6 11158.4 401.497   9
  -1 -10  -6 12274.8 540.531   8
   1 -10   6 11580.9 482.571   7
  -1 -10  -6 11158.3 698.244   6
  -1  10  -6 11165.4 453.834   7
   1 -10   6 10709.5 608.911   6
  -1  10  -7 7124.44 541.474   6
   1 -10   7 7191.08 493.130   5
  -1 -10  -7 8397.98 299.885   4
  -1  10  -7 6895.75 427.990   4
  -1  10  -7 6452.74 586.398   2
  -1 -10  -7 8165.17 451.874   8
   1  10   7 8201.11 503.262   9
  -1  10  -7 7248.70 329.181   9
  -1  10  -7 7763.66 437.737   8
  -1 -10  -7 7673.70 580.639   6
  -1  10  -7 7456.36 375.783   7
   1 -10   7 6536.04 462.765   6
   1 -10   8 49650.6 1529.53   5
  -1 -10  -8 51825.7 1174.79   4
  -1  10  -8 50177.4 1625.09   6
  -1  10  -8 51035.7 1709.89   2
  -1  10  -8 49239.1 1211.42   9
   1  10   8 50915.2 1506.09   9
  -1 -10  -8 52711.9 1686.75   6
  -1  10  -8 53313.6 1311.15   7
   1 -10   8 52362.6 1497.80   6
   1 -10   9 2970.12 340.529   5
  -1 -10  -9 2986.17 228.224   4
  -1  10  -9 1997.95 300.798   6
  -1  10  -9 2749.00 393.874   2
   1 -10   9 2538.76 372.093   1
  -1  10  -9 2571.10 212.020   9
   1  10   9 2839.67 319.090   9
   1 -10   9 2964.90 308.870   6
   1 -10   9 2529.58 258.256   7
  -1 -10  -9 2424.98 340.221   6
  -1  10  -9 2997.46 253.831   7
  -1  10 -10 9612.48 620.961   6
  -1 -10 -10 10661.9 476.901   4
   1 -10  10 9088.58 596.804   5
  -1  10 -10 9806.55 682.493   2
   1 -10  10 9364.98 694.859   1
   1  10  10 9754.85 588.587   9
  -1  10 -10 9099.46 427.573   9
  -1 -10 -10 9191.82 540.198   7
  -1  10 -10 9319.16 475.063   7
   1 -10  10 9532.96 528.475   7
  -1 -10 -10 8723.58 612.342   6
   1 -10  10 9349.11 525.755   6
   1 -10  11 1445.30 256.347   5
  -1  10 -11 1205.73 245.534   6
   1 -10  11 1316.00 275.057   1
  -1  10 -11 1357.00 292.120   2
   1  10  11 1132.00 220.718   9
  -1  10 -11 1273.29 178.157   9
  -1  10 -11 1158.12 184.973   7
  -1 -10 -11 1166.93 246.345   6
   1 -10  11 1345.95 204.120   6
  -1 -10 -11 1072.19 195.929   7
   1 -10  12 2923.76 359.389   5
   1 -10  12 2630.64 403.183   1
  -1  10 -12 2471.84 360.137   2
   1  10  12 2170.28 305.447   9
   1 -10  12 2963.70 283.182   6
  -1 -10 -12 2096.45 269.875   7
  -1 -10 -12 2878.05 355.086   6
  -1  10 -12 2093.50 242.775   7
   1 -10  13 1284.59 268.974   5
  -1  10 -13 1117.19 277.536   2
   1 -10  13 1630.60 330.980   1
   1  10  13 1074.13 231.773   9
  -1 -10 -13 1185.22 218.269   7
  -1  10 -13 1000.02 189.222   7
  -1 -10 -13 1299.15 251.140   6
   1 -10  13 1504.20 205.668   6
   1 -10  14 3969.33 436.839   5
   1 -10  14 3807.04 490.912   1
   1  10  14 3474.23 391.427   9
  -1 -10 -14 4300.30 432.896   6
  -1  10 -14 3708.68 344.931   7
   1 -10  14 4326.11 317.036   6
  -1 -10 -14 4215.67 414.422   7
   1 -10  15 3261.10 404.744   5
   1 -10  15 2910.34 468.148   1
   1  10  15 2842.34 363.690   9
  -1 -10 -15 2961.26 356.914   7
  -1 -10 -15 3077.08 368.693   6
  -1  10 -15 2817.34 316.142   7
   1 -10  16 1189.81 274.450   5
   1 -10  16 1109.94 308.764   1
   1  10  16 1614.13 288.052   9
  -1  10 -16 1088.37 213.916   7
  -1 -10 -16 1680.88 281.801   7
  -1 -10 -16 1572.85 282.672   6
   1 -10  17 1284.75 301.387   5
   1 -10  17 1210.80 335.903   1
   1  10  17 1624.45 305.420   9
  -1 -10 -17 1077.92 223.942   6
  -1 -10 -17 1648.58 299.186   7
  -1  10 -17 1310.60 252.149   7
   1 -10  18 11519.0 799.302   5
   1 -10  18 10696.3 889.629   1
   1  10  18 10289.4 718.823   9
  -1 -10 -18 11833.6 767.711   7
  -1  10 -18 9897.93 654.172   7
   1 -10  19 1289.81 349.672   1
   1  10  19 1531.83 312.340   9
  -1 -10 -19 2139.31 350.312   7
  -1  10 -19 1547.84 292.103   7
   1 -10  20 21539.9 1343.09   1
  -1  10 -20 23629.9 1106.57   7
  -1 -11  21 7878.19 809.962   1
   1 -11 -21 8686.05 651.961   7
  -1 -11  20 1082.14 333.965   1
   1  11 -20 969.501 238.496   7
   1 -11 -20 999.131 247.312   7
  -1 -11  19 4362.24 582.253   1
  -1  11  19 4729.57 470.596   9
   1 -11 -19 4390.12 444.740   7
   1  11 -19 4631.59 458.681   7
  -1 -11  18 2086.18 366.023   5
  -1 -11  18 1556.06 347.960   1
  -1  11  18 1931.70 307.080   9
   1  11 -18 2081.26 314.665   7
   1 -11 -18 2561.17 369.051   6
   1 -11 -18 1780.14 276.514   7
  -1 -11  17 10027.5 740.825   5
  -1 -11  17 9123.97 771.632   1
  -1  11  17 9643.98 643.939   9
   1  11 -17 9114.92 612.160   7
   1 -11 -17 10919.1 697.926   6
   1 -11 -17 8606.57 591.961   7
  -1 -11  16 9749.45 727.634   5
  -1 -11  16 9205.34 742.138   1
  -1  11  16 11282.5 675.896   9
   1 -11 -16 10186.1 614.230   7
   1 -11 -16 10895.2 700.705   6
   1  11 -16 8946.41 591.437   7
  -1 -11  15 8093.00 653.332   5
   1 -11 -15 8321.95 607.074   4
  -1 -11  15 8269.25 702.081   1
  -1  11  15 7051.79 532.395   9
   1 -11 -15 8010.23 530.170   7
   1 -11 -15 9568.85 657.687   6
   1  11 -15 7571.62 527.855   7
  -1 -11  15 8648.68 506.694   6
   1 -11 -14 200.920 180.248   4
  -1 -11  14 297.028 202.191   5
  -1 -11  14-184.800 153.310   1
  -1  11  14 61.0512 122.882   9
   1  11 -14 58.8576 130.719   7
  -1 -11  14 55.4221 110.143   6
   1 -11 -14 150.693 164.496   6
   1 -11 -14 158.377 118.048   7
   1 -11 -13 10723.5 633.054   4
  -1 -11  13 12209.1 762.263   5
  -1 -11  13 10525.3 753.220   1
  -1  11  13 11957.6 822.964   2
  -1  11  13 11024.2 631.537   9
   1 -11 -13 11503.8 593.142   7
   1 -11 -13 11351.1 717.416   6
  -1 -11  13 11767.4 630.190   6
   1  11 -13 10156.6 582.348   7
  -1 -11  12 1726.18 296.663   5
   1 -11 -12 2105.57 297.487   4
  -1  11  12 1675.54 319.856   2
  -1  11  12 1673.58 257.738   9
   1  11 -12 1852.36 255.658   8
  -1 -11  12 1762.73 260.967   6
   1 -11 -12 1706.33 287.315   6
   1  11 -12 1343.68 210.423   7
   1 -11 -12 1885.07 229.914   7
  -1 -11  11 8174.77 599.162   5
   1 -11 -11 7728.27 488.264   4
  -1  11  11 7917.65 658.577   2
   1  11 -11 8392.07 537.574   8
  -1  11  11 7759.04 502.204   9
   1 -11 -11 8481.63 465.674   7
  -1 -11  11 7428.57 520.325   6
   1 -11 -11 7788.53 590.451   6
   1  11 -11 8248.52 487.836   7
  -1 -11  10 4772.77 440.409   5
   1 -11 -10 5034.97 367.279   4
  -1  11  10 5672.10 556.108   2
  -1  11  10 5161.80 398.609   9
   1  11 -10 4879.07 406.513   8
   1  11 -10 5019.41 338.361   9
   1  11 -10 5321.55 381.427   7
  -1 -11  10 5703.53 459.454   6
   1 -11 -10 5393.49 484.751   6
   1 -11 -10 5273.84 355.124   7
  -1 -11   9 7195.44 530.440   5
   1  11  -9 8008.34 477.763   4
   1 -11  -9 8375.92 450.312   4
  -1  11   9 8738.86 688.492   2
   1  11  -9 7818.80 493.293   8
   1 -11  -9 8529.29 447.209   8
  -1  11   9 7372.48 464.430   9
   1  11  -9 7542.16 401.270   9
  -1 -11   9 8310.73 569.368   6
   1 -11  -9 8227.01 420.676   7
   1 -11  -9 8091.23 589.891   6
  -1 -11   9 7528.31 467.243   7
   1  11  -9 7172.50 437.653   7
   1  11  -8 2251.25 242.324   4
   1 -11  -8 2288.26 229.312   4
  -1 -11   8 2707.41 326.186   5
  -1  11   8 2102.45 362.642   2
   1  11  -8 1811.16 87.6957   3
   1  11  -8 2095.35 253.381   8
   1 -11  -8 2814.53 332.098   9
  -1  11   8 2254.19 249.150   9
   1 -11  -8 2620.48 240.788   8
   1  11  -8 1952.33 199.532   9
  -1 -11   8 2308.31 243.939   7
  -1 -11   8 2105.66 304.583   6
   1  11  -8 2594.75 249.943   7
   1 -11  -8 2568.32 222.175   7
   1 -11  -8 2850.99 359.618   6
   1  11  -7 1779.62 205.506   4
  -1 -11   7 1784.20 257.373   5
   1 -11  -7 1977.39 203.240   4
   1  11  -7 2012.20 124.012   3
  -1  11   7 1854.95 348.916   2
  -1  11   7 1598.87 212.084   9
   1  11  -7 1722.95 228.499   8
   1  11  -7 1590.47 177.737   9
   1 -11  -7 1806.32 257.721   9
   1 -11  -7 1543.62 188.497   8
  -1 -11   7 1727.04 275.824   6
  -1 -11   7 2045.39 218.330   7
   1 -11  -7 2283.16 331.590   6
   1 -11  -7 1778.14 175.008   7
   1  11  -6 57.7590 81.4991   4
  -1 -11   6 348.905 163.627   5
   1 -11  -6-63.8863 100.256   4
  -1  11   6-247.035 224.041   2
   1  11  -6 176.782 58.1667   3
   1  11  -6 200.673 79.1471   9
   1  11  -6 175.293 140.523   8
  -1  11   6 78.7979 95.5458   9
   1 -11  -6 640.915 234.851   6
  -1 -11   6 253.433 166.364   6
   1 -11  -6 190.381 78.9082   7
  -1 -11   6 142.334 85.9915   7
   1 -11  -5 34310.2 904.532   4
   1  11  -5 29649.8 904.487   4
  -1 -11   5 32127.4 1103.14   5
   1  11  -5 32808.2 1405.01   2
   1  11  -5 34346.4 848.997   3
   1  11  -5 33324.3 1272.86   1
  -1  11   5 32833.4 1361.62   2
   1  11  -5 32801.8 1049.50   8
  -1  11   5 33406.6 995.765   9
  -1 -11   5 33043.2 1255.21   6
   1 -11  -5 32774.6 1257.75   6
   1  11  -4 360.163 123.956   4
   1 -11  -4 228.822 94.4945   4
  -1 -11   4 369.754 155.751   5
  -1  11   4 522.064 152.204   3
   1  11  -4 73.5896 218.625   2
   1  11  -4 351.420 157.078   1
  -1  11   4 267.073 242.124   2
   1  11  -4 433.231 94.7593   3
  -1  11   4 186.813 103.221   9
   1  11  -4 213.714 124.941   8
   1 -11  -4 374.970 212.573   6
  -1 -11   4 417.810 192.355   6
   1 -11  -4 314.668 74.7486   7
  -1 -11   3 48718.3 1409.43   5
  -1  11   3 53988.1 1430.67   3
   1 -11  -3 53391.6 1228.04   4
   1  11  -3 50245.4 1249.12   4
   1  11  -3 50439.0 1812.24   2
  -1  11   3 49143.6 1748.49   2
   1  11  -3 55599.5 1738.73   1
   1  11  -3 53658.4 1265.15   3
  -1  11   3 50810.8 1301.94   9
   1  11  -3 47924.5 1428.38   9
   1  11  -3 50377.6 1367.45   8
   1 -11  -3 51639.7 1097.50   7
  -1 -11   3 49413.7 1639.87   6
   1 -11  -3 49703.3 1630.86   6
   1 -11  -2 516.634 122.411   4
  -1  11   2 244.359 102.320   3
  -1 -11   2 482.753 152.192   5
   1  11  -2 575.954 127.546   4
   1  11  -2 363.633 105.774   3
   1  11  -2 445.571 157.041   1
  -1  11   2 495.786 250.283   2
   1  11  -2 653.966 246.249   2
  -1  11   2 379.398 113.686   9
   1  11  -2 554.896 145.809   8
   1  11  -2 356.948 127.509   9
   1 -11  -2 309.789 64.3872   7
   1 -11  -2 528.573 210.101   6
  -1 -11   2 383.839 96.0779   7
  -1 -11   2 147.084 173.902   6
  -1  11   1 782.480 216.915   4
   1  11  -1 501.503 127.682   4
  -1  11   1 503.794 135.461   3
  -1 -11   1 601.932 152.575   5
  -1  11   1 651.591 235.792   2
   1  11  -1 633.943 265.099   2
   1  11  -1 561.774 170.776   1
   1  11  -1 700.741 136.548   3
  -1  11   1 552.825 116.576   9
   1  11  -1 641.991 153.741   9
   1  11  -1 380.497 131.701   8
   1 -11  -1 692.179 220.913   6
   1 -11  -1 698.492 81.5721   7
  -1 -11   1 472.448 104.915   7
  -1 -11   1 484.606 235.295   6
  -1 -11   0 3843.10 290.519   5
   1  11   0 4415.77 313.114   3
  -1  11   0 4197.96 364.232   4
  -1  11   0 4808.54 318.205   3
   1  11   0 3853.58 479.029   2
  -1  11   0 4660.11 502.189   2
  -1  11   0 4481.51 278.079   9
   1  11   0 4859.79 364.463   9
   1 -11   0 4258.48 411.773   6
   1 -11   0 4595.36 208.234   7
  -1 -11   0 4220.84 440.734   6
  -1 -11   0 4139.70 258.159   7
  -1  11  -1 116.167 132.175   4
  -1  11  -1 275.424 106.247   3
  -1 -11  -1 120.812 91.3477   5
   1  11   1 185.237 102.396   3
   1  11   1 133.929 219.421   2
  -1  11  -1 135.942 209.860   2
  -1  11  -1 269.970 104.187   9
  -1  11  -1 113.467 95.2830   8
   1  11   1 172.691 138.357   9
   1 -11   1 176.762 61.4135   7
   1 -11   1 182.895 173.681   6
  -1 -11  -1 28.9183 89.7399   8
  -1 -11  -1 254.900 89.8689   7
  -1 -11  -1 347.593 221.030   6
  -1  11  -2 22334.5 694.011   3
   1  11   2 22541.3 820.243   3
  -1 -11  -2 20246.0 686.041   5
  -1  11  -2 20886.8 790.478   4
   1  11   2 21707.5 1105.28   2
  -1  11  -2 22568.2 1082.68   2
  -1  11  -2 20809.5 694.842   8
  -1 -11  -2 23827.6 780.124   8
  -1  11  -2 20532.5 667.247   9
   1  11   2 22318.3 830.746   9
   1 -11   2 21394.2 599.598   7
  -1 -11  -2 21053.0 1007.56   6
   1 -11   2 22868.2 971.015   6
  -1 -11  -2 21025.1 660.163   7
  -1  11  -3 5622.39 384.705   4
   1  11   3 6312.61 420.717   3
   1 -11   3 5250.17 391.316   5
  -1 -11  -3 5794.56 309.285   5
  -1  11  -3 5650.79 295.562   3
  -1  11  -3 6255.66 559.817   2
   1  11   3 6453.71 612.612   2
  -1 -11  -3 5963.18 361.861   8
  -1  11  -3 5357.92 325.212   8
   1  11   3 5541.73 398.088   9
  -1  11  -3 5783.51 257.403   9
  -1  11  -3 5262.82 305.257   9
   1 -11   3 4965.01 440.604   6
  -1 -11  -3 6008.25 527.665   6
   1 -11   3 5232.92 269.788   7
   1 -11   4 29287.8 1039.01   5
  -1  11  -4 30248.1 981.911   4
  -1  11  -4 31673.8 790.698   3
   1  11   4 33961.1 1411.01   2
  -1  11  -4 29501.6 1281.87   2
  -1  11  -4 29191.5 864.800   9
  -1  11  -4 31033.0 905.807   8
  -1 -11  -4 32089.9 958.766   8
  -1  11  -4 29426.8 750.451   9
   1  11   4 30844.6 1049.35   9
   1 -11   4 28986.2 816.806   7
   1 -11   4 31309.6 1160.89   6
  -1 -11  -4 30831.7 1243.64   6
  -1  11  -5 2196.92 245.268   4
   1 -11   5 2501.26 292.046   5
  -1  11  -5 2857.84 439.577   2
  -1  11  -5 2584.32 157.207   3
  -1  11  -5 2311.32 166.875   9
  -1 -11  -5 2568.75 252.864   8
   1  11   5 2289.46 277.380   9
  -1  11  -5 2501.78 237.967   8
   1 -11   5 2064.44 292.956   6
   1 -11   5 2431.67 206.805   7
  -1 -11  -5 2191.48 338.582   6
  -1  11  -6-132.419 135.314   4
  -1 -11  -6 62.1130 32.9185   4
   1 -11   6 95.4337 136.051   5
  -1  11  -6 115.136 33.6583   3
  -1  11  -6 82.0697 189.872   2
  -1  11  -6 106.701 110.448   8
   1  11   6 239.908 147.401   9
  -1  11  -6-10.4050 56.3505   9
   1 -11   6 1.56564 128.793   6
  -1 -11  -6 29.7662 173.387   6
   1 -11   6 94.7895 67.1122   7
  -1  11  -7 13269.8 632.108   4
  -1 -11  -7 15736.6 396.072   4
   1 -11   7 14036.0 717.184   5
  -1  11  -7 15010.9 892.308   2
   1  11   7 16482.8 746.927   9
  -1  11  -7 13857.1 491.964   9
  -1  11  -7 14989.8 625.000   8
   1 -11   7 14402.9 734.820   6
  -1  11  -7 14377.0 558.358   7
  -1 -11  -7 15664.4 859.892   6
   1 -11   8 6250.33 475.909   5
  -1 -11  -8 6602.84 257.539   4
  -1  11  -8 6955.37 608.210   2
  -1  11  -8 5602.97 302.586   9
   1  11   8 6743.15 478.640   9
  -1  11  -8 5652.41 390.590   8
  -1  11  -8 6004.91 357.639   7
  -1 -11  -8 5546.39 517.158   6
   1 -11   8 5322.92 361.632   7
   1 -11   8 5539.98 447.010   6
  -1 -11  -9 16193.6 507.682   4
   1 -11   9 16128.6 799.022   5
  -1  11  -9 15387.1 906.146   2
   1  11   9 14972.2 752.171   9
  -1  11  -9 15037.2 673.423   8
  -1  11  -9 15079.9 556.119   9
  -1 -11  -9 16539.6 892.187   6
   1 -11   9 15075.9 740.179   6
   1 -11   9 14522.8 655.497   7
  -1  11  -9 15705.8 619.312   7
  -1 -11 -10 1025.41 149.697   4
   1 -11  10 1026.99 220.426   5
  -1  11 -10 1328.53 323.484   2
   1  11  10 960.874 207.928   9
  -1 -11 -10 871.527 176.610   7
  -1 -11 -10 1497.48 307.972   6
   1 -11  10 1015.22 188.100   7
  -1  11 -10 1089.27 171.537   7
   1 -11  10 1061.00 211.336   6
   1 -11  11 1527.57 272.620   5
  -1 -11 -11 1952.38 212.695   4
   1 -11  11 1729.67 333.897   1
  -1  11 -11 1714.45 334.798   2
   1  11  11 2002.63 292.367   9
  -1  11 -11 1766.79 215.794   7
  -1 -11 -11 2190.98 336.858   6
   1 -11  11 1611.19 247.929   6
  -1 -11 -11 2058.90 282.341   7
   1 -11  12 3939.41 431.709   5
  -1 -11 -12 3461.91 301.663   4
   1 -11  12 2885.41 434.946   1
  -1  11 -12 3659.80 457.120   2
   1  11  12 3293.57 370.828   9
   1 -11  12 3137.75 316.258   6
  -1  11 -12 3198.57 299.257   7
  -1 -11 -12 3269.87 340.364   7
  -1 -11 -12 3175.56 406.766   6
  -1 -11 -13 6398.32 442.612   4
   1 -11  13 5350.39 502.480   5
   1 -11  13 6236.99 620.619   1
  -1  11 -13 4928.94 524.549   2
   1  11  13 5301.92 478.493   9
   1 -11  13 5899.76 409.503   6
  -1 -11 -13 6433.91 547.153   6
  -1  11 -13 5304.71 401.625   7
  -1 -11 -13 5949.32 482.368   7
   1 -11  14 5625.02 532.504   5
   1 -11  14 4083.90 523.777   1
   1  11  14 4077.43 428.028   9
  -1 -11 -14 4650.29 475.985   6
  -1 -11 -14 4819.23 446.036   7
   1 -11  14 4620.83 351.079   6
  -1  11 -14 4165.17 371.431   7
   1 -11  15 7637.91 623.490   5
   1 -11  15 7655.36 722.178   1
   1  11  15 7486.63 580.611   9
  -1 -11 -15 7586.31 566.699   7
  -1  11 -15 7272.11 505.549   7
  -1 -11 -15 6904.91 573.247   6
   1 -11  16 7123.95 628.017   5
   1 -11  16 6295.55 665.598   1
   1  11  16 5907.08 531.707   9
  -1 -11 -16 6134.40 526.116   7
  -1  11 -16 5923.51 467.532   7
  -1 -11 -16 6570.45 557.559   6
   1 -11  17 8.70785 191.441   5
   1 -11  17 461.182 249.601   1
   1  11  17 85.2457 171.606   9
  -1 -11 -17 85.4079 146.791   7
  -1  11 -17 144.068 129.081   7
  -1 -11 -17 148.387 180.983   6
   1 -11  18 123.147 218.251   1
   1  11  18 288.582 178.262   9
  -1 -11 -18 59.5642 157.646   7
  -1  11 -18 264.578 182.893   7
   1 -11  19 8201.78 812.452   1
  -1 -11 -19 9729.53 712.194   7
  -1  11 -19 9222.09 643.051   7
  -1 -11 -20 4325.85 482.770   7
  -1  11 -20 5026.31 498.602   7
  -1 -12  19 2770.39 469.537   1
   1  12 -19 3300.28 399.625   7
  -1 -12  18 5671.75 637.838   1
  -1  12  18 4566.59 466.590   9
   1 -12 -18 5024.02 501.684   6
   1  12 -18 5379.80 479.517   7
  -1 -12  17 4787.07 581.548   1
  -1  12  17 5973.76 526.627   9
   1  12 -17 5165.14 465.143   7
   1 -12 -17 5614.43 532.168   6
   1 -12 -17 5611.81 466.785   7
  -1 -12  16 3100.06 425.947   5
  -1 -12  16 3512.07 486.676   1
  -1  12  16 3435.57 383.334   9
   1 -12 -16 3150.81 343.796   7
   1  12 -16 2758.70 343.061   7
   1 -12 -16 3520.27 421.673   6
  -1 -12  15 2137.86 358.122   5
  -1  12  15 1497.18 266.722   9
   1 -12 -15 1574.41 303.368   6
   1 -12 -15 1856.44 256.230   7
   1  12 -15 1627.57 277.392   8
   1  12 -15 1738.15 268.366   7
  -1 -12  14 1121.83 285.171   5
  -1  12  14 839.964 217.311   9
   1 -12 -14 1130.12 200.176   7
   1  12 -14 1069.15 211.337   7
   1 -12 -14 1132.08 257.554   6
   1  12 -14 1239.08 241.335   8
  -1 -12  14 956.486 197.393   6
   1 -12 -13 31.9193 140.943   4
  -1 -12  13-364.218 211.365   5
  -1  12  13 313.760 251.108   2
  -1  12  13 41.1389 121.842   9
   1 -12 -13 176.573 126.403   7
   1  12 -13-128.388 149.975   7
   1  12 -13 146.319 141.676   8
  -1 -12  13 101.537 130.656   6
   1 -12 -13 192.279 159.964   6
   1 -12 -12 2344.90 270.933   4
  -1 -12  12 2126.24 339.264   5
  -1  12  12 2852.81 455.719   2
  -1  12  12 2230.38 287.546   9
  -1 -12  12 2536.69 325.853   6
   1 -12 -12 2326.40 254.318   7
   1  12 -12 2411.12 282.367   7
   1  12 -12 1968.11 272.384   8
   1 -12 -12 2327.82 354.484   6
   1 -12 -11 11153.4 552.750   4
  -1 -12  11 10376.4 694.316   5
  -1  12  11 11245.5 821.516   2
  -1  12  11 10118.9 593.760   9
   1  12 -11 9963.98 606.806   8
   1  12 -11 9887.96 545.972   7
   1 -12 -11 10150.1 701.410   6
   1 -12 -11 10397.5 521.956   7
  -1 -12  11 10669.2 656.981   6
   1 -12 -10 13776.4 586.314   4
  -1 -12  10 13317.1 761.007   5
  -1  12  10 12999.7 897.119   2
  -1  12  10 12151.3 647.758   9
   1  12 -10 12287.3 663.699   8
   1 -12 -10 12260.8 557.384   7
   1 -12 -10 12842.4 796.908   6
   1  12 -10 12349.2 609.417   7
  -1 -12  10 12349.3 731.635   6
   1 -12  -9 7830.48 421.743   4
  -1 -12   9 7799.07 567.724   5
  -1  12   9 8134.76 702.873   2
   1  12  -9 8202.89 514.872   8
  -1  12   9 7918.80 500.082   9
  -1 -12   9 7949.49 588.102   6
   1 -12  -9 8095.77 624.248   6
   1 -12  -9 7838.49 420.403   7
   1  12  -8 250.806 108.865   4
   1 -12  -8 482.312 115.725   4
  -1 -12   8 495.624 204.129   5
  -1  12   8 489.631 227.944   2
  -1  12   8 459.189 138.949   9
   1 -12  -8 482.404 133.161   8
   1  12  -8 563.189 130.585   9
   1  12  -8 387.685 152.536   8
  -1 -12   8 171.425 105.176   7
   1 -12  -8 437.763 112.688   7
   1 -12  -8 434.722 201.144   6
  -1 -12   8 488.502 197.350   6
   1  12  -7 4832.72 346.290   4
   1 -12  -7 7107.83 359.318   4
  -1 -12   7 6207.48 479.828   5
  -1  12   7 6674.52 621.239   2
  -1  12   7 6598.10 417.367   9
   1  12  -7 6160.10 352.877   9
   1  12  -7 6276.62 431.308   8
   1 -12  -7 6504.11 374.655   8
  -1 -12   7 6109.32 518.556   6
  -1 -12   7 5856.93 387.007   7
   1 -12  -7 6513.22 338.157   7
   1 -12  -7 5825.88 524.495   6
   1 -12  -6 5509.14 304.303   4
   1  12  -6 4425.38 316.031   4
  -1 -12   6 5640.51 450.444   5
   1  12  -6 5385.48 256.001   3
  -1  12   6 5273.43 549.271   2
   1  12  -6 5284.51 322.222   9
   1 -12  -6 6099.37 350.200   8
  -1  12   6 5615.86 378.862   9
   1  12  -6 5094.39 389.616   8
   1 -12  -6 5052.04 494.501   6
   1 -12  -6 5430.10 291.996   7
  -1 -12   6 5178.79 495.344   6
  -1 -12   6 5831.43 367.334   7
   1  12  -5 7282.23 400.432   4
   1 -12  -5 7234.49 353.704   4
  -1 -12   5 7810.47 509.835   5
  -1  12   5 8351.73 696.764   2
   1  12  -5 8540.90 359.246   3
   1  12  -5 7983.55 467.737   8
   1 -12  -5 7796.22 397.232   8
  -1  12   5 7755.37 436.697   9
  -1 -12   5 8403.04 616.929   6
  -1 -12   5 7126.66 402.472   7
   1 -12  -5 7039.63 583.372   6
   1 -12  -4 27296.6 768.442   4
   1  12  -4 25074.4 814.012   4
  -1 -12   4 26263.3 973.313   5
   1  12  -4 25179.2 1268.31   2
  -1  12   4 28034.4 1290.46   2
   1  12  -4 29172.9 822.954   3
   1  12  -4 27242.6 934.358   8
   1  12  -4 23973.2 934.909   9
  -1  12   4 27228.9 876.511   9
   1 -12  -4 25871.6 1136.95   6
   1 -12  -4 26539.7 671.472   7
  -1 -12   4 26795.1 1156.12   6
   1 -12  -3 17225.2 571.844   4
   1  12  -3 16627.0 616.064   4
  -1 -12   3 17319.1 741.118   5
  -1  12   3 18163.7 1029.97   2
   1  12  -3 18537.0 631.276   3
   1  12  -3 17073.1 1025.32   2
   1  12  -3 15389.6 714.701   9
   1  12  -3 16816.7 701.910   8
  -1  12   3 17328.1 653.070   9
  -1 -12   3 17998.5 930.185   6
   1 -12  -3 17443.3 484.993   7
   1 -12  -3 17055.4 900.043   6
  -1 -12   2 24.7130 120.322   5
   1  12  -2 83.5194 103.482   4
  -1  12   2 36.8954 87.9755   3
   1  12  -2 243.947 269.516   2
   1  12  -2 143.836 101.411   3
  -1  12   2-111.684 213.232   2
   1  12  -2 107.621 119.976   9
   1  12  -2-132.508 135.805   8
  -1  12   2 117.844 77.5173   9
  -1 -12   2 345.709 196.187   6
   1 -12  -2 37.6267 51.6273   7
   1 -12  -2 36.6528 153.001   6
  -1 -12   1 8543.18 479.103   5
   1  12  -1 9899.41 439.228   4
  -1  12   1 9223.85 485.550   3
  -1  12   1 9292.33 731.018   2
   1  12  -1 9434.22 466.167   3
   1  12  -1 9046.20 741.649   2
  -1  12   1 8747.70 419.251   9
   1  12  -1 8949.09 521.596   9
   1  12  -1 10217.5 508.468   8
  -1 -12   1 8784.19 647.905   6
   1 -12  -1 8650.33 307.410   7
   1 -12  -1 8624.26 622.524   6
  -1 -12   0 991.079 171.208   5
  -1  12   0 693.219 144.470   3
  -1  12   0 840.098 222.547   4
   1  12   0 786.999 149.688   3
   1  12   0 475.690 262.359   2
  -1  12   0 513.236 257.996   2
   1  12   0 582.009 142.713   9
  -1  12   0 723.848 131.723   9
   1 -12   0 845.172 93.9850   7
  -1 -12   0 1111.51 253.020   6
   1 -12   0 833.096 233.091   6
  -1 -12  -1 35540.0 1029.35   5
   1  12   1 36689.0 1114.26   3
  -1  12  -1 35692.6 1143.67   4
  -1  12  -1 35827.9 1022.36   3
   1  12   1 35724.6 1517.53   2
  -1  12  -1 35375.5 1479.69   2
   1  12   1 34773.2 1125.54   9
  -1  12  -1 34409.9 977.085   8
  -1 -12  -1 35313.5 1076.86   8
  -1  12  -1 33118.1 945.789   9
  -1 -12  -1 34901.0 1382.69   6
   1 -12   1 35004.0 1324.37   6
   1 -12   1 34233.0 832.523   7
  -1 -12  -2 212.023 94.7751   5
  -1  12  -2 771.102 177.877   4
   1  12   2 325.887 276.280   2
  -1  12  -2 285.846 90.1854   3
  -1  12  -2 447.708 256.228   2
  -1  12  -2 399.446 108.388   9
  -1  12  -2 328.145 112.840   8
   1  12   2 283.154 132.653   9
   1 -12   2 599.482 202.754   6
   1 -12   2 450.786 82.9811   7
  -1 -12  -2 378.551 187.814   6
  -1 -12  -2 312.375 115.916   8
  -1  12  -3 28821.5 814.201   3
  -1  12  -3 28252.1 987.893   4
   1  12   3 29221.3 1369.93   2
  -1  12  -3 28350.8 1310.35   2
  -1  12  -3 28217.8 726.788   9
  -1  12  -3 29381.0 877.631   8
   1  12   3 28150.9 1011.37   9
  -1  12  -3 26492.6 811.172   9
   1 -12   3 26564.1 748.993   7
  -1 -12  -3 28954.6 1240.18   6
   1 -12   3 27313.6 1138.05   6
   1 -12   4 18083.9 802.746   5
  -1  12  -4 18474.6 761.999   4
  -1  12  -4 20780.6 606.135   3
  -1  12  -4 19174.5 1058.23   2
   1  12   4 20095.3 826.548   9
  -1  12  -4 18453.5 549.769   9
  -1  12  -4 18017.0 639.538   9
  -1  12  -4 20007.8 704.114   8
   1 -12   4 18630.3 613.094   7
   1 -12   4 19897.1 930.001   6
  -1 -12  -4 18795.6 981.306   6
  -1  12  -5 2685.38 285.615   4
   1 -12   5 2401.77 301.209   5
  -1  12  -5 3018.04 463.788   2
  -1  12  -5 2671.43 170.663   3
  -1  12  -5 2242.19 169.491   9
   1  12   5 2262.63 278.228   9
  -1  12  -5 2498.65 241.318   8
  -1  12  -5 2270.52 212.125   9
   1 -12   5 2502.45 212.258   7
   1 -12   5 2294.76 322.991   6
  -1 -12  -5 2294.96 356.594   6
   1 -12   6 1551.09 269.433   5
  -1  12  -6 1896.83 248.442   4
  -1  12  -6 1884.72 365.246   2
  -1  12  -6 1624.86 204.572   8
   1  12   6 1766.10 247.164   9
  -1  12  -6 1625.97 152.096   9
  -1 -12  -6 1696.59 310.207   6
   1 -12   6 1645.67 183.333   7
   1 -12   6 1427.01 258.320   6
   1 -12   7 73.7010 144.078   5
  -1  12  -7 274.974 240.345   2
  -1  12  -7 258.061 106.409   8
   1  12   7 278.055 149.678   9
  -1 -12  -7 24.0729 153.197   6
   1 -12   7-175.975 172.101   6
  -1 -12  -8 6456.47 207.993   4
   1 -12   8 5803.48 486.324   5
  -1  12  -8 7853.48 673.825   2
   1  12   8 6628.63 489.810   9
  -1  12  -8 5811.17 403.492   8
   1 -12   8 7157.35 524.500   6
   1 -12   8 6615.85 408.283   7
  -1  12  -8 6958.82 380.361   7
  -1 -12  -8 6988.99 607.140   6
   1 -12   9 2877.29 359.894   5
  -1  12  -9 2499.48 419.827   2
   1  12   9 2338.71 301.778   9
   1 -12   9 2147.06 306.769   6
  -1  12  -9 2475.31 239.243   7
  -1  12  -9 2554.21 280.270   8
   1 -12   9 2916.61 292.536   7
  -1 -12  -9 3046.57 404.964   6
   1 -12  10 3055.25 377.522   5
  -1  12 -10 3883.00 513.536   2
   1  12  10 3026.45 352.525   9
  -1 -12 -10 2780.14 383.103   6
  -1  12 -10 2817.02 264.160   7
  -1  12 -10 3122.53 309.761   8
   1 -12  10 2402.14 308.125   6
  -1 -12 -10 3072.14 317.591   7
   1 -12  11 13712.9 806.033   5
  -1  12 -11 13921.7 924.582   2
  -1  12 -11 12532.4 658.383   8
   1  12  11 13328.9 746.332   9
   1 -12  11 12309.9 688.085   6
  -1 -12 -11 13924.6 706.978   7
  -1 -12 -11 12992.8 835.543   6
  -1  12 -11 13729.2 621.864   7
   1 -12  12 3794.61 434.494   5
  -1  12 -12 3820.05 488.604   2
   1  12  12 2734.18 343.820   9
   1 -12  12 3198.41 345.988   6
  -1 -12 -12 2813.22 389.577   6
  -1 -12 -12 3049.66 336.248   7
  -1  12 -12 3136.92 300.210   7
   1 -12  13 7625.95 618.994   5
   1  12  13 6932.07 562.461   9
  -1 -12 -13 6883.97 520.840   7
  -1  12 -13 7474.80 486.155   7
  -1 -12 -13 7961.97 642.544   6
   1 -12  13 7655.33 503.156   6
   1 -12  14 1996.20 347.874   5
   1 -12  14 2661.11 459.959   1
   1  12  14 1900.41 310.642   9
   1 -12  14 2499.00 289.968   6
  -1 -12 -14 2083.78 332.112   6
  -1 -12 -14 1807.80 290.248   7
  -1  12 -14 1982.27 256.329   7
   1 -12  15 8590.66 688.275   5
   1 -12  15 9651.25 838.668   1
   1  12  15 9089.69 660.486   9
  -1 -12 -15 8491.82 609.726   7
  -1 -12 -15 8606.52 671.022   6
  -1  12 -15 8800.99 553.270   7
   1 -12  16 312.682 200.947   5
   1 -12  16 567.338 263.790   1
   1  12  16 455.577 209.074   9
  -1 -12 -16 257.501 170.690   6
  -1  12 -16 292.738 155.440   7
  -1 -12 -16 556.666 208.427   7
   1 -12  17 391.370 230.117   1
   1  12  17-31.9839 161.533   9
  -1  12 -17 246.870 151.063   7
  -1 -12 -17-46.5619 180.612   6
  -1 -12 -17-107.689 136.795   7
   1 -12  18 141.121 249.936   1
  -1  12 -18-210.347 189.169   7
  -1 -12 -18 273.818 181.293   7
  -1 -12 -19 3615.34 440.940   7
  -1  13  18 6008.30 534.009   9
   1 -13 -18 5920.42 568.853   6
   1  13 -18 5286.61 482.608   7
  -1  13  17 1406.26 278.803   9
   1  13 -17 1770.61 308.772   8
   1 -13 -17 2068.74 375.251   6
   1  13 -17 1732.34 297.088   7
  -1  13  16 2179.06 329.764   9
   1  13 -16 1939.61 281.423   7
   1 -13 -16 2626.79 410.570   6
   1  13 -16 1504.33 301.138   8
  -1 -13  15 3693.95 476.329   5
  -1  13  15 3861.82 432.814   9
   1 -13 -15 3346.14 433.933   6
   1  13 -15 3887.75 388.862   7
   1  13 -15 3298.93 400.852   8
  -1 -13  14 143.976 163.549   5
  -1  13  14 588.181 181.859   9
   1  13 -14 501.157 218.274   8
  -1 -13  14 313.025 172.014   6
   1  13 -14 402.888 173.443   7
   1 -13 -14 513.622 200.736   6
  -1 -13  13 8241.78 665.874   5
  -1  13  13 6836.59 525.986   9
   1  13 -13 6340.56 513.579   8
  -1 -13  13 7150.82 540.342   6
   1  13 -13 6857.42 483.235   7
   1 -13 -13 6564.63 589.127   6
  -1 -13  12 449.024 201.210   5
  -1  13  12 429.968 246.653   2
  -1  13  12 220.065 136.731   9
   1  13 -12 192.663 120.103   7
   1 -13 -12 127.577 114.342   7
  -1 -13  12 192.761 153.029   6
   1 -13 -12 321.673 194.065   6
   1  13 -12 94.1247 142.736   8
  -1 -13  11 1398.83 280.297   5
  -1  13  11 1863.36 402.111   2
   1  13 -11 1292.50 247.404   8
  -1  13  11 1163.61 215.012   9
  -1 -13  11 1189.67 243.481   6
   1 -13 -11 1452.51 313.743   6
   1 -13 -11 1593.75 201.813   7
  -1 -13  10 7097.42 573.980   5
  -1  13  10 7770.17 721.550   2
  -1  13  10 7688.22 510.778   9
   1  13 -10 7105.52 508.384   8
   1 -13 -10 7147.86 414.750   7
  -1 -13  10 8278.82 615.182   6
   1 -13 -10 8244.95 659.508   6
   1 -13  -9 8218.79 404.585   4
  -1 -13   9 7125.96 560.652   5
  -1  13   9 7176.24 704.142   2
   1  13  -9 7573.36 512.292   8
  -1  13   9 6689.42 464.977   9
   1 -13  -9 7211.85 398.379   7
  -1 -13   9 7008.98 575.177   6
   1 -13  -9 6906.75 604.542   6
   1 -13  -8 8525.66 397.861   4
  -1 -13   8 6939.24 541.804   5
  -1  13   8 7699.59 725.331   2
  -1  13   8 7726.04 482.070   9
   1  13  -8 7608.10 500.706   8
   1 -13  -8 7273.75 380.618   7
   1 -13  -8 8079.84 637.569   6
  -1 -13   8 7349.55 602.111   6
   1 -13  -7 403.677 115.445   4
  -1 -13   7 47.8389 130.001   5
  -1  13   7 292.927 246.317   2
  -1  13   7 64.0829 98.7231   9
   1  13  -7 169.974 138.123   8
   1 -13  -7 197.495 74.8347   7
  -1 -13   7 43.1963 152.698   6
   1 -13  -7 194.945 220.384   6
   1 -13  -6 28176.6 786.448   4
  -1 -13   6 26568.5 1060.13   5
  -1  13   6 27331.0 1356.86   2
   1 -13  -6 28464.1 883.625   8
   1  13  -6 26089.0 965.549   8
  -1  13   6 26091.7 931.013   9
   1 -13  -6 26587.2 765.038   7
  -1 -13   6 26266.1 1206.10   6
   1 -13  -6 25372.8 1186.58   6
  -1 -13   6 25320.2 886.358   7
   1 -13  -5 5458.44 299.563   4
  -1 -13   5 5073.49 431.512   5
  -1  13   5 5421.96 596.640   2
  -1  13   5 5749.43 377.151   9
   1 -13  -5 6041.28 363.184   8
   1  13  -5 6080.28 358.094   9
   1  13  -5 4866.77 397.522   9
   1  13  -5 5099.13 391.509   8
   1 -13  -5 4935.93 505.727   6
   1 -13  -5 5304.23 277.866   7
  -1 -13   5 5352.78 354.416   7
  -1 -13   5 5637.98 527.592   6
   1 -13  -4 15390.1 535.244   4
  -1 -13   4 14259.1 712.179   5
  -1  13   4 14452.6 965.154   2
  -1  13   4 15900.2 644.146   9
   1 -13  -4 15390.3 600.089   8
   1  13  -4 14549.4 685.454   8
   1  13  -4 13096.2 667.477   9
   1 -13  -4 16076.9 462.449   7
  -1 -13   4 15023.2 602.438   7
  -1 -13   4 14999.0 879.955   6
   1 -13  -4 14927.2 873.811   6
  -1 -13   3 2389.88 282.627   5
   1  13  -3 2739.94 242.403   3
  -1  13   3 2522.89 429.004   2
   1  13  -3 2133.02 262.517   9
  -1  13   3 2505.76 244.099   9
   1  13  -3 2493.64 275.071   8
   1 -13  -3 2716.90 389.576   6
   1 -13  -3 2744.81 159.525   7
  -1 -13   3 2607.92 382.337   6
  -1 -13   2 4860.05 386.471   5
   1  13  -2 6334.73 376.173   3
  -1  13   2 6237.44 618.232   2
  -1  13   2 5993.47 360.551   9
   1  13  -2 4794.68 388.162   9
   1  13  -2 5685.98 401.890   8
   1 -13  -2 5844.20 547.339   6
  -1 -13   2 5840.96 552.799   6
   1 -13  -2 5774.09 238.115   7
  -1 -13   1 11047.5 568.363   5
  -1  13   1 12546.0 589.986   3
   1  13  -1 11599.7 549.954   3
  -1  13   1 12077.3 881.634   2
  -1  13   1 10932.0 492.572   9
   1  13  -1 10793.9 579.389   9
  -1 -13   1 11169.3 761.309   6
   1 -13  -1 10512.0 715.316   6
   1 -13  -1 11610.2 368.353   7
  -1  13   0 9198.60 566.048   4
  -1  13   0 10247.2 511.748   3
  -1 -13   0 9612.35 503.716   5
  -1  13   0 9853.64 793.728   2
   1  13   0 9868.61 516.972   3
  -1  13   0 8928.53 432.492   9
   1  13   0 8098.30 501.839   9
  -1 -13   0 9840.88 732.526   6
   1 -13   0 9985.43 340.892   7
   1 -13   0 9676.75 685.483   6
  -1  13  -1 462.961 169.998   4
  -1 -13  -1 383.404 112.023   5
  -1  13  -1 210.183 107.978   3
  -1  13  -1 778.471 287.046   2
  -1  13  -1 258.951 94.0508   9
   1  13   1 250.845 114.860   9
   1 -13   1 738.579 227.215   6
   1 -13   1 262.245 58.3751   7
  -1 -13  -1 492.516 258.463   6
  -1  13  -2 29525.7 1051.14   4
  -1  13  -2 30313.1 900.202   3
  -1  13  -2 28536.6 1376.65   2
   1  13   2 28352.5 1028.03   9
  -1  13  -2 29051.9 851.494   9
  -1  13  -2 28261.5 891.919   8
   1 -13   2 28666.2 1221.29   6
   1 -13   2 28760.9 757.112   7
  -1 -13  -2 29436.6 1296.95   6
  -1  13  -3 5960.81 454.624   4
  -1  13  -3 7252.79 676.364   2
  -1  13  -3 7295.57 404.274   8
   1  13   3 7239.63 487.076   9
  -1  13  -3 6804.08 360.418   9
  -1 -13  -3 7986.36 651.353   6
   1 -13   3 7401.51 596.421   6
   1 -13   3 6779.68 321.879   7
  -1  13  -4 13749.7 672.240   4
  -1  13  -4 13901.8 948.572   2
   1  13   4 15334.9 717.873   9
  -1  13  -4 13113.2 523.987   9
  -1  13  -4 13240.9 577.580   8
  -1 -13  -4 15159.4 912.446   6
   1 -13   4 13331.8 796.596   6
   1 -13   4 14061.0 514.822   7
  -1  13  -5 13822.6 944.023   2
  -1  13  -5 12733.7 569.962   8
   1  13   5 12545.1 658.807   9
  -1  13  -5 10935.4 490.116   9
  -1 -13  -5 13447.2 862.100   6
   1 -13   5 11857.8 736.894   6
   1 -13   6 3298.05 358.179   5
  -1  13  -6 3188.54 490.101   2
  -1  13  -6 3103.34 249.876   9
  -1  13  -6 2735.59 273.382   8
   1  13   6 3154.97 344.287   9
   1 -13   6 3616.68 406.074   6
  -1 -13  -6 3405.29 440.769   6
   1 -13   7 1000.62 258.271   5
  -1  13  -7 775.801 280.653   2
   1  13   7 1031.77 214.797   9
  -1  13  -7 1390.73 202.988   8
  -1 -13  -7 781.586 242.836   6
   1 -13   7 633.681 183.222   6
   1 -13   8 491.366 187.177   5
  -1  13  -8 747.574 305.926   2
   1  13   8 598.759 190.461   9
  -1  13  -8 453.665 141.815   8
  -1 -13  -8 661.193 216.837   6
   1 -13   8 347.107 187.088   6
   1 -13   9 5563.30 499.349   5
  -1  13  -9 6076.41 640.469   2
  -1  13  -9 5452.24 406.577   8
   1  13   9 6561.08 509.601   9
   1 -13   9 6255.79 518.211   6
  -1 -13  -9 6148.00 593.978   6
   1 -13  10 8379.23 621.878   5
  -1  13 -10 7557.90 726.127   2
  -1  13 -10 6446.98 456.033   8
   1  13  10 7420.02 549.827   9
  -1  13 -10 7479.47 430.936   7
  -1 -13 -10 7377.40 635.295   6
   1 -13  10 5837.24 497.332   6
  -1 -13 -10 7165.25 487.564   7
   1 -13  11 3488.89 421.598   5
  -1  13 -11 2956.50 477.982   2
   1  13  11 3057.84 373.911   9
   1 -13  11 2835.77 348.101   6
  -1  13 -11 2780.00 322.915   8
  -1  13 -11 3064.15 298.313   7
  -1 -13 -11 2858.43 322.127   7
  -1 -13 -11 3759.54 465.479   6
   1 -13  12 21260.5 1059.17   5
  -1  13 -12 20244.7 1186.10   2
  -1  13 -12 17743.6 836.242   8
   1  13  12 19342.0 953.840   9
  -1 -13 -12 19654.5 892.211   7
   1 -13  12 19465.2 895.306   6
  -1  13 -12 19964.0 793.078   7
  -1 -13 -12 19786.3 1075.36   6
   1 -13  13 11868.6 797.097   5
  -1  13 -13 10904.7 655.466   8
   1  13  13 11119.0 725.349   9
  -1 -13 -13 12357.3 703.913   7
  -1  13 -13 11442.4 600.226   7
   1 -13  13 12541.4 689.395   6
  -1 -13 -13 12462.8 840.293   6
   1 -13  14 4697.68 513.680   5
   1  13  14 4857.23 487.105   9
  -1 -13 -14 4519.78 438.603   7
  -1 -13 -14 5697.58 574.016   6
  -1  13 -14 4108.10 410.992   8
   1  13  15 197.248 149.203   9
  -1 -13 -15 558.484 224.010   6
  -1 -13 -15 174.069 130.061   7
   1  13  16 22.5620 182.096   9
  -1 -13 -16 180.796 216.949   6
  -1 -13 -16 358.730 190.491   7
  -1 -13 -17 10795.7 786.781   6
  -1  14  17 113.309 166.861   9
   1 -14 -17-59.9759 200.314   6
  -1  14  16 3435.31 403.841   9
   1 -14 -16 3128.76 446.693   6
   1  14 -16 2620.77 345.949   8
  -1  14  15 410.154 183.413   9
   1 -14 -15 722.985 250.645   6
   1  14 -15 518.824 196.097   8
   1  14 -14 24022.7 1070.30   8
  -1  14  14 24662.0 1064.45   9
   1 -14 -14 23778.6 1206.94   6
  -1 -14  13 103.207 190.387   5
   1  14 -13 69.8045 150.729   8
  -1  14  13 322.332 188.142   9
   1 -14 -13 155.432 202.142   6
  -1 -14  13 0.49800 156.985   6
  -1 -14  12 8892.36 689.584   5
  -1  14  12 9926.67 625.740   9
   1  14 -12 8797.12 603.205   8
  -1 -14  12 9747.73 676.161   6
   1 -14 -12 9242.00 728.861   6
  -1 -14  11 745.680 239.756   5
  -1  14  11 1146.59 382.452   2
   1  14 -11 929.483 215.396   8
  -1  14  11 1166.70 218.142   9
  -1 -14  11 1037.53 253.090   6
   1 -14 -11 618.684 230.489   6
  -1 -14  10 4880.23 499.997   5
  -1  14  10 4184.32 614.032   2
   1  14 -10 4441.60 416.913   8
  -1  14  10 4442.54 397.779   9
   1 -14 -10 4516.98 509.243   6
  -1 -14  10 5311.57 518.733   6
  -1 -14   9 11673.2 740.288   5
  -1  14   9 11707.4 931.799   2
   1  14  -9 11176.0 642.206   8
  -1  14   9 11402.8 623.583   9
   1 -14  -9 12089.8 838.028   6
  -1 -14   9 12104.8 785.370   6
  -1 -14   8 12138.3 748.930   5
  -1  14   8 12925.3 976.850   2
   1  14  -8 11986.6 657.927   8
  -1  14   8 13212.4 653.438   9
  -1 -14   8 12144.9 803.164   6
   1 -14  -8 13113.0 862.816   6
  -1 -14   7 33746.5 1280.05   5
  -1  14   7 34253.3 1624.17   2
  -1  14   7 35883.2 1143.85   9
   1  14  -7 32374.0 1157.46   8
   1 -14  -7 34809.9 1459.86   6
  -1 -14   7 33192.1 1410.81   6
  -1 -14   6 205.036 185.844   5
  -1  14   6 30.3104 248.759   2
   1  14  -6 180.353 147.453   8
   1  14  -6-29.9875 126.804   9
  -1  14   6 5.75739 110.344   9
  -1 -14   6-82.9271 190.591   6
   1 -14  -6-174.543 186.988   6
  -1 -14   5 4346.92 413.281   5
  -1  14   5 5444.38 632.621   2
  -1  14   5 5154.76 372.042   9
   1  14  -5 4542.72 382.232   8
   1  14  -5 3428.45 337.658   9
  -1 -14   5 4644.36 521.762   6
   1 -14  -5 4382.50 495.919   6
  -1 -14   4 1694.34 261.305   5
  -1  14   4 2082.10 433.631   2
   1  14  -4 1384.50 207.143   9
  -1  14   4 1903.79 217.707   9
   1  14  -4 1712.12 244.805   8
  -1 -14   4 1560.99 327.953   6
   1 -14  -4 1930.94 351.604   6
  -1 -14   3-25.5359 116.202   5
  -1  14   3 364.052 269.405   2
   1  14  -3 57.8675 97.7154   9
  -1  14   3 93.5655 103.281   9
   1  14  -3 179.995 121.761   8
   1 -14  -3 189.613 214.635   6
  -1 -14   3 52.4289 197.681   6
  -1 -14   2 7712.15 503.732   5
  -1  14   2 8656.60 777.514   2
  -1  14   2 7890.97 433.709   9
   1  14  -2 8713.14 517.398   9
   1  14  -2 8541.24 506.181   8
   1 -14  -2 8696.92 679.612   6
  -1 -14   2 8549.11 691.732   6
  -1 -14   1 132.342 114.814   5
  -1  14   1 341.014 334.337   2
  -1  14   1 114.803 93.4564   9
   1  14  -1 310.021 135.097   9
   1 -14  -1 294.030 212.247   6
  -1 -14   1 160.620 166.779   6
  -1 -14   0 16887.3 721.747   5
  -1  14   0 18045.5 1121.43   2
  -1  14   0 18581.6 658.951   9
   1  14   0 16776.2 752.466   9
   1 -14   0 17532.4 970.591   6
  -1 -14   0 17968.7 1033.16   6
  -1  14  -1 80.4952 223.764   2
   1  14   1 268.314 126.969   9
  -1  14  -1 452.462 115.108   9
   1 -14   1-138.834 187.041   6
  -1 -14  -1 672.936 234.896   6
  -1  14  -2 10466.2 839.209   2
   1  14   2 9431.83 564.150   9
  -1 -14  -2 10433.2 781.733   6
   1 -14   2 10639.5 745.378   6
  -1  14  -3 2565.48 474.356   2
  -1  14  -3 1880.01 224.949   8
   1  14   3 1762.89 258.067   9
  -1 -14  -3 2231.28 405.181   6
   1 -14   3 2580.22 371.683   6
  -1  14  -4 19644.3 1200.89   2
   1  14   4 20134.5 864.586   9
  -1  14  -4 19638.8 748.105   8
   1 -14   4 20886.8 1050.74   6
  -1 -14  -4 21105.5 1132.01   6
  -1  14  -5 10898.6 878.025   2
   1  14   5 10110.3 606.610   9
  -1  14  -5 10517.0 526.594   8
   1 -14   5 10704.4 729.711   6
  -1 -14  -5 10922.3 805.970   6
  -1  14  -6 177.738 119.527   8
   1  14   6-7.60403 136.015   9
   1 -14   6 220.314 170.020   6
  -1 -14  -6-188.648 220.513   6
  -1  14  -7 4936.05 606.666   2
  -1  14  -7 4287.47 351.927   8
   1  14   7 4748.68 429.348   9
  -1 -14  -7 4688.32 545.453   6
   1 -14   7 4988.84 490.549   6
  -1  14  -8 9123.15 813.985   2
  -1  14  -8 8753.74 511.037   8
   1  14   8 8979.44 601.545   9
   1 -14   8 9672.98 684.128   6
  -1 -14  -8 10286.6 779.633   6
  -1  14  -9 7162.77 735.838   2
   1  14   9 8806.83 599.759   9
  -1  14  -9 7928.21 544.218   8
   1 -14   9 8676.22 634.601   6
  -1 -14  -9 8849.22 538.770   7
  -1 -14  -9 9537.72 744.855   6
  -1  14 -10 869.953 312.035   2
  -1  14 -10 1146.24 214.147   8
   1  14  10 1308.47 258.654   9
  -1 -14 -10 540.420 212.044   6
  -1 -14 -10 827.412 184.620   7
   1 -14  10 991.868 239.168   6
  -1  14 -11 15486.8 1092.89   2
  -1  14 -11 14978.8 741.255   8
   1  14  11 16266.8 866.914   9
   1 -14  11 16548.7 868.832   6
  -1 -14 -11 15660.0 771.183   7
  -1 -14 -11 17125.0 1024.40   6
   1  14  12 15811.9 863.214   9
  -1  14 -12 13783.6 722.473   8
   1 -14  12 14814.6 811.837   6
  -1 -14 -12 15464.3 978.910   6
   1  14  13 2254.17 347.035   9
  -1 -14 -13 2637.05 413.393   6
  -1  14 -13 2011.46 279.567   8
   1  14  14 61.2861 157.295   9
  -1  14 -14 438.324 190.265   8
  -1 -14 -14 445.220 212.649   6
   1  14  15-95.0047 198.177   9
  -1 -14 -15 86.1053 178.556   6
  -1  14 -15 71.6642 166.976   8
  -1 -14 -16 6433.83 627.013   6
   1  15 -15 13076.5 796.823   8
   1  15 -14 78.7622 172.758   8
   1  15 -13 10403.5 686.706   8
   1 -15 -13 11643.2 854.254   6
  -1 -15  13 12468.5 793.101   6
  -1 -15  12 827.240 272.944   5
   1  15 -12 1144.56 275.144   8
   1 -15 -12 964.205 289.735   6
  -1 -15  12 641.534 233.191   6
  -1 -15  11 1747.39 344.143   5
  -1  15  11 1537.90 268.123   9
   1  15 -11 1225.95 263.249   8
  -1 -15  11 1897.41 329.092   6
   1 -15 -11 1264.64 295.733   6
  -1 -15  10 101.609 181.932   5
  -1  15  10-106.306 281.340   2
   1  15 -10-35.8889 142.760   8
  -1  15  10 203.219 144.236   9
  -1 -15  10-70.7249 215.268   6
   1 -15 -10 127.653 198.168   6
  -1 -15   9 112.968 185.243   5
  -1  15   9-7.12038 272.755   2
  -1  15   9 577.864 169.026   9
   1  15  -9 285.110 160.335   8
  -1 -15   9 398.066 213.754   6
   1 -15  -9 356.807 203.296   6
  -1 -15   8 22067.7 1052.68   5
  -1  15   8 22889.8 1380.17   2
   1  15  -8 20117.4 914.160   8
   1 -15  -8 23955.5 1221.04   6
  -1 -15   8 22923.3 1168.86   6
  -1 -15   7 775.073 229.754   5
  -1  15   7 1341.54 388.861   2
   1  15  -7 502.090 194.016   8
   1 -15  -7 827.810 267.926   6
  -1 -15   7 732.745 284.274   6
  -1 -15   6 10305.9 676.630   5
  -1  15   6 13139.2 1011.70   2
   1  15  -6 11007.9 631.126   8
  -1 -15   6 11163.2 813.160   6
   1 -15  -6 12116.4 845.892   6
  -1 -15   5 1927.98 299.065   5
  -1  15   5 2961.50 499.256   2
   1  15  -5 2141.00 289.888   8
   1 -15  -5 2376.91 399.858   6
  -1 -15   5 2287.73 429.559   6
  -1 -15   4 568.553 184.850   5
  -1  15   4 618.785 307.046   2
   1  15  -4 476.151 154.365   8
   1  15  -4 540.651 168.341   9
   1 -15  -4 170.655 178.162   6
  -1 -15   4 523.909 242.709   6
  -1 -15   3 6356.25 489.628   5
  -1  15   3 5653.13 675.087   2
   1  15  -3 5678.68 433.483   8
   1  15  -3 5949.84 439.298   9
  -1 -15   3 7170.98 667.219   6
   1 -15  -3 6632.45 643.680   6
  -1 -15   2 919.367 198.152   5
  -1  15   2 1131.86 356.488   2
   1  15  -2 1250.88 205.628   9
   1 -15  -2 1408.30 321.608   6
  -1 -15   2 890.147 304.837   6
  -1 -15   1 4030.84 358.485   5
  -1  15   1 4620.27 616.833   2
   1  15  -1 3924.10 352.901   9
   1 -15  -1 3845.56 485.929   6
  -1 -15   1 3233.45 457.469   6
  -1  15   0 1462.41 409.650   2
   1  15   0 936.476 190.492   9
   1 -15   0 657.298 256.034   6
  -1 -15   0 1614.87 349.562   6
  -1  15  -1 2941.56 512.722   2
   1  15   1 3084.95 312.073   9
   1 -15   1 3485.11 458.712   6
  -1 -15  -1 2760.15 428.463   6
  -1  15  -2 2781.39 483.358   2
   1  15   2 2610.76 302.059   9
  -1 -15  -2 2843.32 436.447   6
   1 -15   2 3223.19 447.613   6
  -1  15  -3 441.604 279.682   2
   1  15   3 566.047 184.088   9
  -1  15  -3 368.446 130.067   8
  -1 -15  -3 1074.90 327.262   6
   1 -15   3 417.601 231.232   6
  -1  15  -4 698.379 350.112   2
   1  15   4 581.456 180.672   9
  -1  15  -4 451.104 134.807   8
   1 -15   4 618.593 221.193   6
  -1 -15  -4 660.097 281.469   6
  -1  15  -5 3812.17 584.108   2
   1  15   5 4711.56 492.064   9
  -1  15  -5 3350.80 296.646   8
  -1 -15  -5 4273.13 522.526   6
   1 -15   5 4096.47 477.284   6
  -1  15  -6 13120.7 1020.49   2
   1  15   6 13552.5 721.503   9
  -1  15  -6 11942.1 599.202   8
  -1 -15  -6 13068.0 905.932   6
   1 -15   6 11228.1 790.331   6
  -1  15  -7 1870.20 447.461   2
  -1  15  -7 1492.17 218.708   8
   1  15   7 1774.18 278.416   9
  -1 -15  -7 1113.20 309.379   6
   1 -15   7 1883.88 333.112   6
  -1  15  -8-391.041 367.932   2
   1  15   8-179.960 198.418   9
  -1  15  -8 236.272 127.261   8
  -1 -15  -8 208.705 211.287   6
   1 -15   8 147.869 190.054   6
  -1  15  -9 702.340 345.379   2
   1  15   9 704.908 203.580   9
  -1 -15  -9 442.403 244.971   6
   1 -15   9 797.803 251.859   6
  -1  15 -10 11183.5 961.941   2
   1  15  10 9750.73 666.759   9
  -1 -15 -10 11585.9 863.386   6
   1 -15  10 10705.0 733.527   6
   1  15  11 3514.84 416.769   9
  -1 -15 -11 3517.78 497.250   6
   1 -15  11 3864.70 439.136   6
   1  15  12 765.598 239.071   9
  -1 -15 -12 1334.68 341.922   6
   1 -15  12 980.627 253.580   6
   1  15  13 483.987 188.928   9
   1  15  14 1146.46 272.521   9
   1  16 -12 13280.6 767.663   8
  -1 -16  12 13385.7 869.126   6
   1  16 -11 2918.82 358.326   8
  -1 -16  11 3153.95 440.107   6
  -1 -16  10 2299.79 381.667   5
   1  16 -10 2662.40 346.128   8
  -1 -16  10 2207.96 383.872   6
  -1 -16   9 1002.00 270.254   5
  -1  16   9 1535.36 413.948   2
   1  16  -9 408.599 177.242   8
  -1 -16   9 1164.65 313.681   6
  -1 -16   8 289.202 180.783   5
   1  16  -8 320.661 187.377   8
  -1 -16   8 173.623 198.856   6
   1 -16  -8 133.883 229.359   6
  -1 -16   7 7473.91 598.951   5
  -1  16   7 10098.7 946.601   2
   1  16  -7 8340.69 558.768   8
  -1 -16   7 8633.85 733.781   6
   1 -16  -7 8786.93 765.373   6
  -1 -16   6 5549.89 505.577   5
  -1  16   6 5778.14 731.380   2
   1  16  -6 5297.78 439.985   8
  -1 -16   6 5519.31 589.207   6
   1 -16  -6 6107.45 632.424   6
  -1 -16   5-75.7007 163.032   5
  -1  16   5 16.0409 286.420   2
   1  16  -5 18.3510 131.219   8
  -1 -16   5 35.4693 206.652   6
   1 -16  -5 168.845 186.495   6
  -1 -16   4 2801.82 349.528   5
  -1  16   4 2695.23 511.968   2
   1  16  -4 2754.91 327.430   8
   1 -16  -4 3406.79 467.688   6
  -1 -16   4 3407.59 478.532   6
  -1  16   3 5170.30 660.773   2
  -1 -16   3 4131.74 409.926   5
  -1 -16   3 4527.01 547.779   6
   1 -16  -3 3944.44 512.942   6
  -1  16   2 4370.46 638.303   2
  -1 -16   2 3933.65 518.947   6
   1 -16  -2 5100.37 576.881   6
  -1  16   1 442.097 364.548   2
   1 -16  -1 19.7919 177.120   6
  -1 -16   1 139.644 189.956   6
  -1  16   0 5405.28 706.629   2
  -1 -16   0 4294.35 547.508   6
   1 -16   0 5173.36 576.482   6
  -1  16  -1 2906.88 535.994   2
  -1 -16  -1 2289.07 409.667   6
   1 -16   1 2582.54 413.761   6
  -1  16  -2 1963.57 463.250   2
  -1 -16  -2 1834.82 372.004   6
   1 -16   2 1760.77 349.875   6
  -1  16  -3 5214.20 684.150   2
   1 -16   3 4801.48 536.915   6
  -1 -16  -3 3967.24 526.270   6
  -1  16  -4 420.775 314.161   2
  -1 -16  -4 278.962 262.881   6
   1 -16   4-70.0764 180.820   6
  -1  16  -5 3253.95 545.482   2
   1  16   5 4134.01 402.764   9
   1 -16   5 3342.62 460.571   6
  -1 -16  -5 3407.23 505.757   6
  -1  16  -6 1062.07 442.960   2
   1  16   6 1631.96 261.747   9
  -1 -16  -6 1841.77 405.948   6
   1 -16   6 1477.14 312.715   6
  -1  16  -7 5181.26 696.083   2
   1  16   7 4350.90 419.483   9
  -1 -16  -7 4566.96 574.827   6
   1 -16   7 5008.26 547.758   6
  -1  16  -8 162.041 284.648   2
   1  16   8 175.216 148.540   9
   1 -16   8 297.570 203.160   6
   1  16   9 113.017 174.880   9
   1 -16   9 177.843 172.141   6
   1  16  10 1130.75 245.207   9
   1 -16  10 854.640 264.558   6
   1  16  11 2001.78 339.829   9
   1 -16  11 1734.79 345.396   6
  -1 -17  11 3769.78 515.527   6
  -1 -17  10 706.104 276.878   6
  -1 -17   9 2403.69 410.405   6
  -1 -17   8 321.068 186.064   5
  -1 -17   8 223.258 179.532   6
  -1 -17   7-31.5372 180.669   5
  -1 -17   7 38.8206 172.957   6
  -1 -17   6 176.463 167.482   5
  -1 -17   6 214.661 194.982   6
  -1 -17   5 5928.46 637.573   6
  -1 -17   4 4422.15 564.641   6
  -1 -17   3 5665.29 647.394   6
  -1 -17   2 8006.30 756.797   6
  -1 -17   1 1889.52 408.188   6
   1 -17  -1 2302.39 421.448   6
  -1 -17   0 813.545 279.687   6
   1 -17   0 1332.20 325.102   6
   1 -17   1 3521.38 505.937   6
   1 -17   2 5152.57 567.566   6
   1 -17   3 985.320 293.101   6
   1 -17   4 4426.88 543.177   6
   1 -17   5 348.583 210.395   6
   1 -17   6 1752.67 347.515   6
   1 -17   7 1066.03 288.418   6
   1 -17   8 567.791 227.337   6
   1 -17   9 1580.71 369.714   6
   1 -17  10 80.8444 212.306   6
  -2   0  23 57.3702 120.302   5
  -2   0  23 13.6035 121.281   9
   2   0 -23 390.445 181.741   7
  -2   0  22 21995.7 922.887   5
  -2   0  22 23297.5 991.780   9
   2   0 -22 22658.4 1071.48   7
  -2   0  21 33.3107 127.477   5
  -2   0  21 193.999 156.437   9
   2   0 -21-112.399 136.270   7
  -2   0  20 131.923 115.498   5
  -2   0  20 206.518 129.808   9
   2   0 -20 263.087 155.206   7
  -2   0  19 10.9514 119.825   5
  -2   0  19 183.751 126.266   9
   2   0 -19 8.60845 109.126   7
  -2   0  18 2872.86 286.264   5
  -2   0  18 2478.62 275.055   9
   2   0 -18 2443.72 312.765   7
  -2   0  17 135.116 121.752   5
  -2   0  17-75.7021 101.434   9
   2   0 -17 187.391 119.635   7
  -2   0  16 32954.5 1017.29   5
  -2   0  16 30711.5 1024.34   9
   2   0 -16 32056.9 1112.59   7
  -2   0  15 174.395 129.647   5
  -2   0  15 186.232 125.720   9
   2   0 -15 156.868 120.809   7
  -2   0  14 94738.1 1988.72   5
  -2   0  14 93009.9 2005.78   9
   2   0 -14 89697.2 2086.84   7
  -2   0  13 206.390 122.982   5
   2   0 -13 24.6156 100.102   9
  -2   0  13 161.435 118.334   9
   2   0 -13 356.113 146.042   7
  -2   0  13 70.6158 47.8225   6
  -2   0  13 6.97173 72.9510   7
  -2   0  12 5117.39 315.045   5
  -2   0  12 4651.87 304.266   9
  -2   0  12 4662.60 355.076   7
  -2   0  12 4381.96 196.251   6
   2   0 -12 4272.50 320.436   7
  -2   0  11 8.89455 76.5913   9
  -2   0  11-34.7142 78.6503   7
  -2   0  11-46.2400 47.5901   6
  -2   0  10 70846.8 1545.95   9
  -2   0  10 69765.6 1663.61   7
   2   0 -10 69830.3 1614.13   7
  -2   0  10 66034.2 1367.19   6
  -2   0   9-4.47470 59.5470   9
   2   0  -9 1.59146 70.1214   7
  -2   0   9 9.38887 40.6258   6
  -2   0   9 35.4339 69.4952   7
  -2   0   8 11226.9 404.331   9
   2   0  -8 12148.4 444.653   7
  -2   0   8 11057.2 335.057   6
  -2   0   8 10632.6 443.643   7
  -2   0   7 24.4745 54.3656   9
  -2   0   7-39.2876 56.4902   7
   2   0  -7-34.6696 63.5661   7
  -2   0   6 119050. 2293.78   9
  -2   0   6 116034. 2347.71   7
   2   0  -6 120208. 2339.90   7
  -2   0   5 8.66193 51.1598   9
  -2   0   5 28.9201 58.9818   7
   2   0  -5 76.1000 61.8293   7
  -2   0   4 456.194 70.7660   9
  -2   0   4 322.105 66.5195   7
   2   0  -4 367.375 73.9062   7
  -2   0   3-29.7871 49.1298   3
   2   0  -3 9.56573 38.7434   9
  -2   0   3-18.6640 40.2097   7
   2   0  -3 58.4248 56.2124   7
  -2   0   2 156145. 2882.76   3
   2   0  -2 153395. 2827.73   8
  -2   0   2 154843. 2845.43   7
   2   0  -2 156403. 2840.69   7
   2   0  -1 1.94046 70.9365   4
   2   0  -1 36.6112 33.9398   8
  -2   0   1 21.4426 31.8612   8
   2   0  -1 6.01917 37.4926   1
  -2   0   1 30.4003 38.7713   1
  -2   0   1 69.1830 45.3717   3
   2   0   0 111044. 2060.98   4
  -2   0   0 109365. 2077.11   4
  -2   0   0 104075. 1989.55   8
  -2   0   0 108965. 2021.59   3
  -2   0  -1-33.4521 53.8228   4
   2   0   1 43.3944 49.0733   4
   2   0   1-27.8331 52.3765   9
   2   0   1-1.13945 30.2758   3
  -2   0  -1 83.9244 42.6431   3
  -2   0  -2 171579. 3195.56   4
   2   0   2 174561. 3182.87   4
   2   0   2 177174. 3207.14   9
  -2   0  -2 169031. 3223.13   9
  -2   0  -2 172706. 3159.44   3
   2   0   2 167491. 3153.84   3
  -2   0  -3 28.8104 65.7285   4
   2   0   3-12.2942 67.4610   9
  -2   0  -3 169.628 74.0367   9
  -2   0  -3 21.4569 52.5450   3
   2   0   3-66.7431 53.9405   3
  -2   0  -4 250374. 4513.28   3
  -2   0  -4 248365. 4555.72   4
  -2   0  -4 243482. 4588.43   9
   2   0   4 247981. 4567.57   9
   2   0   4 243248. 4508.27   3
  -2   0  -5 142.340 59.0485   3
  -2   0  -5 76.7071 59.2183   5
   2   0   5 6.24821 65.6025   9
  -2   0  -5 41.2290 68.5003   9
   2   0   5 4.89812 45.2473   3
  -2   0  -6 14700.5 452.841   3
  -2   0  -6 13481.5 453.528   5
   2   0   6 14585.2 447.146   3
   2   0   6 14170.4 486.194   9
  -2   0  -6 14750.2 518.319   9
  -2   0  -7-61.3938 61.1359   5
  -2   0  -7-1.79111 57.4945   3
   2   0   7 22.7004 48.1685   3
  -2   0  -7 151.547 93.5456   9
   2   0   7 140.313 84.6395   9
  -2   0  -7 84.6083 75.6851   7
  -2   0  -8 1130.93 132.187   5
   2   0   8 1161.75 123.657   3
   2   0   8 1097.07 155.122   9
  -2   0  -8 1575.31 187.664   9
  -2   0  -8 1315.08 177.189   7
  -2   0  -9 42.4929 66.5169   5
   2   0   9-24.8013 54.5981   3
   2   0   9 52.7496 88.7044   9
  -2   0  -9 62.5348 82.0926   9
  -2   0  -9 5.84068 81.2495   7
  -2   0 -10 1552.48 172.987   5
  -2   0 -10 1215.54 110.716   6
   2   0  10 1332.66 146.583   3
   2   0  10 1124.46 165.852   9
  -2   0 -10 1581.87 210.390   9
  -2   0 -10 1398.60 196.410   7
  -2   0 -11 115.000 60.3565   6
  -2   0 -11 55.3468 79.0997   5
   2   0  11 9.78238 67.8030   3
  -2   0 -11 90.5688 103.386   9
   2   0  11-16.2455 93.5240   9
  -2   0 -11-51.5584 92.8133   7
  -2   0 -12 6513.60 369.108   5
   2   0  12 6486.20 399.553   9
  -2   0 -12 7287.27 468.709   9
  -2   0 -12 6466.86 444.504   7
  -2   0 -12 6013.84 220.317   6
  -2   0 -13 14.3920 89.3986   5
   2   0  13 52.8218 111.016   9
  -2   0 -13 1.46733 27.3527   6
  -2   0 -13-18.6238 125.885   7
  -2   0 -14 28518.0 913.411   5
   2   0  14 28333.1 899.169   3
   2   0  14 28844.0 983.771   9
  -2   0 -14 29580.2 1100.42   7
   2   0  15 334.386 122.021   3
   2   0  15-79.4198 118.970   9
  -2   0 -15 585.506 190.919   7
   2   0  16 118087. 2610.74   3
   2   0  16 114683. 2698.78   9
  -2   0 -16 115330. 2876.88   7
   2   0  17-16.5396 101.626   9
  -2   0 -17 60.2239 159.481   7
   2   0  18 14120.8 732.815   9
  -2   0 -18 16667.3 869.995   7
   2   0  19 82.5682 123.697   9
  -2   0 -19 137.288 143.667   7
   2   0  20 10292.7 639.015   9
  -2   0 -20 9889.18 715.078   7
   2   0  21 182.171 142.464   9
  -2   0 -21 195.921 174.178   7
   2   0  22 11021.3 697.660   9
  -2   0 -22 10167.5 762.335   7
   2   0  23 96.1454 163.696   9
  -2  -1  24 1933.58 300.250   5
  -2  -1  24 1683.16 290.595   9
   2  -1 -24 1648.86 334.029   7
  -2  -1  23 9824.77 630.789   5
  -2   1  23 10947.1 601.890   5
  -2   1  23 9827.99 651.643   9
  -2  -1  23 10567.6 656.975   9
   2   1 -23 9051.63 686.331   7
   2  -1 -23 10183.1 727.952   7
  -2  -1  22 377.609 173.326   5
  -2   1  22 133.443 116.369   5
  -2  -1  22 148.058 162.160   9
  -2   1  22 145.314 150.721   9
   2   1 -22 231.376 185.795   7
   2  -1 -22 486.012 178.030   7
  -2   1  21 4192.31 352.569   5
  -2  -1  21 3293.29 348.645   5
  -2   1  21 3629.90 374.253   9
  -2  -1  21 3647.71 363.853   9
   2  -1 -21 3839.36 426.077   7
   2   1 -21 4135.88 429.857   7
  -2  -1  20 469.394 170.472   5
  -2   1  20 327.073 132.033   5
  -2   1  20 473.279 163.978   9
  -2  -1  20 606.152 161.653   9
   2  -1 -20 785.267 220.441   7
   2   1 -20 672.995 209.865   7
  -2   1  19-57.0657 116.557   5
  -2  -1  19-249.156 146.190   5
  -2   1  19 228.725 123.554   9
  -2  -1  19 92.0612 106.136   9
   2   1 -19-0.42976 129.721   7
   2  -1 -19 193.245 136.993   7
  -2  -1  18 19556.0 807.281   5
  -2   1  18 19531.4 746.878   5
  -2   1  18 18885.5 803.049   9
  -2  -1  18 18536.8 783.975   9
   2  -1 -18 19209.2 873.793   7
   2   1 -18 18645.7 859.188   7
  -2   1  17 25944.0 873.100   5
  -2  -1  17 25116.4 928.222   5
  -2  -1  17 25670.8 920.579   9
  -2   1  17 26799.2 956.684   9
   2  -1 -17 26262.0 1011.09   7
   2   1 -17 26631.1 1017.27   7
  -2   1  16 5668.61 231.099   6
  -2  -1  16 6703.34 428.197   5
  -2   1  16 6204.28 374.287   5
  -2  -1  16 6024.01 399.038   9
  -2   1  16 5263.43 386.214   9
   2  -1 -16 5967.27 434.421   7
   2   1 -16 6042.05 445.834   7
  -2   1  15 50380.1 1287.83   5
  -2  -1  15 50317.6 1367.87   5
  -2  -1  15 48904.2 1336.54   9
  -2   1  15 51833.5 1377.15   9
  -2   1  15 47767.1 1076.74   6
   2   1 -15 48654.9 1427.14   7
   2  -1 -15 48560.6 1421.99   7
  -2  -1  14 11534.3 536.286   5
  -2   1  14 11090.0 480.038   5
  -2  -1  14 9879.21 488.890   9
  -2   1  14 9550.77 496.031   9
   2  -1 -14 9747.44 529.692   7
  -2   1  14 10036.5 363.094   6
  -2   1  14 10398.2 584.833   7
   2   1 -14 9990.93 529.430   7
  -2  -1  13 50886.6 1239.59   5
  -2   1  13 45024.4 1130.16   5
  -2  -1  13 47259.5 1192.04   9
   2  -1 -13 48108.8 1293.47   9
  -2   1  13 49984.3 1223.10   9
   2   1 -13 48874.1 1284.98   9
   2  -1 -13 48126.3 1265.87   7
  -2  -1  13 49860.3 1368.30   7
  -2   1  13 49690.4 1363.82   7
  -2   1  13 44527.2 994.239   6
   2   1 -13 48550.8 1281.27   7
  -2   1  12 60419.4 1354.84   5
  -2  -1  12 59614.5 1427.48   5
  -2   1  12 54639.7 1123.17   2
  -2  -1  12 55363.3 1152.85   2
   2   1 -12 57234.7 1450.74   9
  -2  -1  12 60390.5 1395.72   9
  -2   1  12 60080.4 1413.35   9
   2  -1 -12 60187.4 1465.22   7
  -2   1  12 55402.4 1327.48   6
  -2   1  12 59393.1 1538.86   7
   2   1 -12 60887.9 1479.70   7
  -2  -1  11 11712.1 493.927   5
  -2   1  11 10720.9 322.534   2
  -2  -1  11 11494.9 461.763   9
  -2   1  11 11446.1 476.780   9
  -2   1  11 12067.2 547.235   7
   2  -1 -11 11302.0 494.893   7
  -2   1  11 10849.0 377.980   6
  -2  -1  11 10233.6 299.824   6
   2   1 -11 11168.1 497.219   7
  -2  -1  10 18667.1 592.426   9
  -2   1  10 18434.5 606.442   9
  -2  -1  10 16769.6 432.242   6
  -2   1  10 17609.1 657.780   7
   2  -1 -10 17308.0 620.001   7
  -2   1  10 17749.2 508.797   6
   2   1 -10 17505.6 621.595   7
  -2   1   9 50541.9 1181.81   9
  -2  -1   9 48631.7 1157.36   9
  -2   1   9 48770.0 1253.36   7
  -2   1   9 48615.1 1083.83   6
   2   1  -9 49385.4 1229.40   7
   2  -1  -9 52903.5 1233.95   7
  -2  -1   8 656.791 98.9573   9
  -2   1   8 538.003 96.6863   9
   2  -1  -8 855.896 116.310   9
  -2   1   8 664.816 119.947   7
   2   1  -8 700.688 106.547   7
  -2   1   8 674.552 85.8810   6
   2  -1  -8 711.154 109.729   7
  -2   1   7 4206.71 228.421   9
   2  -1  -7 4521.36 240.080   9
  -2  -1   7 4138.58 220.477   9
  -2   1   7 4010.83 200.485   6
  -2   1   7 4044.16 240.828   7
   2   1  -7 4239.35 242.243   7
   2  -1  -7 4295.40 235.632   7
   2  -1  -6 3030.40 185.243   9
  -2   1   6 3390.09 184.296   9
  -2  -1   6 3272.65 181.723   9
  -2   1   6 2892.46 187.422   7
   2  -1  -6 3418.02 196.954   7
   2   1  -6 3088.21 197.097   7
  -2   1   6 3142.92 170.819   6
  -2  -1   5 1604.99 123.978   3
   2  -1  -5 1605.21 126.402   9
  -2   1   5 1809.02 125.622   9
  -2  -1   5 1579.48 127.230   9
  -2   1   5 1641.35 128.263   7
   2   1  -5 1559.19 136.221   7
   2  -1  -5 1715.42 133.893   7
  -2   1   5 1719.89 124.747   6
  -2  -1   4 159.204 59.2273   3
   2  -1  -4 28.6922 43.8801   9
  -2   1   4 19.1756 48.6754   9
  -2   1   4 95.9271 62.2850   6
  -2   1   4 127.607 56.3850   7
   2   1  -4 89.1233 63.1925   7
   2  -1  -4-7.55762 49.7986   7
   2   1  -3 34338.9 782.014   3
  -2  -1   3 36033.2 775.087   3
   2  -1  -3 35259.2 739.142   9
  -2   1   3 36187.0 734.426   9
   2  -1  -3 35550.3 740.950   7
   2   1  -3 34675.9 783.957   7
  -2   1   3 33371.7 743.966   7
   2  -1  -2 15614.9 502.414   4
  -2  -1   2 15111.2 400.531   3
   2   1  -2 15259.7 404.848   3
   2  -1  -2 16178.1 370.097   9
   2   1  -2 15652.2 410.898   8
   2   1  -2 16102.5 414.913   7
  -2   1   2 15252.9 372.794   7
   2  -1  -2 15979.4 371.001   7
   2  -1  -1 76073.2 1491.94   4
   2   1  -1 70946.5 1445.22   4
   2  -1  -1 70738.8 1315.65   8
  -2  -1   1 70322.3 1395.07   8
  -2   1   1 70875.4 1318.86   8
   2   1  -1 72147.1 1392.69   8
  -2   1   1 72889.7 1476.42   1
  -2  -1   1 74237.5 1398.31   3
  -2   1   1 73589.5 1427.63   3
  -2  -1   0 33108.0 763.809   4
   2   1   0 32954.1 742.431   4
   2  -1   0 34459.2 788.720   4
  -2   1   0 34680.8 675.520   8
   2   1   0 36447.3 749.672   8
  -2  -1   0 33869.3 738.759   8
  -2   1   0 35893.7 831.233   1
  -2  -1   0 35726.4 754.215   3
   2  -1   0 33778.4 747.623   3
  -2   1   0 35300.3 750.231   3
   2  -1   0 35984.8 826.839   1
  -2  -1  -1 12889.7 355.203   4
   2  -1   1 12934.5 395.882   4
   2   1   1 13490.9 348.419   4
   2   1   1 13726.8 430.894   9
   2  -1   1 13919.5 353.881   9
  -2   1  -1 13536.4 347.288   3
  -2  -1  -1 13238.2 376.440   3
   2  -1   1 13529.7 349.337   3
   2  -1   2 2539.44 165.684   4
  -2  -1  -2 2323.29 132.818   4
   2   1   2 2404.22 132.467   4
   2   1   2 2466.80 180.766   9
  -2   1  -2 2373.90 137.111   9
  -2  -1  -2 2146.22 163.883   9
   2  -1   2 2349.62 130.283   9
  -2   1  -2 2272.73 119.289   3
  -2  -1  -2 2448.62 144.822   3
   2  -1   2 2280.03 118.710   3
  -2  -1  -3 170005. 3118.50   3
  -2  -1  -3 171715. 3088.64   4
  -2  -1  -3 162173. 3199.80   9
   2  -1   3 165694. 3083.34   9
  -2   1  -3 162436. 3098.18   9
   2   1   3 171925. 3179.82   9
   2  -1   3 162453. 3039.09   3
   2   1   3 164370. 3112.70   3
  -2   1  -4 60854.4 1241.65   3
  -2   1  -4 60945.4 1324.56   5
  -2  -1  -4 63089.4 1316.13   3
  -2   1  -4 62588.5 1345.95   4
   2   1   4 62386.1 1307.61   3
   2  -1   4 62467.5 1247.05   3
   2  -1   4 61695.8 1288.73   9
  -2   1  -4 60130.7 1310.39   9
   2   1   4 63366.8 1365.26   9
  -2  -1  -4 62187.9 1383.05   9
  -2   1  -5 191398. 3516.74   4
  -2   1  -5 178448. 3382.76   3
  -2   1  -5 182350. 3478.39   5
  -2  -1  -5 183889. 3459.92   3
   2   1   5 180050. 3457.87   3
   2  -1   5 181548. 3381.12   3
   2   1   5 186615. 3530.63   9
  -2   1  -5 181855. 3482.41   9
  -2  -1  -5 180102. 3547.12   9
   2  -1   5 184927. 3448.18   9
  -2   1  -5 184580. 3538.38   7
  -2   1  -6 48829.3 1059.39   3
  -2  -1  -6 48791.2 1123.75   3
  -2  -1  -6 48250.9 1065.68   5
   2   1   6 49510.3 1125.28   3
  -2   1  -6 49184.4 1140.86   5
   2  -1   6 49082.7 1052.67   3
  -2  -1  -6 47187.8 1207.72   9
   2  -1   6 48608.4 1118.46   9
  -2   1  -6 48495.8 1158.02   9
   2   1   6 50063.3 1184.21   9
  -2   1  -6 48064.6 1205.51   7
  -2   1  -7 842.377 127.165   5
  -2   1  -7 797.982 99.9854   3
  -2  -1  -7 898.372 110.236   5
   2   1   7 897.326 116.876   3
   2  -1   7 954.228 103.915   3
   2   1   7 642.205 117.454   9
  -2   1  -7 843.947 132.525   9
   2  -1   7 886.590 128.067   9
  -2  -1  -7 820.569 135.848   9
  -2   1  -7 954.315 147.172   7
  -2  -1  -8 3504.49 209.521   5
   2   1   8 3496.23 232.046   3
  -2  -1  -8 3659.55 224.579   6
  -2   1  -8 3332.83 237.282   5
   2  -1   8 3732.95 207.378   3
  -2   1  -8 3526.46 257.142   9
   2  -1   8 3708.93 243.518   9
   2   1   8 4009.87 273.762   9
  -2  -1  -8 3547.53 275.069   9
  -2  -1  -8 4180.87 298.132   7
  -2   1  -8 3510.45 278.678   7
  -2  -1  -9 29.8261 60.5061   6
  -2   1  -9 11.7131 80.4489   5
  -2  -1  -9 14.1769 67.8492   5
   2   1   9 100.565 76.6063   3
   2  -1   9 4.72644 48.8074   3
   2   1   9 23.8225 77.4685   9
  -2   1  -9 46.6361 89.4359   9
  -2  -1  -9 33.4688 82.7029   9
   2  -1   9 104.698 87.8099   9
  -2   1  -9 83.8016 80.0705   7
  -2  -1  -9 40.2805 82.4715   7
  -2  -1 -10 329.098 86.9510   5
  -2  -1 -10 520.916 92.8431   6
  -2   1 -10 318.871 102.676   5
   2  -1  10 369.433 82.8215   3
   2   1  10 263.242 84.5345   3
   2  -1  10 453.777 107.489   9
   2   1  10 398.198 116.256   9
  -2  -1 -10 444.152 130.077   9
  -2   1 -10 545.717 133.133   9
  -2  -1 -10 423.246 121.092   7
  -2   1 -10 370.962 123.459   7
  -2   1 -10 351.652 50.8413   6
  -2  -1 -11 5258.28 290.279   5
  -2   1 -11 4976.32 319.517   5
   2  -1  11 5178.94 287.307   3
  -2   1 -11 4765.40 183.474   6
  -2  -1 -11 4970.45 214.570   2
  -2   1 -11 5094.73 195.233   2
  -2   1 -11 5357.91 372.613   9
  -2  -1 -11 5743.56 404.770   9
   2  -1  11 4856.41 321.382   9
   2   1  11 5307.06 358.719   9
  -2  -1 -11 5480.87 395.899   7
  -2  -1 -11 5249.60 254.495   6
  -2   1 -11 5157.02 373.999   7
  -2   1 -11 4771.54 165.144   6
  -2  -1 -12 9328.12 410.812   5
   2  -1  12 9250.05 401.719   3
  -2   1 -12 8617.56 441.140   5
  -2   1 -12 7751.11 236.234   2
  -2   1 -12 9516.40 528.444   9
  -2  -1 -12 9720.04 551.652   9
   2  -1  12 8892.64 453.148   9
   2   1  12 9594.42 494.701   9
  -2   1 -12 8468.27 502.494   7
  -2  -1 -12 8574.90 323.588   6
  -2  -1 -12 9498.86 547.637   7
  -2   1 -13 2911.26 267.054   5
   2   1  13 2931.15 262.488   3
  -2  -1 -13 3077.77 244.326   5
   2  -1  13 2738.04 265.317   9
  -2   1 -13 2584.62 292.473   9
   2   1  13 2551.21 272.613   9
  -2  -1 -13 2431.70 157.518   6
  -2   1 -13 2580.89 295.659   7
  -2  -1 -13 2741.97 301.291   7
  -2   1 -14 14718.3 625.057   5
   2   1  14 14113.2 606.711   3
   2  -1  14 13545.3 614.369   9
   2   1  14 13135.6 637.677   9
  -2  -1 -14 12440.6 370.551   6
  -2   1 -14 14383.4 709.695   7
  -2  -1 -14 14493.9 727.600   7
  -2   1 -15 52623.5 1362.17   5
   2   1  15 55251.7 1383.95   3
   2  -1  15 54076.0 1280.45   3
   2   1  15 51566.3 1420.73   9
   2  -1  15 54490.6 1403.73   9
  -2   1 -15 53019.8 1540.63   7
  -2  -1 -15 53159.4 1559.65   7
   2  -1  16 797.885 153.742   3
   2  -1  16 623.193 177.875   9
   2   1  16 719.761 181.483   9
  -2   1 -16 699.218 202.817   7
  -2  -1 -16 947.700 236.532   7
   2  -1  17 65243.1 1632.36   3
   2  -1  17 64573.1 1760.32   9
   2   1  17 61618.9 1767.76   9
  -2   1 -17 64518.7 1927.98   7
  -2  -1 -17 63237.8 1943.83   7
   2   1  18 6919.32 504.383   9
   2  -1  18 6461.23 477.798   9
  -2   1 -18 6824.23 554.035   7
  -2  -1 -18 6452.80 537.947   7
   2  -1  19 120.062 112.588   9
   2   1  19 90.2988 141.592   9
  -2  -1 -19 212.844 172.720   7
  -2   1 -19 2.60297 124.941   7
   2  -1  20 3861.56 399.672   9
   2   1  20 3300.28 378.773   9
  -2   1 -20 3510.02 436.927   7
  -2  -1 -20 3726.51 445.570   7
   2   1  21 5182.89 475.780   9
   2  -1  21 5321.69 465.124   9
  -2   1 -21 5551.74 539.620   7
  -2  -1 -21 5181.74 529.641   7
   2   1  22 200.779 161.919   9
   2  -1  22 256.291 153.446   9
  -2  -1 -22 63.6717 139.689   7
  -2   1 -22-140.243 148.988   7
   2  -1  23 3741.05 420.765   9
  -2  -2  25 4533.90 467.525   5
  -2  -2  24 732.382 222.735   5
  -2  -2  24 894.336 212.470   9
   2  -2 -24 1017.35 265.236   7
  -2  -2  23 9868.38 652.379   5
  -2   2  23 11311.2 693.734   9
  -2  -2  23 10384.3 661.553   9
   2  -2 -23 11186.0 755.865   7
   2   2 -23 11847.7 778.544   7
  -2   2  22 2953.52 294.489   5
  -2  -2  22 2823.36 349.402   5
  -2  -2  22 3754.02 377.968   9
  -2   2  22 2992.43 359.296   9
   2   2 -22 3319.95 419.095   7
   2  -2 -22 3443.26 406.475   7
  -2   2  21 6924.78 436.977   5
  -2  -2  21 7028.12 525.672   5
  -2  -2  21 6450.44 480.672   9
  -2   2  21 7277.47 530.540   9
   2   2 -21 6993.73 563.989   7
   2  -2 -21 6945.46 563.515   7
  -2  -2  20-131.023 152.073   5
  -2   2  20 183.174 102.038   5
  -2   2  20 206.499 116.275   9
  -2  -2  20 218.900 132.216   9
   2  -2 -20 12.0278 121.711   7
   2   2 -20 61.0442 139.301   7
  -2   2  19 5200.60 360.589   5
  -2  -2  19 6025.52 459.873   5
  -2   2  19 5530.51 439.434   9
  -2  -2  19 5502.33 414.143   9
   2   2 -19 6053.47 492.148   7
   2  -2 -19 6197.24 499.574   7
  -2  -2  18-19.9874 127.232   5
  -2   2  18 260.187 109.870   5
  -2  -2  18 332.041 131.869   9
  -2   2  18 197.964 133.976   9
   2  -2 -18 126.482 108.570   7
   2   2 -18 332.747 158.762   7
  -2  -2  17 12111.3 629.008   5
  -2   2  17 12349.4 444.310   6
  -2   2  17 12981.5 548.742   5
  -2  -2  17 12544.3 605.577   9
  -2   2  17 12914.7 637.751   9
   2  -2 -17 12603.2 668.050   7
   2   2 -17 12609.7 670.343   7
  -2   2  16 3763.78 241.662   6
  -2   2  16 4392.71 299.337   5
  -2  -2  16 3936.72 353.335   5
  -2   2  16 3745.50 331.814   9
  -2  -2  16 3938.60 314.031   9
   2  -2 -16 3749.61 352.505   7
   2   2 -16 3965.40 357.640   7
  -2   2  15 1458.36 181.260   5
  -2   2  15 1298.18 151.450   6
  -2  -2  15 995.819 191.353   5
  -2  -2  15 1314.00 189.631   9
  -2   2  15 1559.68 216.214   9
   2  -2 -15 1436.35 213.366   7
   2   2 -15 1530.33 232.933   7
  -2   2  14 47179.0 1116.49   5
  -2  -2  14 46427.5 1260.82   5
  -2   2  14 40992.4 902.398   2
  -2  -2  14 43893.5 1175.92   9
  -2   2  14 46399.2 1243.43   9
  -2   2  14 43361.0 1060.15   6
   2  -2 -14 45563.0 1274.94   7
   2   2 -14 45736.8 1278.73   7
  -2   2  14 45538.0 1363.21   7
  -2   2  13 86082.6 1801.47   5
  -2  -2  13 85014.9 1963.86   5
  -2  -2  13 77321.2 1620.82   2
  -2   2  13 78104.1 1635.18   2
   2   2 -13 82310.1 1963.41   9
   2  -2 -13 84981.3 2024.45   9
  -2   2  13 85827.7 1933.48   9
  -2  -2  13 84879.2 1884.26   9
   2  -2 -13 84416.8 1988.57   7
  -2  -2  13 86372.6 2090.03   7
  -2   2  13 79624.4 1767.78   6
  -2   2  13 83589.6 2059.97   7
   2   2 -13 83298.4 1984.00   7
  -2  -2  12 13958.7 593.649   5
  -2  -2  12 12831.4 371.020   6
  -2  -2  12 13230.9 418.225   2
  -2   2  12 13191.4 408.986   2
  -2  -2  12 13433.2 524.114   9
  -2   2  12 13847.2 557.244   9
   2  -2 -12 13841.8 600.383   9
   2   2 -12 13771.8 577.237   9
  -2  -2  12 11915.2 319.454   6
  -2   2  12 13360.1 488.233   6
  -2   2  12 13823.6 626.344   7
   2   2 -12 13846.6 585.053   7
   2  -2 -12 14497.2 590.981   7
  -2  -2  11 94090.5 2094.51   5
  -2  -2  11 90947.3 1893.29   2
  -2   2  11 90933.1 1855.19   2
  -2   2  11 95003.1 2055.09   9
   2   2 -11 94917.9 2083.86   9
   2  -2 -11 93982.8 2128.38   9
  -2  -2  11 95777.0 2013.91   9
   2  -2 -11 96346.8 2091.65   7
  -2   2  11 91769.7 1960.02   6
  -2   2  11 92834.3 2154.57   7
   2   2 -11 94353.2 2100.20   7
  -2  -2  10 34281.6 974.803   5
  -2  -2  10 32260.9 843.499   2
  -2   2  10 33883.4 806.193   2
  -2   2  10 34680.7 935.403   9
  -2  -2  10 32716.3 889.831   9
   2   2 -10 32645.0 930.761   9
  -2   2  10 34329.6 1004.61   7
  -2   2  10 34070.6 873.446   6
   2   2 -10 35006.3 974.384   7
   2  -2 -10 35005.2 958.908   7
  -2   2   9 10657.7 363.248   2
  -2   2   9 10731.6 425.809   9
   2   2  -9 10848.4 439.697   9
  -2  -2   9 11045.9 414.108   9
   2  -2  -9 10393.6 449.457   9
   2  -2  -9 10840.3 440.959   7
  -2   2   9 10515.9 462.040   7
  -2   2   9 10296.0 398.146   6
   2   2  -9 10661.2 452.421   7
   2   2  -8 35319.2 909.742   9
  -2   2   8 36650.3 901.469   9
  -2  -2   8 35777.1 880.418   9
   2  -2  -8 33800.3 922.371   9
   2  -2  -8 35530.9 912.651   7
  -2   2   8 34701.8 942.458   7
  -2   2   8 34792.9 871.189   6
   2   2  -8 34208.1 931.058   7
   2  -2  -8 36737.8 852.189   6
  -2  -2   7 3096.43 177.257   3
   2   2  -7 3386.70 208.865   9
  -2  -2   7 3042.26 188.148   9
   2  -2  -7 3034.94 204.027   9
  -2   2   7 3121.11 196.796   9
  -2   2   7 3063.62 206.443   7
   2   2  -7 3257.97 217.029   7
   2  -2  -7 3299.76 189.925   6
  -2   2   7 3358.97 204.752   6
   2  -2  -7 3215.45 204.606   7
  -2  -2   6 681.201 84.5602   3
  -2  -2   6 510.983 84.0564   9
   2   2  -6 507.911 84.2469   9
   2  -2  -6 572.799 95.7338   9
  -2   2   6 547.115 88.2769   9
   2  -2  -6 551.490 89.7598   6
   2  -2  -6 513.536 85.4865   7
  -2   2   6 482.941 86.7569   7
  -2   2   6 495.882 86.2037   6
   2   2  -6 455.493 93.7457   7
  -2  -2   5 6.03484 42.2815   3
   2  -2  -5-21.8753 49.3613   9
   2   2  -5-1.45767 48.7382   9
  -2   2   5 39.5650 45.1843   9
   2  -2  -5 37.2042 50.7739   7
  -2   2   5 25.2818 51.1329   7
   2   2  -5 26.5105 68.0829   7
   2  -2  -5 35.9828 63.3991   6
  -2   2   5 33.4439 63.6242   6
   2   2  -4 19978.7 523.061   3
  -2  -2   4 20410.0 502.470   3
   2  -2  -4 19390.3 503.592   9
  -2   2   4 20609.2 499.333   9
  -2   2   4 20308.8 503.338   7
  -2   2   4 21252.9 568.043   6
   2   2  -4 20473.6 550.004   7
   2  -2  -4 20812.5 498.107   7
   2  -2  -4 20892.1 553.915   6
  -2  -2   3 7263.88 242.806   3
   2   2  -3 7154.27 246.554   3
  -2   2   3 7059.30 221.919   9
   2  -2  -3 7253.41 229.119   9
  -2   2   3 7649.69 293.993   6
   2   2  -3 7533.08 276.146   7
   2  -2  -3 7662.45 221.996   7
   2  -2  -3 7795.60 286.612   6
  -2   2   3 7195.08 222.059   7
   2  -2  -2 33789.6 862.212   4
  -2  -2   2 34477.4 739.229   3
   2   2  -2 34157.0 739.249   3
   2   2  -2 33443.0 779.994   8
   2  -2  -2 33580.9 684.607   9
  -2   2   2 35298.4 681.121   9
   2  -2  -2 34768.4 673.989   7
   2  -2  -2 34912.2 797.253   6
  -2   2   2 32963.1 678.565   7
  -2   2   1 27716.5 751.519   4
   2  -2  -1 29036.0 730.952   4
  -2  -2   1 29677.4 662.820   3
   2   2  -1 27203.2 643.802   3
   2   2  -1 29553.3 672.475   8
   2  -2  -1 29174.2 560.983   9
  -2   2   1 28279.3 567.494   7
   2  -2  -1 30343.0 700.922   6
   2   2   0 13521.6 357.823   4
   2  -2   0 14732.7 447.278   4
   2  -2   0 15430.7 503.206   1
  -2   2   0 14583.2 506.500   1
  -2  -2   0 15262.7 411.136   3
  -2   2   0 14712.9 397.928   3
   2   2   0 15054.9 407.386   3
   2   2   0 14637.5 413.111   8
  -2   2   0 14736.1 429.117   6
   2   2   1 56752.0 1059.81   4
  -2  -2  -1 54617.2 1076.98   4
   2  -2   1 56303.8 1183.15   4
  -2   2  -1 53914.4 1102.42   3
  -2  -2  -1 56617.5 1157.64   3
   2  -2   1 54232.2 1107.00   3
   2  -2   1 54035.6 1035.82   9
   2   2   1 56542.1 1251.94   9
  -2   2  -1 54631.9 1160.39   6
  -2  -2  -2 912.531 78.9762   4
   2  -2   2 650.693 100.356   4
   2  -2   2 846.601 73.4384   3
  -2   2  -2 889.924 72.4918   3
  -2  -2  -2 830.573 99.1959   3
   2   2   2 758.207 128.117   9
  -2   2  -2 806.804 71.0811   9
   2  -2   2 998.247 75.0204   9
  -2   2  -2 911.480 103.648   6
   2  -2   3 38.2932 76.9560   4
  -2  -2  -3 12.0141 66.5881   3
  -2  -2  -3 25.5414 43.2498   4
  -2   2  -3-15.0382 38.1134   3
   2  -2   3-11.4711 32.8752   3
  -2   2  -3 77.0247 49.8394   9
   2  -2   3 34.8605 41.5550   9
   2   2   3 63.1818 81.0993   9
  -2   2  -3 42.1887 52.5145   6
  -2   2  -3-41.1328 62.7162   7
  -2   2  -4 66657.1 1467.88   5
  -2  -2  -4 71949.7 1462.56   3
   2   2   4 70034.7 1454.30   3
   2  -2   4 66405.2 1309.98   3
  -2   2  -4 66905.5 1316.24   3
   2   2   4 67460.5 1499.06   9
  -2   2  -4 66141.8 1385.31   9
   2  -2   4 69013.2 1362.73   9
  -2   2  -4 67165.8 1449.90   7
  -2   2  -4 68373.0 1376.59   6
  -2   2  -5 77385.1 1668.14   5
   2   2   5 83218.6 1672.38   3
  -2  -2  -5 80099.1 1666.10   3
  -2   2  -5 75750.8 1509.87   3
   2  -2   5 76344.7 1501.92   3
   2   2   5 81293.9 1719.33   9
  -2   2  -5 75873.5 1605.44   9
   2  -2   5 76310.3 1569.24   9
  -2   2  -5 78540.6 1682.40   7
  -2   2  -5 78954.7 1550.85   6
  -2   2  -6 30129.3 700.976   3
  -2  -2  -6 30862.2 829.723   3
   2   2   6 31867.2 836.235   3
  -2  -2  -6 30430.2 714.132   5
  -2  -2  -6 31542.6 860.502   6
  -2   2  -6 30636.8 838.098   5
   2  -2   6 31488.7 702.818   3
  -2   2  -6 31161.8 807.320   9
   2   2   6 31283.4 872.679   9
   2  -2   6 30870.4 767.592   9
  -2   2  -6 31342.0 863.476   7
  -2   2  -6 30934.8 712.103   6
  -2   2  -7 50780.8 1104.62   3
   2   2   7 53372.2 1256.25   3
  -2  -2  -7 52357.4 1116.16   5
  -2  -2  -7 51931.4 1249.21   6
  -2   2  -7 53238.3 1274.74   5
   2  -2   7 51828.3 1101.47   3
   2   2   7 52937.1 1306.92   9
  -2   2  -7 54049.5 1250.16   9
   2  -2   7 52490.3 1188.65   9
  -2   2  -7 52836.0 1297.07   7
  -2   2  -7 51902.1 1090.42   6
  -2  -2  -8 144.512 84.5504   6
  -2   2  -8-55.9755 83.5869   5
  -2  -2  -8 80.7420 52.5513   5
   2   2   8 89.1224 65.7917   3
  -2   2  -8 163.918 64.3606   2
   2  -2   8 75.9771 46.5885   3
   2  -2   8 113.647 75.4098   9
   2   2   8 155.048 90.6682   9
  -2   2  -8 155.782 75.0470   9
  -2   2  -8 159.027 92.8611   7
  -2   2  -8 102.332 45.1593   6
  -2  -2  -9 13332.9 431.938   5
  -2   2  -9 13992.2 547.916   5
  -2  -2  -9 13549.7 496.891   6
  -2   2  -9 13699.7 418.552   2
   2  -2   9 13198.7 422.527   3
  -2  -2  -9 13669.3 463.803   2
   2   2   9 13057.5 564.092   9
   2  -2   9 13653.8 500.789   9
  -2   2  -9 13389.4 542.909   9
  -2  -2  -9 13863.0 602.339   7
  -2   2  -9 13861.2 581.731   7
  -2   2  -9 12638.8 364.346   6
  -2  -2 -10 5951.58 279.149   5
  -2   2 -10 6153.08 363.875   5
  -2   2 -10 6136.16 256.557   2
  -2  -2 -10 5598.08 274.224   2
   2  -2  10 6319.39 281.994   3
  -2   2 -10 6559.71 383.960   9
   2   2  10 5396.30 364.490   9
   2  -2  10 5811.65 326.901   9
  -2  -2 -10 7090.04 440.367   9
  -2   2 -10 6208.83 390.562   7
  -2   2 -10 5668.46 206.752   6
  -2  -2 -10 6120.18 409.114   7
  -2  -2 -10 6253.91 315.716   6
  -2   2 -11 4209.24 310.132   5
   2   2  11 4480.33 311.119   3
  -2  -2 -11 4200.92 242.337   5
  -2  -2 -11 4024.90 217.669   2
  -2   2 -11 3902.13 197.654   2
   2  -2  11 4002.75 230.027   3
   2   2  11 4463.03 337.387   9
  -2   2 -11 4263.82 334.705   9
  -2  -2 -11 4606.35 375.325   9
   2  -2  11 4539.46 297.970   9
  -2  -2 -11 4250.77 257.320   6
  -2   2 -11 4137.99 333.014   7
  -2  -2 -11 4216.70 356.162   7
  -2   2 -11 3879.83 150.819   6
  -2   2 -12 129.054 118.106   5
  -2  -2 -12 400.236 102.584   5
  -2  -2 -12 262.106 92.5409   6
   2  -2  12 141.423 59.1813   3
   2   2  12 205.947 116.405   3
  -2  -2 -12 217.691 67.2448   2
  -2   2 -12 272.628 70.4468   2
   2  -2  12 88.1874 98.6521   9
   2   2  12 198.165 120.137   9
  -2   2 -12 514.513 143.153   9
  -2  -2 -12 416.513 170.266   9
  -2  -2 -12 189.997 99.1462   7
  -2   2 -12 353.991 148.168   7
  -2   2 -13 23624.4 843.633   5
   2   2  13 25596.2 855.819   3
  -2  -2 -13 23219.8 697.594   5
   2  -2  13 22984.0 686.178   3
  -2   2 -13 20075.4 510.799   2
  -2  -2 -13 21018.8 522.090   2
   2   2  13 22572.4 853.772   9
  -2   2 -13 23499.7 898.669   9
   2  -2  13 22637.6 788.635   9
  -2   2 -13 22835.7 897.103   7
  -2  -2 -13 23961.8 953.764   7
  -2  -2 -13 23168.6 662.104   6
  -2   2 -14 183.545 144.334   5
   2   2  14 154.410 103.961   3
   2  -2  14 137.157 71.3727   3
   2   2  14 138.756 137.662   9
   2  -2  14 1.33618 99.4698   9
  -2  -2 -14 117.852 72.7527   6
  -2   2 -14 185.531 115.619   7
  -2  -2 -14 270.120 148.804   7
   2  -2  15 10447.3 546.618   9
   2   2  15 11405.6 609.423   9
  -2  -2 -15 10660.1 652.101   7
  -2  -2 -15 10296.3 372.095   6
  -2   2 -15 11897.5 662.947   7
   2  -2  16 17818.0 745.381   9
   2   2  16 17555.1 798.788   9
  -2  -2 -16 19073.8 908.804   7
  -2  -2 -16 16429.5 457.745   6
  -2   2 -16 17952.1 853.450   7
   2  -2  17 536.228 125.909   3
   2   2  17 741.496 196.415   9
   2  -2  17 512.854 161.537   9
  -2  -2 -17 729.006 211.623   7
  -2   2 -17 498.772 175.412   7
   2  -2  18 12268.7 548.293   3
   2   2  18 9994.46 625.736   9
   2  -2  18 10889.1 611.476   9
  -2   2 -18 12123.2 736.212   7
  -2  -2 -18 11676.0 743.534   7
   2   2  19 25453.2 1073.28   9
   2  -2  19 26483.9 1027.49   9
  -2  -2 -19 27451.9 1210.02   7
  -2   2 -19 28013.0 1201.08   7
   2  -2  20 376.999 175.031   9
   2   2  20 283.151 155.722   9
  -2   2 -20 277.386 197.462   7
  -2  -2 -20 213.604 187.638   7
   2  -2  21 13432.5 739.714   9
   2   2  21 14663.8 813.621   9
  -2  -2 -21 14698.3 910.498   7
  -2   2 -21 13765.1 869.152   7
   2  -2  22 4869.00 451.199   9
   2   2  22 4831.10 482.776   9
  -2   2 -22 5074.11 534.579   7
  -2  -2 -22 5310.83 570.662   7
   2  -2  23 949.580 219.426   9
  -2  -3  25 11.3845 174.872   5
  -2  -3  24 12183.8 772.135   5
   2  -3 -24 12244.6 817.555   7
  -2  -3  23 196.328 177.840   5
  -2  -3  23 1132.35 235.957   9
  -2   3  23 288.142 178.622   9
   2  -3 -23 661.686 230.402   7
   2   3 -23 759.557 222.422   7
  -2  -3  22 11279.4 709.085   5
  -2  -3  22 11106.1 660.838   9
  -2   3  22 11834.9 697.135   9
   2   3 -22 9878.40 706.911   7
   2  -3 -22 11946.4 757.449   7
  -2  -3  21-113.839 153.114   5
  -2   3  21 126.044 99.4983   5
  -2  -3  21 177.927 141.878   9
  -2   3  21 266.001 179.370   9
   2   3 -21 505.429 201.419   7
   2  -3 -21 312.495 175.011   7
  -2  -3  20 1559.94 272.862   5
  -2   3  20 1194.83 180.245   5
  -2   3  20 2006.18 293.585   9
  -2  -3  20 1857.55 250.572   9
   2   3 -20 1670.49 291.310   7
   2  -3 -20 1900.04 300.331   7
  -2   3  19 7379.44 402.679   5
  -2  -3  19 6639.28 505.596   5
  -2   3  19 6988.06 498.346   9
  -2  -3  19 6277.10 450.161   9
   2  -3 -19 7643.99 553.489   7
   2   3 -19 6908.50 528.896   7
  -2  -3  18 19467.5 859.098   5
  -2   3  18 19763.5 683.407   5
  -2   3  18 17090.8 791.256   9
  -2  -3  18 18961.2 779.844   9
   2  -3 -18 19041.4 875.834   7
   2   3 -18 18493.4 862.112   7
  -2   3  17 671.141 132.539   5
  -2   3  17 644.876 123.086   6
  -2  -3  17 864.382 192.049   5
  -2   3  17 962.445 194.057   9
  -2  -3  17 766.851 161.498   9
   2  -3 -17 473.778 173.649   7
   2   3 -17 674.604 185.869   7
  -2   3  16 4127.11 279.944   5
  -2  -3  16 5166.51 410.321   5
  -2   3  16 4761.88 313.709   6
  -2   3  16 5040.06 391.839   9
  -2  -3  16 5012.12 353.660   9
   2  -3 -16 4666.84 390.176   7
   2   3 -16 4340.82 378.180   7
  -2  -3  15 1569.52 248.540   5
  -2   3  15 1536.08 168.859   5
  -2   3  15 1437.22 183.369   6
  -2  -3  15 1592.65 115.856   2
  -2   3  15 1719.40 151.475   2
  -2   3  15 1500.39 222.905   9
  -2  -3  15 1906.52 217.087   9
   2   3 -15 1754.34 241.786   7
   2  -3 -15 1702.03 232.836   7
  -2   3  14 3503.64 235.860   5
  -2  -3  14 2971.80 304.865   5
  -2  -3  14 2844.95 178.940   2
  -2   3  14 3017.71 203.976   2
  -2  -3  14 3273.02 269.806   9
  -2   3  14 3604.25 310.349   9
   2   3 -14 2988.13 293.590   7
  -2   3  14 3711.45 348.746   7
   2  -3 -14 3105.60 287.613   7
  -2   3  14 3254.99 261.799   6
  -2  -3  13 1877.29 254.234   5
  -2   3  13 2382.92 193.442   5
  -2   3  13 2238.98 213.626   6
  -2   3  13 2235.53 184.296   2
  -2  -3  13 2018.72 168.610   2
   2  -3 -13 1912.62 246.320   9
   2   3 -13 1840.22 217.921   9
  -2  -3  13 1761.44 196.172   9
  -2   3  13 2269.30 240.379   9
   2   3 -13 1646.95 218.456   7
   2  -3 -13 2107.31 242.169   7
  -2  -3  13 2295.29 266.016   7
  -2   3  13 1902.84 236.991   7
  -2  -3  13 1687.54 112.160   6
  -2  -3  12 126688. 2704.88   5
  -2  -3  12 116537. 2440.47   2
  -2   3  12 121781. 2451.94   2
  -2  -3  12 123468. 2558.79   9
  -2   3  12 126062. 2633.36   9
   2   3 -12 122638. 2644.14   9
   2  -3 -12 123607. 2718.03   9
   2  -3 -12 128856. 2472.91   6
   2  -3 -12 123017. 2649.29   7
  -2  -3  12 117468. 2340.83   6
  -2  -3  12 124264. 2767.44   7
  -2   3  12 121703. 2728.99   7
   2   3 -12 122303. 2664.41   7
  -2   3  12 122181. 2568.56   6
  -2  -3  11 1342.11 130.131   6
  -2  -3  11 1222.31 191.615   5
  -2   3  11 1200.51 137.425   2
  -2  -3  11 1231.88 149.511   2
   2  -3 -11 1656.61 204.676   9
  -2  -3  11 1360.09 159.209   9
   2   3 -11 1241.73 163.218   9
  -2   3  11 1367.46 177.670   9
   2  -3 -11 1504.00 146.854   6
   2  -3 -11 1515.85 185.731   7
   2   3 -11 1291.98 184.010   7
  -2   3  11 1506.62 189.707   7
  -2   3  11 1190.62 162.359   6
  -2  -3  10 106175. 2292.02   5
  -2  -3  10 102823. 2086.58   6
  -2   3  10 102503. 2115.64   2
  -2  -3  10 102000. 2162.56   2
  -2  -3  10 101411. 2066.46   3
  -2   3  10 104262. 2213.03   9
  -2  -3  10 101973. 2160.22   9
   2   3 -10 105597. 2227.46   9
   2  -3 -10 105494. 2223.67   7
  -2   3  10 102114. 2203.90   6
   2  -3 -10 106494. 2123.73   6
  -2   3  10 98996.4 2265.59   7
   2   3 -10 105597. 2261.97   7
  -2  -3   9 2335.96 237.185   5
  -2  -3   9 1418.01 143.636   6
  -2  -3   9 1594.17 130.279   3
  -2  -3   9 1407.88 157.466   2
  -2   3   9 1757.49 160.232   2
   2  -3  -9 1716.87 186.889   9
   2   3  -9 1975.80 181.212   9
  -2  -3   9 1583.77 157.579   9
  -2   3   9 1645.22 167.207   9
  -2   3   9 1996.05 190.272   6
   2  -3  -9 1723.42 173.578   7
   2   3  -9 1348.05 169.811   7
  -2   3   9 1900.39 190.826   7
   2  -3  -9 1465.99 148.718   6
  -2  -3   8 4508.23 210.486   3
  -2   3   8 4611.65 249.232   2
  -2  -3   8 4240.48 274.642   2
   2  -3  -8 4474.94 274.674   9
  -2   3   8 4839.03 268.184   9
  -2  -3   8 3439.45 229.465   9
   2   3  -8 4498.75 264.284   9
   2  -3  -8 4340.84 249.477   7
  -2   3   8 4497.65 271.395   7
   2   3  -8 4568.77 276.217   7
  -2   3   8 4968.25 283.373   6
   2  -3  -8 4222.13 240.221   6
  -2  -3   7-21.0089 39.3642   3
  -2   3   7 5.98873 62.9711   2
  -2  -3   7-31.3940 81.2235   2
   2   3  -7 26.9150 53.7386   9
  -2   3   7 102.189 59.7776   9
   2  -3  -7 52.9246 58.5703   9
   2  -3  -7-4.72802 60.6911   7
   2  -3  -7-53.1368 68.9948   6
   2   3  -7-8.19263 64.0648   7
  -2   3   7-65.5222 60.6049   7
  -2   3   7 10.5515 65.1796   6
  -2  -3   7 96.3181 73.6229   7
  -2   3   6 3351.69 209.115   2
  -2  -3   6 3271.59 162.121   3
   2  -3  -6 2867.03 189.908   9
   2   3  -6 3300.37 197.783   9
  -2   3   6 3286.25 194.086   9
   2  -3  -6 3263.41 207.027   6
   2  -3  -6 2959.26 182.017   7
  -2   3   6 3029.38 187.445   7
  -2  -3   6 3218.29 213.964   7
  -2   3   6 3052.26 214.902   6
   2   3  -6 3084.80 208.067   7
  -2  -3   5 18853.7 471.312   3
   2   3  -5 18980.1 501.095   3
   2   3  -5 19675.2 543.862   9
   2  -3  -5 18434.7 527.543   9
  -2   3   5 19335.2 512.963   9
   2   3  -5 18386.2 552.000   7
   2  -3  -5 18782.6 561.521   6
  -2   3   5 19288.8 594.528   6
  -2   3   5 18753.8 510.296   7
   2  -3  -5 18169.5 493.961   7
  -2  -3   5 19036.3 567.132   7
  -2  -3   4 10118.9 308.564   3
   2   3  -4 11142.1 326.533   3
  -2  -3   4 10232.4 338.639   1
  -2   3   4 10559.2 319.927   9
   2  -3  -4 10334.7 332.840   9
  -2  -3   4 10836.0 386.598   7
  -2   3   4 10657.7 312.832   7
   2   3  -4 10979.8 374.554   7
   2  -3  -4 10274.5 303.232   7
  -2   3   4 11267.1 415.368   6
   2  -3  -4 10994.3 394.739   6
   2  -3  -3 326.799 147.242   4
  -2  -3   3 51.2052 39.2321   3
   2   3  -3 89.1608 39.8121   3
   2  -3  -3 75.5296 41.5951   9
  -2   3   3 114.527 43.5166   9
   2   3  -3 63.2139 64.1393   7
   2  -3  -3 11.0289 69.5331   6
  -2   3   3 112.378 35.1239   7
   2   3  -3 263.616 82.6658   8
  -2  -3   3 79.0699 62.9161   7
  -2   3   3 176.066 85.3527   6
   2  -3  -3 32.9827 30.2496   7
  -2   3   2 5417.12 312.098   4
   2  -3  -2 5758.16 290.934   4
  -2  -3   2 5753.88 223.026   3
   2   3  -2 5187.04 201.289   1
   2   3  -2 5392.25 211.402   3
  -2   3   2 5707.94 165.470   9
   2  -3  -2 5341.59 174.076   9
   2   3  -2 5769.77 254.365   8
  -2  -3   2 5355.29 233.580   7
   2  -3  -2 5324.24 258.923   6
  -2   3   1 45784.9 1119.99   4
   2  -3  -1 48461.2 1098.81   4
   2   3  -1 48199.4 1015.45   3
  -2  -3   1 48753.6 1021.22   3
   2   3  -1 46490.2 1047.22   8
   2  -3  -1 47969.2 1082.45   6
  -2   3   0 109600. 2253.98   4
   2   3   0 107318. 2062.37   4
   2  -3   0 112426. 2234.17   4
  -2  -3   0 118391. 2195.63   3
  -2   3   0 115937. 2381.12   1
   2   3   0 117881. 2193.93   3
   2   3   0 115396. 2205.41   8
  -2   3   0 113793. 2256.95   6
   2  -3   0 116467. 2234.91   6
   2  -3   1 33.2878 73.6377   4
  -2   3  -1-26.7621 75.7010   4
  -2   3  -1-5.68132 38.8986   3
  -2  -3  -1-131.217 76.2313   3
   2   3   1 79.1503 55.2763   3
  -2   3  -1 94.6394 80.5987   1
   2   3   1 27.0840 83.2116   9
  -2   3  -1 25.6808 65.5145   6
   2  -3   1 100.831 73.8217   6
  -2   3  -1 1.95674 32.0230   7
   2  -3   2 59044.1 1291.07   4
  -2  -3  -2 60954.5 1291.10   3
  -2  -3  -2 58522.3 1120.45   4
  -2   3  -2 59577.7 1315.08   4
  -2   3  -2 59398.2 1171.32   3
  -2   3  -2 57205.7 1113.81   9
   2   3   2 60525.5 1375.70   9
   2  -3   2 60284.4 1093.61   9
  -2   3  -2 57969.3 1288.30   6
   2  -3   2 61197.8 1266.88   6
  -2   3  -2 57297.4 1185.88   7
  -2   3  -3 605.139 114.485   4
  -2  -3  -3 599.798 100.180   3
  -2  -3  -3 427.225 119.016   6
   2  -3   3 358.337 89.8186   4
  -2  -3  -3 504.486 60.1763   4
  -2   3  -3 591.052 57.4202   3
   2  -3   3 544.686 59.8951   3
   2   3   3 555.340 124.524   9
   2  -3   3 655.488 61.6876   9
  -2   3  -3 512.677 61.4725   9
   2  -3   3 690.779 97.5566   6
  -2   3  -3 663.082 95.8145   6
  -2   3  -3 578.643 81.0165   7
  -2   3  -4 47.3429 60.7930   4
  -2  -3  -4 57.7074 77.6834   3
  -2  -3  -4-59.9461 107.570   6
   2  -3   4-0.16097 27.6478   3
  -2   3  -4 40.9486 30.9889   3
  -2   3  -4 48.6952 43.1303   9
   2   3   4 12.6379 86.0883   9
   2  -3   4 1.09607 36.4743   9
  -2   3  -4 100.666 62.3411   7
  -2   3  -4 33.4872 48.7094   6
  -2  -3  -5 68.7066 69.9703   3
  -2  -3  -5 92.7346 87.4048   6
  -2   3  -5 152.582 73.7379   5
   2  -3   5 138.507 33.0312   3
  -2   3  -5 231.218 45.3361   3
  -2   3  -5 157.513 77.9709   2
  -2   3  -5 199.685 70.4896   9
   2   3   5 171.502 93.2521   9
   2  -3   5 294.051 67.0609   9
  -2   3  -5 220.729 84.3255   7
  -2   3  -5 151.816 66.9062   6
  -2  -3  -6 193111. 3699.96   6
   2   3   6 192875. 3660.67   3
  -2   3  -6 184319. 3656.79   5
  -2   3  -6 186126. 3553.10   2
   2  -3   6 183089. 3378.43   3
  -2  -3  -6 184296. 3653.25   2
   2  -3   6 185187. 3476.70   9
  -2   3  -6 187905. 3539.99   9
   2   3   6 192162. 3700.16   9
  -2   3  -6 185385. 3608.88   7
  -2   3  -6 183666. 3496.10   6
  -2  -3  -7 793.362 79.8911   5
  -2   3  -7 708.110 135.218   5
  -2  -3  -7 830.879 145.558   6
  -2   3  -7 818.892 81.4267   3
  -2  -3  -7 671.339 128.846   2
   2   3   7 768.468 129.896   3
   2  -3   7 813.982 75.9240   3
  -2   3  -7 742.674 108.728   2
   2   3   7 780.703 151.251   9
  -2   3  -7 828.119 125.533   9
   2  -3   7 965.591 116.112   9
  -2   3  -7 790.078 98.2892   6
  -2   3  -7 1019.12 146.882   7
  -2  -3  -8 32474.6 742.555   5
  -2  -3  -8 32916.4 938.643   6
  -2   3  -8 34552.7 971.610   5
   2  -3   8 31773.3 725.184   3
  -2   3  -8 31902.0 831.289   2
  -2  -3  -8 32711.8 891.982   2
   2  -3   8 32201.3 832.676   9
  -2   3  -8 33384.5 901.526   9
   2   3   8 31728.0 968.573   9
  -2   3  -8 33350.5 952.608   7
  -2   3  -8 32467.0 775.052   6
  -2   3  -9 2055.68 214.474   5
  -2  -3  -9 1929.94 134.914   5
  -2  -3  -9 2054.30 202.893   6
  -2  -3  -9 1753.29 175.595   2
   2  -3   9 2129.64 135.255   3
  -2   3  -9 1952.67 161.897   2
   2   3   9 1893.68 221.896   9
  -2   3  -9 1975.66 201.295   9
   2  -3   9 1361.08 154.441   9
  -2   3  -9 2277.36 229.463   7
  -2   3  -9 1943.12 138.604   6
   2   3  10 6397.84 376.558   3
  -2  -3 -10 5788.16 251.928   5
   2  -3  10 5920.14 367.200   5
  -2   3 -10 5726.87 365.865   5
  -2  -3 -10 5774.15 306.352   2
  -2   3 -10 5247.76 273.073   2
   2  -3  10 5959.55 253.150   3
  -2   3 -10 6196.00 365.942   9
   2   3  10 6130.71 390.317   9
   2  -3  10 5998.95 322.982   9
  -2   3 -10 5670.97 236.593   6
  -2  -3 -10 5911.88 337.823   6
  -2  -3 -10 5993.90 408.678   7
  -2   3 -10 6424.41 396.436   7
  -2   3 -11 4012.99 318.244   5
  -2  -3 -11 3848.45 213.430   5
   2   3  11 4182.55 315.337   3
   2  -3  11 3875.77 207.522   3
  -2  -3 -11 4138.69 248.373   2
  -2   3 -11 3916.12 233.190   2
  -2   3 -11 3433.26 296.787   9
  -2  -3 -11 4212.87 367.074   9
   2  -3  11 4167.40 279.093   9
   2   3  11 3718.67 322.799   9
  -2   3 -11 3819.35 314.075   7
  -2  -3 -11 4317.52 360.883   7
  -2  -3 -11 3514.66 261.553   6
  -2   3 -11 3819.83 179.337   6
   2   3  12 5825.05 383.149   3
  -2  -3 -12 5233.34 260.567   5
  -2   3 -12 6213.04 403.584   5
  -2  -3 -12 5211.48 268.995   2
   2  -3  12 5509.38 263.736   3
  -2   3 -12 5600.15 273.381   2
   2   3  12 4307.31 357.283   9
  -2   3 -12 5437.80 385.391   9
   2  -3  12 5053.29 327.021   9
  -2   3 -12 4557.33 166.606   6
  -2  -3 -12 4986.40 309.350   6
  -2   3 -12 5482.27 394.968   7
  -2  -3 -12 5255.16 408.425   7
  -2   3 -13 15969.7 688.418   5
   2   3  13 14429.5 651.531   3
   2  -3  13 13955.9 473.214   3
  -2  -3 -13 12553.0 426.499   2
  -2   3 -13 12535.1 433.139   2
  -2   3 -13 14366.9 665.063   9
   2  -3  13 13452.4 568.558   9
   2   3  13 13278.6 650.815   9
  -2   3 -13 13740.2 670.937   7
  -2  -3 -13 14079.0 538.685   6
  -2  -3 -13 14520.8 732.832   7
  -2  -3 -14 43512.7 972.038   2
   2  -3  14 46819.1 1099.51   3
  -2   3 -14 41788.3 973.747   2
   2  -3  14 46787.5 1268.78   9
   2   3  14 45542.0 1378.53   9
  -2   3 -14 47060.4 1431.59   7
  -2  -3 -14 48911.7 1513.07   7
  -2  -3 -14 46476.6 1150.80   6
   2  -3  15 548.224 97.6453   3
   2  -3  15 671.349 151.548   9
   2   3  15 1019.03 218.426   9
  -2   3 -15 438.453 150.066   7
  -2  -3 -15 616.162 124.261   6
  -2  -3 -15 610.141 177.560   7
   2  -3  16 5737.45 314.621   3
   2   3  16 5873.47 455.932   9
   2  -3  16 5290.11 381.049   9
  -2   3 -16 4381.23 415.717   7
  -2  -3 -16 5719.54 489.392   7
  -2  -3 -16 5525.13 289.432   6
   2   3  17 2629.03 321.817   9
   2  -3  17 2348.18 271.428   9
  -2   3 -17 2690.44 348.063   7
  -2  -3 -17 2463.11 175.753   6
  -2  -3 -17 3071.13 387.771   7
   2  -3  18 19747.7 827.163   9
   2   3  18 18656.6 888.060   9
  -2  -3 -18 20375.4 1009.54   7
  -2   3 -18 18047.3 935.939   7
   2  -3  19 540.862 184.703   9
   2   3  19 751.934 225.745   9
  -2  -3 -19 856.770 249.193   7
  -2   3 -19 698.238 237.515   7
   2  -3  20 34378.2 1221.80   9
   2   3  20 34443.5 1312.28   9
  -2  -3 -20 35353.6 1466.05   7
  -2   3 -20 35346.6 1406.66   7
   2  -3  21 2289.84 304.239   9
   2   3  21 3579.52 403.897   9
  -2  -3 -21 3003.88 422.394   7
  -2   3 -21 2788.78 394.905   7
   2  -3  22 5824.35 488.663   9
   2   3  22 5986.06 537.972   9
  -2   3 -22 6409.27 613.035   7
  -2  -3 -22 6376.81 611.219   7
   2  -3  23-187.837 172.400   9
  -2  -4  25 8599.81 668.203   5
  -2  -4  24 648.885 238.304   5
   2  -4 -24 1085.10 274.635   7
  -2  -4  23 7949.33 633.495   5
  -2  -4  23 8243.28 577.368   9
  -2   4  23 7954.79 605.058   9
   2   4 -23 6564.11 596.407   7
   2  -4 -23 8380.52 655.729   7
  -2  -4  22 2065.09 338.533   5
  -2   4  22 2518.45 330.545   9
  -2  -4  22 2065.84 294.050   9
   2   4 -22 2520.12 362.189   7
   2  -4 -22 2068.64 334.788   7
  -2  -4  21 3.86451 174.227   5
  -2   4  21 14.0722 119.285   9
  -2  -4  21 63.9288 107.598   9
   2  -4 -21 375.476 185.541   7
   2   4 -21-89.4070 174.951   7
  -2   4  20 10077.2 446.186   5
  -2  -4  20 9825.09 654.359   5
  -2  -4  20 9713.06 468.328   3
  -2   4  20 9589.92 611.191   9
  -2  -4  20 9293.44 565.294   9
   2   4 -20 9162.83 637.119   7
   2  -4 -20 10650.7 677.341   7
  -2   4  19 2517.39 216.415   5
  -2  -4  19 1982.57 305.515   5
  -2  -4  19 2428.26 222.737   3
  -2   4  19 2422.92 309.968   9
  -2  -4  19 2649.83 297.351   9
   2  -4 -19 2490.36 321.410   7
   2   4 -19 2435.96 327.217   7
  -2   4  18 18506.9 719.012   6
  -2  -4  18 18221.7 860.541   5
  -2   4  18 18090.4 608.026   5
  -2  -4  18 18454.1 640.482   3
  -2  -4  18 16984.2 743.645   9
  -2   4  18 17708.3 803.570   9
   2  -4 -18 17546.6 837.904   7
   2   4 -18 16684.3 828.043   7
  -2   4  17 24076.1 848.295   6
  -2   4  17 24492.3 720.908   5
  -2  -4  17 23954.1 982.415   5
  -2  -4  17 24635.0 749.520   3
  -2   4  17 23385.6 928.517   9
  -2  -4  17 22807.7 860.072   9
   2  -4 -17 23889.3 962.592   7
   2   4 -17 22388.8 949.610   7
  -2  -4  16 1196.87 225.189   5
  -2   4  16 1739.94 218.302   6
  -2   4  16 1506.67 160.262   5
  -2  -4  16 1550.90 165.157   3
  -2  -4  16 1396.82 124.431   2
  -2   4  16 1949.55 258.288   9
  -2  -4  16 1456.85 200.692   9
   2  -4 -16 1243.07 218.900   7
   2   4 -16 1141.60 208.649   7
  -2   4  15 12322.8 441.674   5
  -2  -4  15 11990.9 626.743   5
  -2  -4  15 10430.5 402.781   2
  -2  -4  15 11949.5 453.785   3
  -2   4  15 12369.0 484.826   2
  -2   4  15 10617.0 560.107   9
  -2  -4  15 12244.8 554.000   9
   2  -4 -15 11664.3 601.395   7
   2   4 -15 11067.4 598.342   7
  -2   4  15 12600.0 572.093   6
  -2   4  14 1717.81 156.436   5
  -2   4  14 1642.39 218.170   6
  -2  -4  14 1997.75 260.107   5
  -2  -4  14 1326.90 152.767   2
  -2  -4  14 1655.13 165.215   3
  -2   4  14 1956.37 198.353   2
  -2  -4  14 1581.05 194.906   9
  -2   4  14 1794.82 229.454   9
   2  -4 -14 1713.71 231.353   7
   2  -4 -14 2128.99 194.968   6
  -2  -4  14 1522.81 108.995   6
   2   4 -14 1511.68 227.379   7
  -2  -4  13 45097.6 1313.52   5
  -2   4  13 44678.5 1022.22   5
  -2   4  13 44730.7 1141.16   2
  -2  -4  13 43568.2 1101.90   2
  -2  -4  13 45044.2 1052.60   3
  -2  -4  13 43963.3 1177.94   9
   2   4 -13 42607.8 1239.21   9
  -2   4  13 44005.3 1237.38   9
   2   4 -13 43929.3 1274.82   7
  -2  -4  13 41231.2 976.001   6
   2  -4 -13 44002.0 1256.39   7
  -2   4  13 43541.8 1230.50   6
   2  -4 -13 45323.5 1126.25   6
  -2  -4  12 4208.02 343.037   5
  -2  -4  12 4207.16 226.291   3
  -2  -4  12 3722.60 261.112   2
  -2   4  12 3957.72 272.482   2
   2   4 -12 4360.08 316.725   9
   2  -4 -12 4225.70 340.035   9
  -2  -4  12 4195.61 282.845   9
  -2   4  12 4117.22 310.096   9
   2  -4 -12 4311.10 317.439   7
  -2   4  12 3718.54 295.538   6
   2   4 -12 4187.41 324.250   7
  -2  -4  12 4112.12 229.625   6
  -2  -4  12 4254.32 349.191   7
   2  -4 -12 4227.33 269.229   6
  -2  -4  11 109798. 2423.53   5
  -2  -4  11 107839. 2107.19   3
  -2   4  11 108667. 2265.18   2
  -2  -4  11 100481. 2246.80   2
  -2   4  11 108232. 2321.81   9
   2  -4 -11 108956. 2409.78   9
   2   4 -11 101869. 2298.86   9
  -2  -4  11 105347. 2249.77   9
   2  -4 -11 105567. 2314.12   7
  -2  -4  11 107214. 2433.05   7
  -2   4  11 105754. 2355.56   6
  -2  -4  11 101091. 2152.62   6
   2  -4 -11 108582. 2241.92   6
   2   4 -11 109797. 2369.01   7
  -2  -4  10 5289.07 357.181   5
  -2  -4  10 4869.72 278.996   6
  -2  -4  10 5255.38 233.756   3
  -2  -4  10 5172.84 318.798   2
  -2   4  10 5481.03 315.204   2
   2   4 -10 5550.86 322.332   9
  -2  -4  10 5432.90 300.858   9
  -2   4  10 5139.52 316.592   9
   2   4 -10 5461.30 339.531   7
   2  -4 -10 5843.44 313.698   6
  -2  -4  10 5277.01 352.531   7
   2  -4 -10 5704.05 325.182   7
  -2   4  10 5581.59 351.986   6
  -2  -4   9 2101.29 187.736   6
  -2  -4   9 2064.63 223.895   5
  -2  -4   9 2044.81 135.818   3
  -2   4   9 2263.66 195.214   2
  -2  -4   9 2394.39 220.292   2
   2   4  -9 2251.38 200.839   9
  -2   4   9 2020.18 190.623   9
   2   4  -9 2285.77 213.307   7
  -2   4   9 2449.80 229.072   6
   2  -4  -9 1762.12 178.582   6
   2  -4  -9 2294.92 190.965   7
  -2   4   9 2031.19 193.787   7
  -2  -4   8 169.107 113.772   5
  -2  -4   8 85.6120 90.8482   6
  -2  -4   8 16.6310 36.0669   3
  -2   4   8 103.842 100.461   2
  -2  -4   8 10.2177 101.900   2
  -2   4   8-12.3643 69.0395   9
   2   4  -8 82.3855 56.8337   9
   2  -4  -8 0.74530 72.4718   9
  -2  -4   8 11.3994 54.5118   7
  -2   4   8 84.8603 105.980   6
   2  -4  -8 25.1897 60.7332   7
  -2   4   8 12.8525 59.1703   7
   2  -4  -8 31.1891 77.6056   6
   2   4  -8 81.3972 71.7725   7
  -2  -4   7 10900.0 452.188   6
  -2  -4   7 10097.7 469.095   2
  -2   4   7 10771.3 445.636   2
  -2  -4   7 10611.2 319.385   3
   2  -4  -7 10652.8 426.918   9
   2   4  -7 10402.3 405.832   9
  -2   4   7 11500.8 415.041   9
  -2   4   7 10615.3 470.387   6
   2  -4  -7 10528.0 435.750   6
   2   4  -7 10304.8 432.401   7
   2  -4  -7 10430.8 383.780   7
  -2   4   7 9880.88 399.751   7
  -2  -4   7 10774.5 446.211   7
  -2  -4   6 10013.6 443.417   6
   2   4  -6 10458.8 335.908   3
  -2   4   6 9853.15 423.438   2
  -2  -4   6 8853.10 442.128   2
  -2  -4   6 10101.9 402.361   1
  -2  -4   6 9922.31 301.570   3
   2  -4  -6 10299.8 394.939   9
   2   4  -6 10466.0 385.592   9
  -2   4   6 10785.2 379.735   9
   2  -4  -6 9723.48 344.647   7
   2  -4  -6 10243.3 418.835   6
  -2  -4   6 9889.50 407.403   7
   2   4  -6 9945.98 399.493   7
  -2   4   6 9873.06 365.159   7
  -2   4   6 10154.4 451.562   6
  -2  -4   5 1318.48 167.112   6
  -2  -4   5 1618.45 153.202   1
  -2  -4   5 1216.53 176.892   2
   2   4  -5 1520.73 110.425   3
  -2   4   5 1455.28 164.398   2
  -2  -4   5 1258.62 97.4485   3
   2  -4  -5 1342.44 128.585   9
  -2   4   5 1469.95 120.628   9
   2   4  -5 1731.93 156.195   7
   2  -4  -5 1486.93 159.804   6
  -2   4   5 1501.62 168.282   6
   2  -4  -5 1262.49 103.446   7
  -2  -4   5 1301.37 139.464   7
  -2  -4   4 381.022 105.953   6
   2  -4  -4 437.882 144.267   4
  -2  -4   4 421.515 121.616   2
  -2   4   4 352.546 99.0934   2
   2   4  -4 354.178 57.4699   3
  -2  -4   4 234.130 53.3830   3
   2  -4  -4 278.560 60.6754   9
  -2   4   4 361.432 66.9464   9
  -2  -4   4 322.765 75.1737   7
   2   4  -4 328.372 83.3146   7
  -2   4   4 501.301 109.896   6
   2  -4  -4 311.916 94.0620   6
   2   4  -4 261.997 90.7160   8
   2  -4  -4 321.869 54.4087   7
  -2  -4   3 3526.30 268.787   6
   2  -4  -3 3418.92 248.665   4
  -2  -4   3 3473.68 272.075   2
   2   4  -3 3323.59 191.780   1
   2   4  -3 3181.17 158.331   3
  -2  -4   3 3393.66 168.388   3
  -2   4   3 3118.84 227.291   2
   2  -4  -3 3273.68 160.794   9
   2   4  -3 3379.09 211.771   8
  -2   4   3 3430.70 152.861   9
   2  -4  -3 2977.65 216.849   6
  -2  -4   3 3188.83 193.486   7
   2   4  -3 3134.59 192.264   7
   2  -4  -3 3590.37 120.036   7
  -2   4   3 3356.52 238.518   6
   2  -4  -2 10775.3 413.817   4
  -2  -4   2 10549.3 477.918   6
  -2   4   2 10822.8 458.794   4
  -2  -4   2 10717.7 345.742   3
  -2  -4   2 11730.2 508.535   2
   2   4  -2 10478.3 335.528   3
  -2  -4   2 10230.6 382.736   8
   2   4  -2 10962.5 390.142   8
   2  -4  -2 11304.4 299.776   9
  -2   4   2 11085.6 276.963   9
   2  -4  -2 10521.9 245.740   8
   2  -4  -2 10456.0 417.801   6
  -2  -4   2 10117.3 362.593   7
  -2   4   1 336.857 105.620   4
   2  -4  -1 361.667 103.402   4
  -2  -4   1 298.596 117.561   6
   2   4  -1 222.440 55.6316   3
  -2  -4   1 254.664 68.1589   3
  -2  -4   1 148.278 100.045   2
  -2  -4   1 296.524 75.2250   8
  -2   4   1 331.193 32.4404   9
   2  -4  -1 289.660 39.7052   9
   2   4  -1 251.581 74.4667   8
   2  -4  -1 232.455 90.2246   6
  -2  -4   0 2443.90 166.055   3
   2  -4   0 2240.09 174.218   4
  -2   4   0 2432.70 168.698   5
  -2   4   0 2706.92 208.179   4
  -2  -4   0 2084.04 214.261   6
  -2  -4   0 2611.30 242.457   2
   2   4   0 2442.98 159.128   3
  -2   4   0 2280.21 221.249   1
  -2   4   0 2356.02 86.6928   8
  -2  -4   0 2369.85 167.001   8
   2   4   0 2255.94 165.943   8
   2  -4   0 2297.79 179.285   6
  -2   4   0 2288.74 199.800   6
  -2  -4  -1 71919.8 1506.40   3
   2  -4   1 68811.8 1508.96   4
  -2   4  -1 70767.1 1541.57   4
  -2   4  -1 69508.2 1515.54   5
  -2  -4  -1 74114.0 1692.25   6
  -2   4  -1 72438.9 1580.99   2
   2   4   1 70030.8 1491.92   3
  -2   4  -1 68813.6 1699.48   1
  -2  -4  -1 71967.2 1682.08   2
   2   4   1 70228.4 1622.17   9
  -2  -4  -1 69160.1 1489.92   8
  -2   4  -1 70690.0 1563.72   6
  -2   4  -1 70246.6 1319.49   7
   2  -4   1 71469.8 1532.66   6
   2  -4   2 1735.33 163.554   4
  -2   4  -2 1859.60 169.573   4
   2   4   2 2306.47 170.166   3
  -2  -4  -2 1888.83 161.968   3
  -2   4  -2 2201.69 178.026   5
  -2  -4  -2 2043.41 211.680   6
  -2   4  -2 2013.46 120.958   3
  -2   4  -2 1773.11 208.314   1
  -2  -4  -2 2011.54 214.155   2
  -2   4  -2 2164.39 197.739   2
  -2  -4  -2 2205.88 167.684   8
   2   4   2 2174.83 206.322   9
  -2   4  -2 1778.97 173.811   6
  -2   4  -2 1867.52 108.708   7
   2  -4   2 1838.97 160.960   6
  -2   4  -3 40254.0 1012.84   4
  -2  -4  -3 40151.3 791.101   4
   2  -4   3 40210.6 986.008   4
  -2  -4  -3 41041.6 1003.86   3
   2   4   3 39083.6 989.550   3
  -2  -4  -3 40727.3 1124.04   6
  -2   4  -3 39733.1 827.356   3
  -2  -4  -3 39754.5 1104.62   2
  -2   4  -3 40064.1 1030.33   2
   2  -4   3 40687.7 782.034   9
  -2   4  -3 39646.7 812.515   9
  -2  -4  -3 40208.7 981.497   8
   2   4   3 40470.0 1062.65   9
  -2  -4  -3 39149.6 1106.75   9
  -2   4  -3 39547.4 997.018   6
  -2   4  -3 40285.8 880.804   7
   2  -4   3 41058.8 970.043   6
  -2   4  -4 17057.3 588.164   4
  -2  -4  -4 19721.0 696.748   6
  -2  -4  -4 19574.7 611.677   3
  -2   4  -4 18403.1 605.487   2
  -2  -4  -4 19305.7 675.679   2
  -2   4  -4 18524.9 414.851   3
  -2   4  -4 18045.0 463.475   9
   2  -4   4 18991.3 433.733   9
   2   4   4 18603.4 638.551   9
  -2  -4  -4 18997.2 686.174   9
  -2   4  -4 17872.6 518.191   7
   2  -4   4 18338.0 548.767   6
  -2   4  -4 18206.2 577.861   6
  -2   4  -5 43384.4 1112.97   4
  -2  -4  -5 44710.2 1197.42   6
  -2  -4  -5 45897.7 1121.79   3
  -2   4  -5 45078.7 1111.16   2
  -2  -4  -5 42968.4 1165.82   2
  -2   4  -5 43019.6 859.331   3
  -2   4  -5 43950.5 965.447   9
   2   4   5 43482.7 1163.74   9
   2  -4   5 43357.9 918.299   9
  -2   4  -5 44036.3 1033.91   7
  -2   4  -5 43808.7 1065.51   6
   2  -4   5 44517.9 1018.80   6
  -2   4  -6 18010.2 628.068   4
  -2  -4  -6 17089.1 653.364   6
  -2   4  -6 16204.8 384.927   3
   2  -4   6 16925.3 391.024   3
  -2   4  -6 17699.7 587.397   2
  -2  -4  -6 16743.7 625.646   2
   2   4   6 16465.9 623.120   9
  -2   4  -6 16573.9 500.439   9
   2  -4   6 16838.8 458.774   9
  -2   4  -6 16187.0 547.237   7
  -2   4  -6 16300.0 533.984   6
   2  -4   6 17305.5 509.753   6
  -2  -4  -7 60492.9 1188.22   5
  -2  -4  -7 61941.6 1525.14   6
   2  -4   7 59388.1 1471.28   5
   2  -4   7 61432.0 1172.69   3
  -2   4  -7 60216.5 1414.51   2
  -2  -4  -7 59109.7 1471.23   2
  -2   4  -7 61887.6 1364.71   9
   2   4   7 61471.7 1524.22   9
   2  -4   7 61528.3 1294.02   9
  -2   4  -7 61664.5 1433.51   7
  -2   4  -7 59449.4 1354.69   6
   2  -4   8 5231.34 331.947   5
  -2  -4  -8 5060.22 185.923   5
  -2   4  -8 5257.71 348.759   5
  -2  -4  -8 5026.49 317.158   2
  -2   4  -8 5080.80 298.635   2
   2  -4   8 5220.66 177.917   3
   2   4   8 4991.43 347.381   9
   2  -4   8 5113.97 253.664   9
  -2   4  -8 5286.21 290.603   9
  -2   4  -8 4980.36 263.136   6
  -2   4  -8 5169.72 323.883   7
  -2  -4  -8 5144.34 339.540   6
   2  -4   9-50.7867 100.815   5
  -2  -4  -9 4.85880 38.7289   5
  -2  -4  -9 128.713 110.785   6
  -2   4  -9-97.0049 113.393   5
   2   4   9-7.28003 76.8467   3
  -2  -4  -9 135.559 90.7985   2
   2  -4   9 19.3091 33.2100   3
  -2   4  -9 98.2705 88.1048   2
  -2   4  -9-31.4017 79.6465   9
   2   4   9-54.2527 115.185   9
   2  -4   9 200.695 78.7575   9
  -2   4  -9-109.930 103.210   7
  -2   4  -9-60.0208 67.5369   6
   2  -4  10 5445.01 367.045   5
  -2  -4 -10 5405.34 215.542   5
   2   4  10 6527.88 397.729   3
  -2   4 -10 6303.43 398.553   5
  -2   4 -10 5921.63 324.169   2
  -2  -4 -10 5423.68 321.158   2
   2  -4  10 5777.14 212.681   3
  -2   4 -10 6074.32 360.325   9
  -2  -4 -10 6679.70 451.620   9
   2  -4  10 5805.85 302.378   9
   2   4  10 5509.02 388.735   9
  -2   4 -10 5740.98 369.642   7
  -2   4 -10 5454.89 266.198   6
  -2  -4 -10 5580.60 404.719   7
  -2  -4 -10 5924.96 368.048   6
   2   4  11 457.270 152.329   3
  -2   4 -11 320.447 128.150   5
   2  -4  11 219.759 119.058   5
  -2   4 -11 329.742 80.8813   6
  -2  -4 -11 439.524 138.489   6
  -2  -4 -11 536.702 125.419   2
  -2   4 -11 399.395 123.756   2
   2  -4  11 322.622 63.1694   3
   2   4  11 289.057 138.573   9
   2  -4  11 464.240 119.224   9
[truncated: 1,214,214 more chars]
