# Supplementary material for: Di-μ3-chlorido-1:2:3κ3Cl;2:3:4κ3Cl-di-μ2-chlorido-1:2κ2Cl;3:4κ2Cl-tetra­kis­[(4-amino-1,5-dimethyl-2-phenyl-2,3-di­hydro-1H-pyrazol-3-one-κ2N4,O)chlorido­cadmium(II)] 1.7-hydrate: a new six-coordinate geometry index, τ6
Source: Acta Crystallogr E Crystallogr Commun. 2025 Apr 11;81(Pt 5):393–400. doi: 10.1107/S2056989025003123 (PMC12054759; doi:10.1107/S2056989025003123)
Supplement: Supplementary file 2 [file e-81-00393-Isup2.hkl]

data_I                                                                          
_shelx_title ' ASS2                P 1 21/N 1   R   0.02'                       
_shelx_refln_list_code          4                                               
_shelx_F_calc_maximum      370.84                                               
_exptl_crystal_F_000      1554.00                                               
_reflns_d_resolution_high  0.7184                                               
                                                                                
loop_                                                                           
 _space_group_symop_operation_xyz                                               
 'x, y, z'                                                                      
 '-x+1/2, y+1/2, -z+1/2'                                                        
 '-x, -y, -z'                                                                   
 'x-1/2, -y-1/2, z-1/2'                                                         
                                                                                
_cell_length_a    11.0702                                                       
_cell_length_b    13.5058                                                       
_cell_length_c    19.0700                                                       
_cell_angle_alpha  90.000                                                       
_cell_angle_beta  102.006                                                       
_cell_angle_gamma  90.000                                                       
                                                                                
_shelx_F_squared_multiplier     1.000                                           
                                                                                
loop_                                                                           
 _refln_index_h                                                                 
 _refln_index_k                                                                 
 _refln_index_l                                                                 
 _refln_F_squared_calc                                                          
 _refln_F_squared_meas                                                          
 _refln_F_squared_sigma                                                         
 _refln_observed_status                                                         
   2   0   0      53889.38      50428.62       577.46 o                         
   4   0   0      29491.07      28522.46       280.84 o                         
   6   0   0      12288.52      13886.89       184.73 o                         
   8   0   0         91.00        111.17        24.59 o                         
  10   0   0       9869.55       9838.10       214.52 o                         
  12   0   0      12952.24      12790.46       323.45 o                         
  14   0   0       2145.40       2254.03       176.30 o                         
   1   1   0       2611.40       2589.95        51.51 o                         
   2   1   0      15277.21      16169.76       150.46 o                         
   3   1   0       1022.65        934.27        21.41 o                         
   4   1   0       2057.26       2293.17        38.11 o                         
   5   1   0      61143.18      58540.92       379.53 o                         
   6   1   0        234.58        220.44        18.78 o                         
   7   1   0      27358.80      26726.47       191.14 o                         
   8   1   0        141.58        122.29        18.38 o                         
   9   1   0       6892.77       6657.34        98.52 o                         
  10   1   0         88.04         75.92        19.69 o                         
  11   1   0        163.72         82.21        26.52 o                         
  12   1   0        865.42        855.65        60.31 o                         
  13   1   0        423.89        485.24        50.34 o                         
  14   1   0       5137.79       5241.05       186.27 o                         
  15   1   0       1430.02       1583.29       238.00 o                         
   0   2   0      66375.09      65990.66       536.55 o                         
   1   2   0       7041.96       6741.06        63.87 o                         
   2   2   0       6841.65       6840.10        65.69 o                         
   3   2   0       1216.39       1500.75        24.84 o                         
   4   2   0         66.17        156.76        12.14 o                         
   5   2   0       4315.27       4300.65        61.61 o                         
   6   2   0       1436.36       1359.27        36.49 o                         
   7   2   0      13843.09      13821.30       145.21 o                         
   8   2   0        139.58        143.13        17.05 o                         
   9   2   0       8395.41       8190.07       135.80 o                         
  10   2   0       2270.12       2089.82        63.46 o                         
  11   2   0         64.19        111.72        36.26 o                         
  12   2   0       5755.57       5836.43       147.30 o                         
  13   2   0        235.36        218.50        38.77 o                         
  14   2   0        213.06        243.51        69.66 o                         
   1   3   0       3602.71       3522.41        35.92 o                         
   2   3   0      54754.71      53123.59       489.87 o                         
   3   3   0      12580.84      13105.05       111.10 o                         
   4   3   0      14049.41      14019.27       137.83 o                         
   5   3   0        136.58         87.72        13.35 o                         
   6   3   0        708.20        753.93        29.90 o                         
   7   3   0        132.58        144.36        18.61 o                         
   8   3   0       1270.94       1289.54        39.43 o                         
   9   3   0       1759.43       1577.30        50.99 o                         
  10   3   0       1776.57       1555.17        53.55 o                         
  11   3   0       4148.47       3928.96       101.34 o                         
  12   3   0        427.44        523.66        49.11 o                         
  13   3   0       1140.54       1085.15        67.97 o                         
  14   3   0      19749.25      21136.18       576.25 o                         
   0   4   0     103824.06     109585.95       603.55 o                         
   1   4   0      34546.68      36477.44       199.48 o                         
   2   4   0        975.29       1103.20        21.08 o                         
   3   4   0      20951.54      20661.70       157.57 o                         
   4   4   0        757.84        652.60        17.22 o                         
   5   4   0       8671.16       8576.19        90.65 o                         
   6   4   0       6542.16       6857.94        85.81 o                         
   7   4   0      16977.09      16383.42       161.45 o                         
   8   4   0         42.10          3.41        16.92 o                         
   9   4   0      17762.19      17539.26       206.30 o                         
  10   4   0       1609.59       1540.29        59.13 o                         
  11   4   0         63.08         36.96        28.72 o                         
  12   4   0        396.51        329.09        47.19 o                         
  13   4   0        222.70        327.96        49.95 o                         
   1   5   0       1410.53       1269.61        18.63 o                         
   2   5   0      50737.21      52155.13       296.84 o                         
   3   5   0       5993.95       6321.23        75.56 o                         
   4   5   0      12307.34      12231.70       122.10 o                         
   5   5   0      15876.58      15347.29       120.86 o                         
   6   5   0        479.80        549.81        17.59 o                         
   7   5   0       3153.01       3141.60        60.91 o                         
   8   5   0      13926.14      14204.61       178.31 o                         
   9   5   0       4709.83       4542.24        87.46 o                         
  10   5   0       5466.43       5319.81       121.46 o                         
  11   5   0        476.15        443.18        40.70 o                         
  12   5   0       4655.57       4718.99       147.62 o                         
  13   5   0       1919.99       1849.79       161.14 o                         
   0   6   0      50205.18      51493.93       299.20 o                         
   1   6   0       1785.09       1666.79        22.92 o                         
   2   6   0       1520.80       1544.85        25.80 o                         
   3   6   0      21009.50      21620.11       181.63 o                         
   4   6   0      19199.67      19720.11       142.91 o                         
   5   6   0        232.81        221.19        19.56 o                         
   6   6   0       2132.02       2326.26        52.49 o                         
   7   6   0       9588.06       9465.85       113.40 o                         
   8   6   0       2609.59       2695.57        58.34 o                         
   9   6   0       4669.25       4580.44        84.34 o                         
  10   6   0       7557.00       7397.71       140.96 o                         
  11   6   0        501.40        450.50        47.00 o                         
  12   6   0       3832.31       3654.36       150.84 o                         
  13   6   0        492.20        489.96        84.30 o                         
   1   7   0        723.19        737.38        16.19 o                         
   2   7   0         54.85        107.93        10.46 o                         
   3   7   0        104.50        136.66        13.28 o                         
   4   7   0       2178.61       2220.26        48.44 o                         
   5   7   0      28927.81      28996.51       192.19 o                         
   6   7   0       6139.85       6322.49        85.23 o                         
   7   7   0       6313.04       6229.41       125.80 o                         
   8   7   0       2763.09       2902.18        73.75 o                         
   9   7   0      11354.54      10964.02       148.88 o                         
  10   7   0        668.48        640.56        49.70 o                         
  11   7   0       5235.61       4890.77       168.94 o                         
  12   7   0        186.36        235.38        49.79 o                         
  13   7   0         75.61         98.67        79.84 o                         
   0   8   0       9303.57       8943.89        93.83 o                         
   1   8   0        333.38        285.34        14.01 o                         
   2   8   0       5295.76       5425.92        58.77 o                         
   3   8   0       5122.14       5609.83        75.20 o                         
   4   8   0       8153.57       8562.96        96.11 o                         
   5   8   0        609.95        658.70        32.35 o                         
   6   8   0       3365.87       3518.03        96.96 o                         
   7   8   0        446.16        448.95        21.33 o                         
   8   8   0          4.75         12.36        16.11 o                         
   9   8   0        191.89        202.13        55.90 o                         
  10   8   0       6971.34       7257.36       217.50 o                         
  11   8   0       2082.46       2121.96       113.77 o                         
  12   8   0       5711.80       5403.55       215.14 o                         
  13   8   0        147.06        137.11        73.10 o                         
   1   9   0        711.95        798.57        21.18 o                         
   2   9   0       3068.61       2878.88        42.70 o                         
   3   9   0       1032.53       1040.38        31.02 o                         
   4   9   0       1961.72       2170.19        56.04 o                         
   5   9   0       2459.39       2302.47        71.71 o                         
   6   9   0       5868.98       6011.11       133.12 o                         
   7   9   0       5967.85       6034.00       139.14 o                         
   8   9   0          7.84        -30.56        30.56 o                         
   9   9   0        364.58        360.93        44.76 o                         
  10   9   0       4993.38       4988.21       156.06 o                         
  11   9   0       9058.22       9251.48       347.75 o                         
  12   9   0        169.26        251.02        86.76 o                         
   0  10   0       6902.17       7258.44        99.88 o                         
   1  10   0        830.90        899.03        23.06 o                         
   2  10   0        446.87        422.62        20.43 o                         
   3  10   0      15497.97      15573.92       153.95 o                         
   4  10   0         94.43        106.42        18.92 o                         
   5  10   0        501.83        496.55        49.30 o                         
   6  10   0        485.84        528.41        43.18 o                         
   7  10   0       3500.62       3606.66       115.03 o                         
   8  10   0       6918.12       6848.65       159.48 o                         
   9  10   0       6902.49       6738.77       165.31 o                         
  10  10   0       1506.07       1523.69        82.90 o                         
  11  10   0        423.74        464.04        59.93 o                         
   1  11   0       2010.35       2050.21        42.96 o                         
   2  11   0      31617.93      32302.30       238.12 o                         
   3  11   0       2666.06       2767.82        63.53 o                         
   4  11   0       1057.35       1012.02        55.35 o                         
   5  11   0       1565.22       1549.57        57.49 o                         
   6  11   0       1080.92        974.99        53.39 o                         
   7  11   0         13.60         19.37        30.60 o                         
   8  11   0       4619.32       4744.40       137.85 o                         
   9  11   0         18.87        -32.78        38.73 o                         
  10  11   0       3363.18       3358.96       122.98 o                         
   0  12   0       3274.74       3360.44        81.15 o                         
   1  12   0        338.86        368.14        22.43 o                         
   2  12   0        223.94        238.36        22.99 o                         
   3  12   0      11403.61      11365.98       161.22 o                         
   4  12   0      13614.56      13251.82       214.85 o                         
   5  12   0       2726.76       2690.38        84.27 o                         
   6  12   0         12.23         15.00        23.74 o                         
   7  12   0       6884.80       6768.67       161.23 o                         
   8  12   0       5414.31       5434.50       148.52 o                         
   9  12   0       2574.60       2654.69       107.30 o                         
  10  12   0       1132.61       1215.75       130.04 o                         
   1  13   0       4395.81       4451.25        75.38 o                         
   2  13   0       8497.19       8449.13       119.87 o                         
   3  13   0        924.51        921.46        62.98 o                         
   4  13   0       1295.07       1339.28        67.00 o                         
   5  13   0       4392.06       4303.51       109.37 o                         
   6  13   0       5474.11       5545.00       130.40 o                         
   7  13   0       1117.40       1051.32        93.11 o                         
   8  13   0        177.38        234.05        60.54 o                         
   9  13   0       1824.26       1925.68       136.54 o                         
   0  14   0       8471.63       8253.31       239.81 o                         
   1  14   0       8498.44       8208.90       157.05 o                         
   2  14   0         31.00         17.46        30.62 o                         
   3  14   0       1791.44       1729.44        87.81 o                         
   4  14   0       1938.14       1899.90        92.81 o                         
   5  14   0        122.74        158.28        34.09 o                         
   6  14   0         83.18        150.95        37.22 o                         
   7  14   0        470.36        539.64       105.06 o                         
   8  14   0         28.95          2.36        64.07 o                         
   9  14   0       1593.79       1973.56       222.72 o                         
   1  15   0        449.04        516.31        99.66 o                         
   2  15   0       1830.07       1843.99        95.51 o                         
   3  15   0        423.72        425.98        53.70 o                         
   4  15   0       1171.90       1189.22        85.31 o                         
   5  15   0       3835.13       3873.21       170.60 o                         
   6  15   0       5986.88       6475.28       283.88 o                         
   7  15   0       4102.20       4132.87       370.01 o                         
   8  15   0        887.28        929.47       159.61 o                         
   0  16   0       8500.66       9098.87       397.22 o                         
   1  16   0       2088.83       2292.53       161.09 o                         
   2  16   0       1825.79       1934.65       115.35 o                         
   3  16   0       1319.04       1294.86       125.86 o                         
   4  16   0        137.99        145.40        52.10 o                         
   5  16   0       2772.64       2642.92       190.65 o                         
   6  16   0         70.27        214.16       104.17 o                         
   1  17   0        507.29        509.05       120.70 o                         
   4  17   0        137.93         38.26        81.45 o                         
   5  17   0       4897.64       4529.08       349.92 o                         
 -15   0   1       2002.56       2539.40       274.74 o                         
 -13   0   1       3888.96       3616.93       174.61 o                         
 -11   0   1          5.00          1.21        38.06 o                         
  -9   0   1       3259.56       3140.84        96.01 o                         
  -7   0   1      75509.11      74118.31       756.10 o                         
  -5   0   1      71585.84      71909.94       641.49 o                         
  -3   0   1      22336.97      23260.29       205.45 o                         
   1   0   1       1985.34       1922.85        51.68 o                         
   3   0   1       9576.23       9209.66       114.02 o                         
   5   0   1     132541.64     133749.69      1027.81 o                         
   7   0   1       4253.78       4114.73        81.80 o                         
   9   0   1      20760.04      20601.40       279.46 o                         
  11   0   1         67.53         43.16        32.77 o                         
  13   0   1        682.59        721.51        82.50 o                         
 -15   1   1       1141.44       1155.99       207.70 o                         
 -14   1   1         20.81         26.56        42.14 o                         
 -13   1   1          2.04        -21.28        33.55 o                         
 -12   1   1      12667.01      12692.30       227.65 o                         
 -11   1   1         91.93         96.55        30.37 o                         
 -10   1   1       4113.14       3924.51        88.01 o                         
  -9   1   1      23790.37      23197.08       255.66 o                         
  -8   1   1       3452.02       3461.51        64.56 o                         
  -7   1   1       7319.22       7329.14       108.23 o                         
  -6   1   1      11450.73      11480.24       119.02 o                         
  -5   1   1      20868.71      20912.51       149.95 o                         
  -4   1   1          0.65         34.05        13.25 o                         
  -3   1   1       3067.24       2834.38        34.75 o                         
  -2   1   1      34262.04      33683.19       258.38 o                         
  -1   1   1       6711.06       6071.06        66.30 o                         
   1   1   1       3671.19       3759.08        47.32 o                         
   2   1   1       6004.75       6245.94        60.36 o                         
   3   1   1       2323.91       2282.95        34.55 o                         
   4   1   1       9045.64       8447.70        72.32 o                         
   5   1   1        664.41        784.29        23.23 o                         
   6   1   1       1984.24       2008.21        43.27 o                         
   7   1   1      14994.68      14868.16       133.37 o                         
   8   1   1        226.95        216.90        19.36 o                         
   9   1   1         91.46         86.62        18.98 o                         
  10   1   1      14656.42      14094.28       197.28 o                         
  11   1   1        450.73        450.80        43.21 o                         
  12   1   1       4462.99       4360.44       120.79 o                         
  13   1   1          1.18          6.19        29.33 o                         
  14   1   1       5372.11       5337.82       215.33 o                         
 -14   2   1      17288.49      17566.20       425.79 o                         
 -13   2   1        170.09        186.05        39.21 o                         
 -12   2   1        149.21         78.73        38.60 o                         
 -11   2   1        585.48        498.62        44.42 o                         
 -10   2   1       7452.07       7349.27       134.54 o                         
  -9   2   1       3188.81       3153.28        68.45 o                         
  -8   2   1         77.26         64.34        15.92 o                         
  -7   2   1      19738.58      19053.14       168.62 o                         
  -6   2   1          8.21         11.00        12.17 o                         
  -5   2   1      19805.63      19344.80       162.01 o                         
  -4   2   1       2649.68       2370.68        39.66 o                         
  -3   2   1       1719.79       2023.03        32.14 o                         
  -2   2   1      12880.27      13444.73       149.74 o                         
  -1   2   1      27126.29      26986.12       220.18 o                         
   0   2   1      10473.07      10616.86        72.55 o                         
   1   2   1        222.04        337.53        11.35 o                         
   2   2   1      26419.86      25717.04       183.56 o                         
   3   2   1        753.48        660.30        18.59 o                         
   4   2   1       3490.51       3887.53        52.32 o                         
   5   2   1      19087.52      18655.26       145.48 o                         
   6   2   1       2837.61       2916.73        52.56 o                         
   7   2   1       5515.92       5444.36        72.73 o                         
   8   2   1        241.39        218.52        20.03 o                         
   9   2   1       6012.08       6078.11        95.91 o                         
  10   2   1        502.32        372.15        40.64 o                         
  11   2   1       3281.78       3169.83        86.61 o                         
  12   2   1       4853.41       4927.45       134.07 o                         
  13   2   1         95.62        112.55        34.78 o                         
  14   2   1       7121.44       7105.43       311.48 o                         
 -14   3   1        492.85        610.52       128.79 o                         
 -13   3   1        210.93        124.06        33.67 o                         
 -12   3   1       2705.20       2542.28        96.73 o                         
 -11   3   1       1127.65       1061.63        54.17 o                         
 -10   3   1       2549.55       2542.32        76.57 o                         
  -9   3   1      32132.28      30927.32       297.63 o                         
  -8   3   1         22.90         36.11        14.22 o                         
  -7   3   1       2326.20       2222.86        52.96 o                         
  -6   3   1        957.80        948.68        31.45 o                         
  -5   3   1      13574.10      12742.47       128.26 o                         
  -4   3   1        564.61        663.71        19.53 o                         
  -3   3   1       1660.76       1299.08        26.52 o                         
  -2   3   1      22306.28      22187.51       201.79 o                         
  -1   3   1      21772.21      23613.77       123.46 o                         
   0   3   1       9975.88       9481.55        51.69 o                         
   1   3   1       5834.28       6338.41        46.12 o                         
   2   3   1          1.47          8.25         8.22 o                         
   3   3   1       1674.19       1291.77        25.47 o                         
   4   3   1         10.20         14.01         9.84 o                         
   5   3   1       2095.69       2395.75        38.98 o                         
   6   3   1       4869.04       4626.84        75.18 o                         
   7   3   1      41536.17      41067.86       267.43 o                         
   8   3   1        250.62        271.73        27.76 o                         
   9   3   1      14220.25      14469.28       175.07 o                         
  10   3   1       2554.89       2425.90        72.16 o                         
  11   3   1        350.19        401.33        37.12 o                         
  12   3   1          1.18         10.28        27.30 o                         
  13   3   1       2437.47       2444.36       111.04 o                         
  14   3   1         69.28        237.41        81.59 o                         
 -14   4   1       8923.18       8971.94       563.44 o                         
 -13   4   1         72.41        158.47        42.13 o                         
 -12   4   1          1.91         -0.76        38.65 o                         
 -11   4   1        723.83        660.39        48.78 o                         
 -10   4   1       3671.26       3733.07        90.88 o                         
  -9   4   1       2119.94       1917.40        61.71 o                         
  -8   4   1       5815.11       5582.85       100.61 o                         
  -7   4   1        893.36        915.79        30.41 o                         
  -6   4   1        282.89        260.58        16.34 o                         
  -5   4   1        790.32        854.76        27.76 o                         
  -4   4   1      14727.70      14417.11       137.23 o                         
  -3   4   1       6204.89       6305.96        68.25 o                         
  -2   4   1        165.40        136.35         8.56 o                         
  -1   4   1      16948.45      17039.74        95.59 o                         
   0   4   1      83937.16      85870.07       382.52 o                         
   1   4   1      25696.14      28975.34       142.32 o                         
   2   4   1      33648.41      32901.39       192.04 o                         
   3   4   1       2792.96       2777.79        39.07 o                         
   4   4   1       4234.04       4288.77        60.53 o                         
   5   4   1       4452.28       4473.20        69.33 o                         
   6   4   1        762.77        762.60        26.33 o                         
   7   4   1       1588.88       1701.56        41.99 o                         
   8   4   1       1874.61       1895.37        66.45 o                         
   9   4   1        103.68        112.78        20.68 o                         
  10   4   1          0.04         36.14        23.89 o                         
  11   4   1        878.99        858.84        51.72 o                         
  12   4   1       8635.60       8815.63       179.69 o                         
  13   4   1        556.51        571.08        60.71 o                         
 -13   5   1         99.94        109.17        46.97 o                         
 -12   5   1       1905.12       1906.34        93.87 o                         
 -11   5   1          5.71         43.00        26.61 o                         
 -10   5   1        236.27        224.53        21.48 o                         
  -9   5   1       1182.11       1192.56        41.59 o                         
  -8   5   1       5932.19       5686.57        95.95 o                         
  -7   5   1        559.95        510.40        27.88 o                         
  -6   5   1       3114.58       3096.52        47.57 o                         
  -5   5   1      21965.65      21839.67       176.49 o                         
  -4   5   1       2503.43       2318.23        39.27 o                         
  -3   5   1      71041.37      73744.53       528.47 o                         
  -2   5   1      13603.25      14068.43       111.58 o                         
  -1   5   1        162.09        128.90         7.20 o                         
   0   5   1      42652.93      43736.36       198.37 o                         
   1   5   1          1.88         19.63         6.44 o                         
   2   5   1       1028.37        952.14        18.94 o                         
   3   5   1      21674.74      22413.35       155.04 o                         
   4   5   1      10713.79      10600.22       103.27 o                         
   5   5   1       7910.16       8377.19        93.20 o                         
   6   5   1       3840.33       3883.75        64.70 o                         
   7   5   1      26493.23      25952.61       244.21 o                         
   8   5   1       2283.93       2221.33        56.29 o                         
   9   5   1       7021.44       6805.97       110.95 o                         
  10   5   1       2866.59       2622.34        83.46 o                         
  11   5   1        326.49        360.98        38.82 o                         
  12   5   1       4377.93       4439.19       160.42 o                         
  13   5   1        144.14        127.78        57.42 o                         
 -13   6   1       1106.23       1109.71       191.36 o                         
 -12   6   1        722.47        691.52        73.02 o                         
 -11   6   1        775.30        724.05        57.79 o                         
 -10   6   1       2684.81       2657.84        82.80 o                         
  -9   6   1       2260.69       2252.53        53.56 o                         
  -8   6   1      15397.78      15304.88       158.08 o                         
  -7   6   1      14128.71      13993.94       143.95 o                         
  -6   6   1        647.56        750.15        19.63 o                         
  -5   6   1      32334.15      32491.82       243.14 o                         
  -4   6   1       8149.00       8391.50       100.85 o                         
  -3   6   1      16889.34      17630.73       160.96 o                         
  -2   6   1       7819.30       8132.46        70.15 o                         
  -1   6   1      39812.93      41461.64       209.70 o                         
   0   6   1      21118.85      22345.08       117.02 o                         
   1   6   1      11305.42      11692.52        76.91 o                         
   2   6   1      39919.87      40655.61       256.99 o                         
   3   6   1         49.59         93.44         9.47 o                         
   4   6   1      11587.56      11924.26       110.96 o                         
   5   6   1      43593.48      44875.20       318.85 o                         
   6   6   1         51.44         57.77        12.30 o                         
   7   6   1         31.05         11.47         9.36 o                         
   8   6   1       1416.28       1426.74        40.69 o                         
   9   6   1      10463.30      10260.24       159.66 o                         
  10   6   1        275.93        248.04        29.52 o                         
  11   6   1        968.43       1029.69        83.17 o                         
  12   6   1       5638.55       5969.71       193.52 o                         
  13   6   1       1740.33       1860.61       208.86 o                         
 -13   7   1       1455.91       1441.89       183.55 o                         
 -12   7   1       9228.48       9524.40       251.87 o                         
 -11   7   1       2071.25       1960.59       107.52 o                         
 -10   7   1       6293.96       6580.32       157.33 o                         
  -9   7   1        746.08        681.24        31.25 o                         
  -8   7   1       9101.52       8589.31       204.45 o                         
  -7   7   1        977.11       1036.62        43.79 o                         
  -6   7   1        840.78        901.07        26.51 o                         
  -5   7   1        898.98        871.10        27.64 o                         
  -4   7   1      10157.77      10733.93       118.00 o                         
  -3   7   1      18685.85      19556.54       172.31 o                         
  -2   7   1      43203.34      45338.86       257.14 o                         
  -1   7   1      28472.52      30265.12       165.79 o                         
   0   7   1      31988.00      32325.30       166.68 o                         
   1   7   1       1795.53       1842.52        27.45 o                         
   2   7   1       2929.12       3090.11        38.12 o                         
   3   7   1        129.48        110.60        12.74 o                         
   4   7   1      27984.57      29063.54       206.52 o                         
   5   7   1       1127.71       1208.78        33.44 o                         
   6   7   1        230.25        200.45        24.31 o                         
   7   7   1         37.66         10.95        15.89 o                         
   8   7   1         73.83         60.77        28.83 o                         
   9   7   1        183.70        181.63        25.37 o                         
  10   7   1      15008.28      14945.75       388.40 o                         
  11   7   1         60.11         67.83        51.27 o                         
  12   7   1       1110.16        960.65        90.29 o                         
  13   7   1        157.86        166.28        90.73 o                         
 -13   8   1          7.47        -93.08        93.08 o                         
 -12   8   1        224.64        219.98        52.08 o                         
 -11   8   1       4480.84       4504.86       163.96 o                         
 -10   8   1       1400.47       1327.96        87.03 o                         
  -9   8   1        929.59       1052.05        59.09 o                         
  -8   8   1         34.34         37.47        13.68 o                         
  -7   8   1       8392.22       8180.39        94.00 o                         
  -6   8   1       3548.61       3636.15        92.59 o                         
  -5   8   1       5295.61       5042.77        80.75 o                         
  -4   8   1        137.75         90.37        14.27 o                         
  -3   8   1        168.07        144.58        18.75 o                         
  -2   8   1         97.06         97.69        14.51 o                         
  -1   8   1       7628.31       7840.76        63.36 o                         
   0   8   1      19380.82      21298.91       123.83 o                         
   1   8   1         81.19        101.94        12.13 o                         
   2   8   1        720.15        670.01        19.37 o                         
   3   8   1       2264.34       2207.94        45.70 o                         
   4   8   1       3074.48       3147.10        47.50 o                         
   5   8   1       6836.94       6851.70       101.23 o                         
   6   8   1       1361.71       1360.95        43.94 o                         
   7   8   1       1067.11       1077.26        43.87 o                         
   8   8   1         59.42         22.00        19.73 o                         
   9   8   1       8598.56       8738.74       172.46 o                         
  10   8   1        899.24        992.35        75.95 o                         
  11   8   1      15734.16      14970.37       659.20 o                         
  12   8   1         10.05         46.37        70.35 o                         
  13   8   1        530.43        638.38       124.68 o                         
 -13   9   1       2898.32       2936.54       255.92 o                         
 -12   9   1       3508.74       3075.71       246.21 o                         
 -11   9   1        346.82        371.74        55.89 o                         
 -10   9   1        714.91        636.86        65.57 o                         
  -9   9   1        315.28        329.32        42.12 o                         
  -8   9   1          8.23         -2.90        25.98 o                         
  -7   9   1        297.34        275.71        33.77 o                         
  -6   9   1        186.63         96.34        23.87 o                         
  -5   9   1       2533.92       2444.16        57.88 o                         
  -4   9   1       3377.81       3487.76        65.91 o                         
  -3   9   1      15191.32      15858.43       139.68 o                         
  -2   9   1      14330.24      14311.06       133.63 o                         
  -1   9   1       4391.10       4288.49        46.12 o                         
   0   9   1        870.86        808.03        20.24 o                         
   1   9   1        799.88        873.97        21.94 o                         
   2   9   1         20.94         30.80         9.48 o                         
   3   9   1       4288.48       4254.15        63.79 o                         
   4   9   1      10141.69      10482.93       129.03 o                         
   5   9   1        406.72        403.52        33.13 o                         
   6   9   1      18690.73      18999.28       260.02 o                         
   7   9   1       2527.10       2425.68        87.07 o                         
   8   9   1       3142.94       3191.86       103.84 o                         
   9   9   1       8938.76       8796.34       186.26 o                         
  10   9   1        324.13        300.15        47.74 o                         
  11   9   1        853.39        996.68        91.48 o                         
  12   9   1        260.77        170.98        83.41 o                         
 -12  10   1          5.65         72.98        71.30 o                         
 -11  10   1         17.73         45.95        39.26 o                         
 -10  10   1       7677.39       7948.25       188.57 o                         
  -9  10   1        434.04        426.73        46.95 o                         
  -8  10   1       3080.86       2917.19       103.91 o                         
  -7  10   1       7869.07       7907.21       166.51 o                         
  -6  10   1       2797.09       2786.85        85.47 o                         
  -5  10   1        505.80        548.45        54.95 o                         
  -4  10   1       2390.26       2389.33        53.85 o                         
  -3  10   1       1363.57       1365.48        33.75 o                         
  -2  10   1      11792.07      11603.39       111.51 o                         
  -1  10   1        144.48        192.02        13.35 o                         
   0  10   1       1532.90       1579.64        37.31 o                         
   1  10   1      10691.08      10776.18        92.06 o                         
   2  10   1      16035.68      15653.67       131.29 o                         
   3  10   1       3203.54       3095.64        62.92 o                         
   4  10   1       6053.78       6083.29       110.64 o                         
   5  10   1       1074.81       1030.07        50.24 o                         
   6  10   1       1695.80       1626.54        69.78 o                         
   7  10   1        941.78        940.61        57.86 o                         
   8  10   1       3152.94       3029.92       104.19 o                         
   9  10   1       1513.24       1582.42        80.20 o                         
  10  10   1       2671.94       2614.06       117.18 o                         
  11  10   1       2297.90       2542.43       141.56 o                         
 -11  11   1        239.46        145.18        76.23 o                         
 -10  11   1          1.78         39.51        35.31 o                         
  -9  11   1       4847.36       4951.16       143.74 o                         
  -8  11   1        731.19        812.97        67.14 o                         
  -7  11   1        519.61        542.35        55.38 o                         
  -6  11   1       2039.21       2048.80        75.72 o                         
  -5  11   1      13083.07      13033.76       195.10 o                         
  -4  11   1       2358.34       2356.78        72.03 o                         
  -3  11   1      35624.07      36333.16       274.88 o                         
  -2  11   1       1427.13       1459.12        40.18 o                         
  -1  11   1        229.43        279.69        16.96 o                         
   0  11   1       1896.00       1931.77        38.89 o                         
   1  11   1         70.67         81.44        13.29 o                         
   2  11   1         32.20         38.44        10.83 o                         
   3  11   1      12414.78      12409.57       164.39 o                         
   4  11   1       1400.49       1495.84        65.40 o                         
   5  11   1        257.60        309.63        29.58 o                         
   6  11   1       1515.97       1565.47        70.74 o                         
   7  11   1      20361.37      20236.83       292.69 o                         
   8  11   1       5897.48       5936.46       150.43 o                         
   9  11   1       1301.17       1248.20        83.15 o                         
  10  11   1        787.53        871.46        79.68 o                         
 -10  12   1       6665.03       6822.92       296.50 o                         
  -9  12   1       1655.70       1621.73       111.71 o                         
  -8  12   1       4450.75       4438.67       135.80 o                         
  -7  12   1        206.06        175.28        49.29 o                         
  -6  12   1        746.64        750.78        45.00 o                         
  -5  12   1        680.55        756.44        53.79 o                         
  -4  12   1       2180.48       2169.84        82.41 o                         
  -3  12   1       8501.75       8845.91       137.16 o                         
  -2  12   1      11702.08      11752.97       117.59 o                         
  -1  12   1       4157.85       4240.76        65.27 o                         
   0  12   1       2046.13       1990.79        42.55 o                         
   1  12   1      16130.30      16296.27       142.19 o                         
   2  12   1      16626.83      16749.85       171.42 o                         
   3  12   1        508.42        488.21        46.27 o                         
   4  12   1        219.69        232.73        33.61 o                         
   5  12   1       1554.79       1514.23        62.91 o                         
   6  12   1        515.91        554.13        56.28 o                         
   7  12   1        261.53        297.98        43.02 o                         
   8  12   1       1363.34       1231.57        71.28 o                         
   9  12   1       1710.27       1749.63       102.80 o                         
  10  12   1        283.59         38.54        77.24 o                         
  -9  13   1       1462.25       1414.19       122.30 o                         
  -8  13   1       8711.67       8785.24       202.03 o                         
  -7  13   1          6.55         42.03        29.17 o                         
  -6  13   1       1278.78       1377.23        66.23 o                         
  -5  13   1       2010.48       2040.26        85.68 o                         
  -4  13   1       8190.82       8355.98       170.91 o                         
  -3  13   1       3141.66       3216.62        99.55 o                         
  -2  13   1       1135.94       1211.79        43.68 o                         
  -1  13   1       5245.77       5308.82        87.49 o                         
   0  13   1       4559.69       4555.21        78.19 o                         
   1  13   1        107.79        160.21        27.96 o                         
   2  13   1        571.48        578.48        42.08 o                         
   3  13   1          7.15         37.07        31.40 o                         
   4  13   1       5270.89       5141.97       145.59 o                         
   5  13   1        437.64        421.27        37.38 o                         
   6  13   1        542.21        575.41        44.44 o                         
   7  13   1      13474.51      13596.41       269.58 o                         
   8  13   1        626.25        554.65        62.33 o                         
   9  13   1        979.34       1142.80       124.33 o                         
  -9  14   1         85.09         38.63        56.80 o                         
  -8  14   1        565.99        621.83        91.15 o                         
  -7  14   1       6741.18       6739.90       189.61 o                         
  -6  14   1      10331.52      10381.37       188.44 o                         
  -5  14   1       1907.79       1781.13        82.84 o                         
  -4  14   1         47.41         25.83        30.56 o                         
  -3  14   1        286.75        338.84        47.76 o                         
  -2  14   1        401.76        468.91        51.62 o                         
  -1  14   1        127.70         92.42        26.34 o                         
   0  14   1        690.45        655.60        52.18 o                         
   1  14   1        111.84        136.08        56.21 o                         
   2  14   1         54.03         50.65        29.76 o                         
   3  14   1        322.79        265.96        45.08 o                         
   4  14   1       2197.87       2222.38       112.41 o                         
   5  14   1       1989.93       2062.96        98.74 o                         
   6  14   1       1278.99       1335.67       103.41 o                         
   7  14   1        284.86        410.53        90.65 o                         
   8  14   1       3941.00       3729.84       229.85 o                         
  -8  15   1         33.45          3.66        81.85 o                         
  -7  15   1        211.52        285.26       169.02 o                         
  -6  15   1         17.82         54.39        43.10 o                         
  -5  15   1       1061.30        994.25        73.78 o                         
  -4  15   1        427.30        377.45        59.43 o                         
  -3  15   1        428.05        410.14        50.43 o                         
  -2  15   1       5217.63       5078.82       151.02 o                         
  -1  15   1       1723.66       1825.70        88.83 o                         
   0  15   1       6606.90       6526.73       197.00 o                         
   1  15   1       1525.30       1436.66        94.47 o                         
   2  15   1          2.68        -32.74        35.61 o                         
   3  15   1       5256.37       5408.02       156.74 o                         
   4  15   1         52.67         31.11        41.18 o                         
   5  15   1       2251.12       2431.02       136.01 o                         
   6  15   1        904.89        879.50        92.75 o                         
   7  15   1        154.55        180.64       113.29 o                         
  -6  16   1       2016.49       1939.69       249.50 o                         
  -5  16   1       3226.89       3069.56       207.76 o                         
  -4  16   1         14.16        -54.88        54.88 o                         
  -3  16   1        368.50        305.66        59.25 o                         
  -2  16   1       2825.93       2825.79       115.40 o                         
  -1  16   1         90.31         70.21        56.81 o                         
   0  16   1        204.63        161.01        57.01 o                         
   1  16   1       1116.56       1193.32       119.06 o                         
   2  16   1       3793.33       3796.43       160.23 o                         
   3  16   1       1031.17       1095.87        92.20 o                         
   4  16   1        685.82        677.84       102.77 o                         
   5  16   1       3580.82       3774.04       225.88 o                         
   6  16   1       2833.08       2817.52       288.02 o                         
  -5  17   1       3085.72       2783.35       273.13 o                         
  -4  17   1       2308.36       2100.58       231.45 o                         
  -1  17   1        993.04        981.91       136.46 o                         
   0  17   1       5327.89       5533.87       303.66 o                         
   1  17   1       1833.51       1638.91       235.47 o                         
   2  17   1          0.62        -82.46        92.89 o                         
   4  17   1         37.09        -95.51        95.51 o                         
   5  17   1       1387.45       1174.66       188.71 o                         
 -14   0   2       2023.19       1843.28       163.99 o                         
 -12   0   2      20059.47      20924.75       433.86 o                         
 -10   0   2          3.65         -1.55        37.84 o                         
  -8   0   2      37427.46      37246.79      1005.94 o                         
  -6   0   2      10382.66       9438.59       135.88 o                         
  -4   0   2      17293.94      18076.26       215.54 o                         
  -2   0   2      70438.12      72230.40       662.97 o                         
   0   0   2       8896.77       9300.09       143.77 o                         
   2   0   2      78247.55      80116.54       605.49 o                         
   4   0   2      22674.42      21351.01       227.91 o                         
   6   0   2        217.23        226.96        38.29 o                         
   8   0   2        235.22        180.27        26.42 o                         
  10   0   2      10862.88      10566.83       225.98 o                         
  12   0   2        483.34        461.70        65.31 o                         
  14   0   2       9460.09      10250.04       373.63 o                         
 -15   1   2         73.25        -54.21       113.72 o                         
 -14   1   2       4208.43       4335.82       171.79 o                         
 -13   1   2       3566.82       3585.32       122.51 o                         
 -12   1   2       1354.12       1425.43        75.25 o                         
 -11   1   2         57.42         59.30        35.95 o                         
 -10   1   2       4652.12       4637.67       114.83 o                         
  -9   1   2         95.46         94.51        25.35 o                         
  -8   1   2          0.88         14.70        19.62 o                         
  -7   1   2      33756.40      33351.12       252.54 o                         
  -6   1   2        734.61        754.60        27.71 o                         
  -5   1   2      16672.19      16955.72       143.00 o                         
  -4   1   2      13412.95      14038.34       108.22 o                         
  -3   1   2      49760.53      48568.25       287.83 o                         
  -2   1   2       6667.33       7289.93        65.96 o                         
  -1   1   2      18421.21      18888.47       164.09 o                         
   0   1   2       5614.73       6078.61        52.93 o                         
   1   1   2        285.57        208.99         8.96 o                         
   2   1   2       1410.54       1095.56        20.43 o                         
   3   1   2       9143.45       8805.45        75.02 o                         
   4   1   2        667.00        688.74        20.75 o                         
   5   1   2      31893.28      31552.17       218.45 o                         
   6   1   2        300.58        278.42        19.26 o                         
   7   1   2       3885.29       3850.45        60.13 o                         
   8   1   2       4559.69       4461.77        76.95 o                         
   9   1   2      36061.23      36131.02       312.17 o                         
  10   1   2       3962.55       3689.19        82.55 o                         
  11   1   2         62.57         77.26        24.90 o                         
  12   1   2       2748.49       2747.54        86.57 o                         
  13   1   2       1168.54       1163.61        70.74 o                         
  14   1   2        543.64        639.85       124.78 o                         
 -14   2   2       1949.43       2170.32       147.31 o                         
 -13   2   2        942.22        935.47        63.81 o                         
 -12   2   2       2924.26       2968.09       123.61 o                         
 -11   2   2         41.88         42.48        39.25 o                         
 -10   2   2         66.39         91.59        24.78 o                         
  -9   2   2       8023.31       7612.92       120.50 o                         
  -8   2   2        733.32        649.96        30.94 o                         
  -7   2   2        149.41        174.16        15.31 o                         
  -6   2   2       1129.60       1036.23        31.68 o                         
  -5   2   2      33900.22      33566.60       324.45 o                         
  -4   2   2        224.74        236.99        14.66 o                         
  -3   2   2       1101.07       1576.04        25.81 o                         
  -2   2   2      16743.62      15907.45       113.27 o                         
  -1   2   2      36311.71      36789.00       210.20 o                         
   0   2   2      11724.42      11529.06        92.58 o                         
   1   2   2       2838.64       2893.35        29.82 o                         
   2   2   2        559.41        404.67        13.08 o                         
   3   2   2        214.92        324.74        13.23 o                         
   4   2   2      29339.05      29745.75       261.14 o                         
   5   2   2      15213.86      15781.59       137.61 o                         
   6   2   2       5099.89       5072.12        68.78 o                         
   7   2   2      22802.51      22816.52       179.03 o                         
   8   2   2        806.86        799.89        32.09 o                         
   9   2   2         23.29         36.01        20.32 o                         
  10   2   2       1464.58       1505.50        52.68 o                         
  11   2   2       3914.04       3675.78        95.52 o                         
  12   2   2         11.60        -30.89        30.89 o                         
  13   2   2       1186.87        939.32        69.44 o                         
  14   2   2       3168.12       3184.91       209.66 o                         
 -14   3   2       6990.38       6886.38       313.44 o                         
 -13   3   2         40.89         31.09        36.09 o                         
 -12   3   2       5588.91       5706.33       146.34 o                         
 -11   3   2        769.52        693.32        51.45 o                         
 -10   3   2      15854.36      15892.80       212.59 o                         
  -9   3   2      11808.15      11467.38       167.78 o                         
  -8   3   2       1829.19       1768.80        52.26 o                         
  -7   3   2        388.92        363.93        22.34 o                         
  -6   3   2        436.64        558.48        24.99 o                         
  -5   3   2       1617.49       1714.21        38.79 o                         
  -4   3   2       2923.87       2867.23        40.95 o                         
  -3   3   2         33.95         70.92        14.46 o                         
  -2   3   2       2515.37       2560.03        32.31 o                         
  -1   3   2      21095.84      22272.05       122.14 o                         
   0   3   2       2180.64       1661.91        20.29 o                         
   1   3   2        120.56         75.07         9.03 o                         
   2   3   2      29180.65      27562.66       170.97 o                         
   3   3   2       3645.10       3430.58        42.74 o                         
   4   3   2         30.71         37.38        10.39 o                         
   5   3   2        641.14        633.00        22.71 o                         
   6   3   2      21572.98      21584.18       179.11 o                         
   7   3   2       1196.98       1134.01        32.63 o                         
   8   3   2       6900.70       6824.80        96.42 o                         
   9   3   2         41.59         43.54        17.53 o                         
  10   3   2        467.25        422.36        31.12 o                         
  11   3   2       2698.76       2584.79       116.46 o                         
  12   3   2       9133.36       9596.24       190.39 o                         
  13   3   2         99.90        184.57        42.03 o                         
  14   3   2       3966.10       4150.65       361.77 o                         
 -14   4   2         12.77        -22.48       106.59 o                         
 -13   4   2         62.82         56.70        40.84 o                         
 -12   4   2        651.25        474.65        46.47 o                         
 -11   4   2        882.32        859.89        54.89 o                         
 -10   4   2        209.08        164.37        27.75 o                         
  -9   4   2       2709.83       2673.52        66.94 o                         
  -8   4   2       1753.36       1774.62        52.01 o                         
  -7   4   2       2676.96       2486.88        48.31 o                         
  -6   4   2       3909.28       3734.59        57.18 o                         
  -5   4   2      35783.39      34742.43       279.83 o                         
  -4   4   2       4663.31       5042.21        66.19 o                         
  -3   4   2      26518.38      26627.94       194.01 o                         
  -2   4   2       4410.69       5004.73        45.74 o                         
  -1   4   2      11618.64      12035.24        72.93 o                         
   0   4   2       3202.84       3470.82        30.12 o                         
   1   4   2      14866.49      15895.46        94.54 o                         
   2   4   2        944.45        925.73        19.82 o                         
   3   4   2        809.75        763.35        17.89 o                         
   4   4   2       1219.59       1257.37        29.20 o                         
   5   4   2      17799.41      18018.76       160.44 o                         
   6   4   2        599.03        755.47        27.15 o                         
   7   4   2      30703.07      30930.51       251.66 o                         
   8   4   2         84.99         95.15        17.64 o                         
   9   4   2       4514.78       4272.52        85.73 o                         
  10   4   2       1137.86       1073.44        52.77 o                         
  11   4   2       9004.98       9115.21       175.92 o                         
  12   4   2       5290.07       5151.98       187.17 o                         
  13   4   2       3582.01       3627.07       150.81 o                         
 -13   5   2        596.95        684.45        74.45 o                         
 -12   5   2        393.64        425.56        50.78 o                         
 -11   5   2        709.67        744.00        51.06 o                         
 -10   5   2      24253.04      24302.53       274.27 o                         
  -9   5   2          1.56         21.46        13.33 o                         
  -8   5   2       1812.66       1587.25        47.64 o                         
  -7   5   2      13297.09      13162.31       130.46 o                         
  -6   5   2       6850.69       6867.22        76.90 o                         
  -5   5   2        809.02        731.05        22.52 o                         
  -4   5   2      12901.52      13663.63       157.29 o                         
  -3   5   2      13192.64      12942.98       109.18 o                         
  -2   5   2        722.81        766.30        18.00 o                         
  -1   5   2       4128.53       4335.25        38.68 o                         
   0   5   2      35595.68      36265.14       166.73 o                         
   1   5   2       2627.76       2654.57        29.61 o                         
   2   5   2      48598.59      49459.02       278.68 o                         
   3   5   2        363.64        352.96        16.24 o                         
   4   5   2        710.88        758.53        30.83 o                         
   5   5   2      23660.65      23397.47       197.86 o                         
   6   5   2      11771.27      11761.69       157.80 o                         
   7   5   2        741.43        702.69        30.88 o                         
   8   5   2       1703.64       1632.33        47.23 o                         
   9   5   2      17470.51      17010.00       190.81 o                         
  10   5   2       1794.56       1765.18        68.83 o                         
  11   5   2          1.32        -11.15        32.40 o                         
  12   5   2       5692.14       5720.39       161.55 o                         
  13   5   2       2136.46       2019.93       268.66 o                         
 -13   6   2        163.74        102.94        85.09 o                         
 -12   6   2       6745.12       7120.77       182.29 o                         
 -11   6   2         23.62         19.88        33.64 o                         
 -10   6   2        444.26        413.09        37.83 o                         
  -9   6   2         58.48         56.00        15.16 o                         
  -8   6   2      25818.77      25607.83       229.59 o                         
  -7   6   2       3258.01       3107.71        58.75 o                         
  -6   6   2         50.26         46.22        15.14 o                         
  -5   6   2      18932.61      19114.46       185.34 o                         
  -4   6   2       2863.28       3056.68        52.52 o                         
  -3   6   2      45489.20      46708.12       299.10 o                         
  -2   6   2      15244.44      15309.11       105.92 o                         
  -1   6   2         60.24         89.04         8.29 o                         
   0   6   2      25166.72      25599.48       137.35 o                         
   1   6   2          0.40          8.84         6.04 o                         
   2   6   2      18093.95      18231.80       140.37 o                         
   3   6   2       2953.85       3322.06        47.84 o                         
   4   6   2      33330.50      33392.36       230.95 o                         
   5   6   2      24229.91      24694.25       253.67 o                         
   6   6   2        185.26        176.49        18.96 o                         
   7   6   2       7924.76       8037.70       103.45 o                         
   8   6   2       1098.01       1028.44        36.09 o                         
   9   6   2        645.44        588.10        39.55 o                         
  10   6   2       6785.94       6692.71       131.27 o                         
  11   6   2       1502.21       1443.93        81.59 o                         
  12   6   2          0.46         -8.81        42.61 o                         
  13   6   2         66.86        -66.56        83.96 o                         
 -13   7   2       2931.00       2825.06       249.31 o                         
 -12   7   2          4.15         31.16        45.19 o                         
 -11   7   2        701.00        626.60        66.69 o                         
 -10   7   2          6.15        -16.33        34.41 o                         
  -9   7   2       6408.95       6099.92       108.19 o                         
  -8   7   2       9255.55       8956.93       136.70 o                         
  -7   7   2      21245.57      20952.91       331.66 o                         
  -6   7   2       1786.34       1829.01        43.35 o                         
  -5   7   2       4025.65       3992.29        58.63 o                         
  -4   7   2       1124.26       1212.90        38.68 o                         
  -3   7   2      27338.90      27859.91       203.84 o                         
  -2   7   2      15916.06      16199.24       120.54 o                         
  -1   7   2      36996.72      37880.77       219.73 o                         
   0   7   2       1745.90       1689.57        26.46 o                         
   1   7   2      10268.25      10753.15        85.58 o                         
   2   7   2       5757.20       5821.54        51.83 o                         
   3   7   2      10505.60      10831.20        90.86 o                         
   4   7   2       7654.18       8053.31        81.07 o                         
   5   7   2      14073.52      14792.04       166.71 o                         
   6   7   2        154.33        129.68        27.08 o                         
   7   7   2       7851.12       7872.18       127.69 o                         
   8   7   2         12.56         10.33        18.57 o                         
   9   7   2      12475.82      12338.12       188.05 o                         
  10   7   2         58.60         23.94        33.08 o                         
  11   7   2       5370.40       5329.51       225.48 o                         
  12   7   2        373.06        284.44        51.32 o                         
  13   7   2        791.44        876.09       145.30 o                         
 -13   8   2       2697.20       2829.01       251.54 o                         
 -12   8   2       8313.20       8578.08       262.04 o                         
 -11   8   2          1.44         -8.19        39.96 o                         
 -10   8   2        290.41        306.42        48.29 o                         
  -9   8   2       5935.29       6142.91       199.55 o                         
  -8   8   2      10550.27      10453.20       149.61 o                         
  -7   8   2        971.91        959.80        46.46 o                         
  -6   8   2        181.54        165.91        24.57 o                         
  -5   8   2        596.52        542.37        25.32 o                         
  -4   8   2       4811.85       5083.86        73.08 o                         
  -3   8   2       2072.64       2036.72        34.83 o                         
  -2   8   2      10871.16      10953.08        90.58 o                         
  -1   8   2      19409.03      20004.88       129.02 o                         
   0   8   2        420.33        390.34        15.19 o                         
   1   8   2       1058.02        995.40        22.47 o                         
   2   8   2       4212.04       4296.51        53.16 o                         
   3   8   2       1546.20       1552.04        30.83 o                         
   4   8   2      40120.25      40692.86       255.08 o                         
   5   8   2         51.89        103.61        12.56 o                         
   6   8   2       3544.34       3494.08        76.74 o                         
   7   8   2        235.15        227.98        34.48 o                         
   8   8   2        213.18        183.71        32.17 o                         
   9   8   2          0.54         21.09        26.73 o                         
  10   8   2        440.89        398.41        85.51 o                         
  11   8   2        928.41        954.62        79.78 o                         
  12   8   2        565.90        632.09       124.18 o                         
 -13   9   2         77.32        187.41        94.75 o                         
 -12   9   2        366.93        441.05       111.88 o                         
 -11   9   2        132.37         93.69        49.10 o                         
 -10   9   2       4186.41       4340.31       202.21 o                         
  -9   9   2       1566.28       1414.54        75.27 o                         
  -8   9   2       1662.45       1655.47        90.21 o                         
  -7   9   2       3431.04       3232.29        96.37 o                         
  -6   9   2       1469.49       1415.76        44.73 o                         
  -5   9   2        897.65        895.48        34.34 o                         
  -4   9   2       2285.81       2081.89        66.15 o                         
  -3   9   2       1240.65       1175.62        40.91 o                         
  -2   9   2         74.76         82.48        12.41 o                         
  -1   9   2       6605.89       6631.04        63.46 o                         
   0   9   2       1775.71       1749.74        29.30 o                         
   1   9   2       1684.88       1759.07        31.31 o                         
   2   9   2      11011.09      11262.09       110.90 o                         
   3   9   2       2934.86       3015.11        53.49 o                         
   4   9   2         63.21        109.49        16.77 o                         
   5   9   2         77.10         77.01        21.17 o                         
   6   9   2       9495.96       9347.10       130.93 o                         
   7   9   2       2786.37       2798.35        69.13 o                         
   8   9   2       3484.94       3345.47       106.03 o                         
   9   9   2       7386.22       7392.14       181.70 o                         
  10   9   2        381.36        511.89        48.95 o                         
  11   9   2       9861.42       9896.04       279.61 o                         
 -12  10   2       2627.58       2371.05       224.16 o                         
 -11  10   2         24.78          7.98        38.77 o                         
 -10  10   2        356.00        250.21        43.29 o                         
  -9  10   2         89.54         94.07        47.87 o                         
  -8  10   2        331.61        305.37        47.20 o                         
  -7  10   2        641.19        625.48        45.59 o                         
  -6  10   2        232.41        198.96        27.11 o                         
  -5  10   2      16229.29      16470.40       244.25 o                         
  -4  10   2       7970.79       7955.25        97.49 o                         
  -3  10   2      24980.65      25585.92       278.30 o                         
  -2  10   2      10301.90      10548.41       132.29 o                         
  -1  10   2       7712.96       7781.29        75.48 o                         
   0  10   2       4228.17       4446.35        57.95 o                         
   1  10   2         63.67         48.90        11.43 o                         
   2  10   2       4682.00       4725.07        63.61 o                         
   3  10   2       5446.57       5382.31        93.05 o                         
   4  10   2        673.70        679.14        31.73 o                         
   5  10   2       1724.45       1592.27        60.92 o                         
   6  10   2       7158.76       6948.76       145.95 o                         
   7  10   2      10578.58      10658.21       193.77 o                         
   8  10   2       1497.17       1510.07        74.68 o                         
   9  10   2        615.11        578.60        51.83 o                         
  10  10   2        939.83        939.05        66.84 o                         
 -11  11   2       2775.38       2696.19       172.43 o                         
 -10  11   2      12183.71      12497.15       246.47 o                         
  -9  11   2        702.03        689.54        57.90 o                         
  -8  11   2       2505.44       2526.42        98.56 o                         
  -7  11   2       2443.10       2242.94        89.61 o                         
  -6  11   2       1222.49       1203.09        55.37 o                         
  -5  11   2       2761.18       2784.07        75.83 o                         
  -4  11   2        286.86        285.25        23.84 o                         
  -3  11   2       1318.04       1312.43        33.38 o                         
  -2  11   2        325.61        339.67        21.02 o                         
  -1  11   2        176.46        190.38        14.57 o                         
   0  11   2      30222.31      30294.61       205.79 o                         
   1  11   2      10044.06      10062.78       112.66 o                         
   2  11   2      30785.10      30952.72       262.88 o                         
   3  11   2       1840.32       1805.74        58.22 o                         
   4  11   2        378.88        379.48        25.65 o                         
   5  11   2       2141.71       2190.77        70.90 o                         
   6  11   2       4686.95       4792.50       122.94 o                         
   7  11   2       1335.38       1326.30        69.11 o                         
   8  11   2       4141.82       4191.03       125.24 o                         
   9  11   2        333.72        277.93        47.24 o                         
  10  11   2         45.46         56.82        42.21 o                         
 -10  12   2         24.61          1.98        43.03 o                         
  -9  12   2        314.04        289.94        52.49 o                         
  -8  12   2       2449.11       2374.63        99.65 o                         
  -7  12   2        204.66        165.34        41.46 o                         
  -6  12   2       6095.81       5775.85       121.06 o                         
  -5  12   2      18573.54      18856.67       220.47 o                         
  -4  12   2       8533.61       8651.64       225.45 o                         
  -3  12   2      23956.80      24985.50       399.30 o                         
  -2  12   2         67.29         67.59        16.47 o                         
  -1  12   2         28.68         32.14        13.67 o                         
   0  12   2         94.15         75.87        12.93 o                         
   1  12   2        172.58        183.15        16.59 o                         
   2  12   2       1813.47       1753.42        34.90 o                         
   3  12   2        349.71        319.57        25.53 o                         
   4  12   2       2101.91       2135.12        76.15 o                         
   5  12   2       4306.88       4290.08       125.23 o                         
   6  12   2       5822.69       5811.64       125.80 o                         
   7  12   2      16163.37      16234.15       259.42 o                         
   8  12   2       2996.19       3075.19       130.02 o                         
   9  12   2        101.49        147.13        46.09 o                         
 -10  13   2        796.66        836.76       155.62 o                         
  -9  13   2       2153.30       2032.65       112.76 o                         
  -8  13   2       5394.45       5438.52       153.74 o                         
  -7  13   2       7064.13       6957.76       153.52 o                         
  -6  13   2        883.46        916.66        55.86 o                         
  -5  13   2        930.93        802.37        65.66 o                         
  -4  13   2       2032.17       1974.29        74.86 o                         
  -3  13   2       8189.35       8438.46       152.75 o                         
  -2  13   2          6.66         22.92        18.29 o                         
  -1  13   2       2614.56       2662.44        64.40 o                         
   0  13   2       7115.82       7051.81        95.06 o                         
   1  13   2      13497.21      13503.84       152.96 o                         
   2  13   2       4049.61       4069.17        76.12 o                         
   3  13   2         58.70         26.10        37.43 o                         
   4  13   2         30.40         38.27        25.52 o                         
   5  13   2        302.23        248.85        35.06 o                         
   6  13   2       2101.13       2107.13        99.19 o                         
   7  13   2       1813.58       1827.63       146.96 o                         
   8  13   2       2157.70       2132.65       112.88 o                         
   9  13   2       3056.38       3278.65       206.28 o                         
  -9  14   2         22.06        -17.79        63.65 o                         
  -8  14   2       1002.11       1044.20        86.63 o                         
  -7  14   2        669.14        753.06        63.98 o                         
  -6  14   2       1212.77       1340.59        72.68 o                         
  -5  14   2        200.77        114.66        37.00 o                         
  -4  14   2         10.24         38.48        29.48 o                         
  -3  14   2        838.46        799.46        49.39 o                         
  -2  14   2       6428.03       5912.17       201.48 o                         
  -1  14   2       3834.77       3871.56        97.46 o                         
   0  14   2        289.42        293.17        34.56 o                         
   1  14   2       4716.39       4710.29       164.57 o                         
   2  14   2       3771.32       3821.94       132.63 o                         
   3  14   2       8864.68       8868.68       195.38 o                         
   4  14   2       2137.20       2128.09        94.85 o                         
   5  14   2        167.76        312.08        61.00 o                         
   6  14   2        401.76        351.04        62.70 o                         
   7  14   2        987.61        990.50       130.51 o                         
  -8  15   2        638.60        988.66       164.65 o                         
  -7  15   2       8667.36       8842.17       349.46 o                         
  -6  15   2       4570.50       4730.96       143.73 o                         
  -5  15   2         53.22         42.65        45.83 o                         
  -4  15   2         22.15         63.93        38.71 o                         
  -3  15   2       3628.50       3631.68       132.09 o                         
  -2  15   2       1533.79       1675.24        88.72 o                         
  -1  15   2        497.07        526.41        52.90 o                         
   0  15   2          2.58         50.93        35.48 o                         
   1  15   2       1224.96       1315.00        92.20 o                         
   2  15   2       3990.84       3889.74       158.19 o                         
   3  15   2         82.39         66.04        45.25 o                         
   4  15   2        179.10        126.30        48.59 o                         
   5  15   2        677.25        587.68        88.49 o                         
   6  15   2        199.37        275.65        74.51 o                         
   7  15   2         38.94        143.48       134.10 o                         
  -8  16   2       1161.71       1329.02       194.36 o                         
  -7  16   2       2645.66       2844.71       254.13 o                         
  -6  16   2       1877.17       1734.64       202.07 o                         
  -5  16   2        926.93        604.84       140.10 o                         
  -4  16   2       3498.02       3243.66       131.59 o                         
  -3  16   2        495.30        511.31        57.42 o                         
  -2  16   2       6445.79       6400.45       207.63 o                         
  -1  16   2       1926.41       2089.10       153.67 o                         
   0  16   2       3591.04       3628.51       197.00 o                         
   1  16   2        921.79        855.38       103.93 o                         
   2  16   2       1525.26       1597.92       105.89 o                         
   3  16   2       6549.76       6562.44       284.27 o                         
   4  16   2       2033.41       2260.45       134.36 o                         
   5  16   2       2288.00       2103.92       171.01 o                         
   6  16   2       1613.18       1797.22       232.66 o                         
  -6  17   2       1940.15       1943.07       250.83 o                         
  -5  17   2        439.64        330.19       118.17 o                         
  -2  17   2       6049.13       6517.84       470.08 o                         
  -1  17   2       3442.43       3726.27       352.23 o                         
   0  17   2        161.69        219.56       108.17 o                         
   1  17   2       2156.47       2398.09       264.15 o                         
   2  17   2       3563.14       4000.49       343.54 o                         
   4  17   2       5066.53       4571.21       332.97 o                         
   5  17   2        311.76        -12.56       101.72 o                         
 -15   0   3       2630.25       2878.50       295.63 o                         
 -13   0   3       5937.05       6351.49       263.51 o                         
 -11   0   3         88.58         96.15        50.49 o                         
  -9   0   3        544.81        519.94        50.14 o                         
  -7   0   3      30223.29      31072.74       364.70 o                         
  -5   0   3        891.24        802.17        38.51 o                         
  -3   0   3     105723.13     105375.49       968.82 o                         
  -1   0   3        787.22        633.19        28.94 o                         
   1   0   3       1249.15        960.66        24.69 o                         
   3   0   3       3080.71       3094.89        55.12 o                         
   5   0   3       7283.19       6894.12       114.16 o                         
   7   0   3      29734.58      30625.31       314.37 o                         
   9   0   3      33391.28      32327.05       386.59 o                         
  11   0   3       2266.31       2113.59       105.19 o                         
  13   0   3       3053.76       3239.07       163.10 o                         
 -15   1   3        985.89        920.91       187.83 o                         
 -14   1   3       2869.03       3140.07       149.08 o                         
 -13   1   3        849.47        929.23        67.31 o                         
 -12   1   3       2729.85       2716.39       102.22 o                         
 -11   1   3        577.15        590.01        59.14 o                         
 -10   1   3      10147.39       9755.57       213.77 o                         
  -9   1   3       1178.62       1174.77        61.67 o                         
  -8   1   3      16791.81      16657.56       178.32 o                         
  -7   1   3       2808.76       2524.96        56.18 o                         
  -6   1   3      12644.82      12903.54       126.86 o                         
  -5   1   3      12107.16      11668.55       111.77 o                         
  -4   1   3          6.31         51.41        13.54 o                         
  -3   1   3       7395.35       8318.40        77.70 o                         
  -2   1   3      16122.39      16333.38       150.62 o                         
  -1   1   3      20971.84      20683.87       139.44 o                         
   0   1   3       5949.75       6110.91        51.65 o                         
   1   1   3        814.78        598.99        12.97 o                         
   2   1   3      77997.32      77453.65       645.47 o                         
   3   1   3          6.90          0.39         8.34 o                         
   4   1   3      59055.53      59602.44       360.83 o                         
   5   1   3       5128.99       5333.11        69.28 o                         
   6   1   3       2799.96       2680.59        57.03 o                         
   7   1   3        505.72        465.05        22.65 o                         
   8   1   3       3055.12       3021.94        63.37 o                         
   9   1   3       2833.64       2853.81        76.94 o                         
  10   1   3        509.55        563.00        42.17 o                         
  11   1   3        693.64        652.14        43.52 o                         
  12   1   3        266.37        195.05        31.42 o                         
  13   1   3        981.79        969.56        65.28 o                         
  14   1   3       6769.57       6802.90       302.77 o                         
 -15   2   3        887.75       1109.00       151.11 o                         
 -14   2   3       2529.88       2303.58       128.14 o                         
 -13   2   3       1879.85       1904.84        89.46 o                         
 -12   2   3       9773.12       9651.16       195.87 o                         
 -11   2   3        605.49        484.70        48.84 o                         
 -10   2   3       3140.04       3012.82       153.82 o                         
  -9   2   3        544.26        568.32        38.85 o                         
  -8   2   3       1223.80       1134.20        42.01 o                         
  -7   2   3        208.55        203.63        22.90 o                         
  -6   2   3       1265.43       1143.15        31.35 o                         
  -5   2   3         10.23         13.89         9.90 o                         
  -4   2   3       5625.79       5959.07        62.79 o                         
  -3   2   3      29371.26      28492.07       211.54 o                         
  -2   2   3       3038.29       3431.00        38.15 o                         
  -1   2   3       3441.97       3637.34        32.46 o                         
   0   2   3     111797.61     109434.28       657.34 o                         
   1   2   3       1572.45       1486.38        18.20 o                         
   2   2   3         56.53          8.96         7.10 o                         
   3   2   3       2682.65       2892.07        42.18 o                         
   4   2   3      44612.38      45850.29       539.70 o                         
   5   2   3        861.21        840.18        28.01 o                         
   6   2   3       4595.89       4350.92        65.25 o                         
   7   2   3       2474.62       2413.34        47.75 o                         
   8   2   3       7335.84       7598.94        98.62 o                         
   9   2   3      14531.89      14603.21       179.83 o                         
  10   2   3        479.78        564.02        37.02 o                         
  11   2   3        205.29        161.70        27.27 o                         
  12   2   3       1588.53       1410.37        72.41 o                         
  13   2   3       3822.79       3715.18       113.96 o                         
  14   2   3        378.81        518.79       101.04 o                         
 -14   3   3        153.35        181.01        72.13 o                         
 -13   3   3        244.49        253.31        39.83 o                         
 -12   3   3        701.62        677.44        71.12 o                         
 -11   3   3          0.95        -12.64        29.10 o                         
 -10   3   3        104.54         44.88        25.98 o                         
  -9   3   3       3821.13       3642.86        91.98 o                         
  -8   3   3       4801.97       4471.66        89.09 o                         
  -7   3   3       4550.96       4191.44        68.55 o                         
  -6   3   3          4.77         29.13        11.49 o                         
  -5   3   3      44303.57      42840.92       274.22 o                         
  -4   3   3         78.82         87.96         9.02 o                         
  -3   3   3        488.25        538.18        18.81 o                         
  -2   3   3         24.02         44.08         9.13 o                         
  -1   3   3      41198.20      41272.80       218.45 o                         
   0   3   3       9188.57      10109.73        76.64 o                         
   1   3   3      26378.93      27518.46       179.49 o                         
   2   3   3        201.76        266.49         9.95 o                         
   3   3   3       1290.29       1385.42        27.31 o                         
   4   3   3      14161.90      14840.07       132.77 o                         
   5   3   3      11294.48      11043.16       104.20 o                         
   6   3   3         26.57         35.99        12.25 o                         
   7   3   3       7421.45       7239.45        93.62 o                         
   8   3   3        222.23        214.37        21.12 o                         
   9   3   3       9887.99       9710.81       133.29 o                         
  10   3   3        494.56        441.85        32.62 o                         
  11   3   3      19416.19      18793.86       322.06 o                         
  12   3   3       3361.89       3488.41       104.88 o                         
  13   3   3       1590.09       1680.93        93.04 o                         
 -14   4   3         94.18        -59.14        74.36 o                         
 -13   4   3        324.59        391.64        61.14 o                         
 -12   4   3       8044.01       8453.23       179.86 o                         
 -11   4   3        487.06        383.06        40.41 o                         
 -10   4   3      23011.78      22855.00       310.05 o                         
  -9   4   3       5966.58       5935.20       119.51 o                         
  -8   4   3        162.06        144.33        24.29 o                         
  -7   4   3        404.29        367.11        21.08 o                         
  -6   4   3       3348.57       3305.17        58.61 o                         
  -5   4   3         34.57         48.31        13.16 o                         
  -4   4   3        876.29        909.51        27.71 o                         
  -3   4   3         51.49         72.15         7.86 o                         
  -2   4   3       1597.71       1557.45        22.42 o                         
  -1   4   3      23555.05      25637.50       125.90 o                         
   0   4   3      23320.09      22019.48       119.21 o                         
   1   4   3        301.11        387.60        11.51 o                         
   2   4   3      18880.83      18679.69       107.12 o                         
   3   4   3        700.61        771.91        19.07 o                         
   4   4   3      21026.21      20492.94       178.83 o                         
   5   4   3      27529.38      27280.35       221.18 o                         
   6   4   3      26867.85      27032.36       199.65 o                         
   7   4   3       2028.03       1996.98        48.58 o                         
   8   4   3          0.56          3.30        15.62 o                         
   9   4   3       4886.84       4773.28        87.98 o                         
  10   4   3        369.57        398.11        35.15 o                         
  11   4   3       1163.85       1050.99        56.27 o                         
  12   4   3       5125.84       5723.08       163.77 o                         
  13   4   3        124.55        118.50       117.48 o                         
 -13   5   3       1883.56       1937.77       100.03 o                         
 -12   5   3          8.40         49.45        52.80 o                         
 -11   5   3         80.45        138.58        31.52 o                         
 -10   5   3       2116.22       2070.67        73.31 o                         
  -9   5   3       3039.90       2868.84        69.68 o                         
  -8   5   3       7213.28       7101.75       104.56 o                         
  -7   5   3       8564.84       8372.20        99.29 o                         
  -6   5   3       7221.40       7207.38        77.76 o                         
  -5   5   3      48731.79      49797.58       386.22 o                         
  -4   5   3          3.28         12.25        10.03 o                         
  -3   5   3       3226.70       2964.14        41.14 o                         
  -2   5   3       1778.62       1730.64        24.71 o                         
  -1   5   3      24032.77      24413.84       125.66 o                         
   0   5   3      24766.61      25754.16       135.91 o                         
   1   5   3        506.53        415.60        11.14 o                         
   2   5   3      36729.10      38045.42       223.39 o                         
   3   5   3       1146.30       1187.73        20.47 o                         
   4   5   3      25909.32      27300.92       251.67 o                         
   5   5   3      21340.78      21200.23       176.16 o                         
   6   5   3       2074.23       2035.77        44.80 o                         
   7   5   3       2613.28       2547.15        62.45 o                         
   8   5   3       2305.66       2255.41        56.98 o                         
   9   5   3       1721.98       1629.65        51.54 o                         
  10   5   3       3772.74       3890.14       114.19 o                         
  11   5   3       7940.71       7913.99       213.99 o                         
  12   5   3        739.63        850.68       103.28 o                         
  13   5   3        108.86         54.68        58.58 o                         
 -13   6   3       3468.47       3616.51       180.46 o                         
 -12   6   3        544.52        601.93        59.26 o                         
 -11   6   3       1422.37       1365.61        66.19 o                         
 -10   6   3      17115.12      17018.97       256.42 o                         
  -9   6   3          9.72         39.53        15.26 o                         
  -8   6   3        308.38        251.64        23.04 o                         
  -7   6   3      18837.42      18829.05       218.14 o                         
  -6   6   3       6264.68       6317.92        71.55 o                         
  -5   6   3       1200.47       1350.77        44.02 o                         
  -4   6   3       3061.94       3022.41        52.52 o                         
  -3   6   3      50802.53      51240.46       308.65 o                         
  -2   6   3      21968.40      22864.65       134.19 o                         
  -1   6   3       6117.20       6075.49        54.42 o                         
   0   6   3       6433.28       6336.84        53.05 o                         
   1   6   3       3284.19       3136.50        32.64 o                         
   2   6   3      25766.10      26530.47       181.45 o                         
   3   6   3       3508.88       3697.37        53.12 o                         
   4   6   3          9.76         23.68        12.14 o                         
   5   6   3       1595.07       1497.92        38.64 o                         
   6   6   3       6034.06       6120.50       106.56 o                         
   7   6   3       2958.64       3061.46        83.26 o                         
   8   6   3       2851.27       2691.22        64.15 o                         
   9   6   3       8178.06       8091.14       147.86 o                         
  10   6   3        457.05        513.57        50.90 o                         
  11   6   3         29.81         -7.34        42.76 o                         
  12   6   3        449.89        395.81        69.25 o                         
  13   6   3       1569.84       1476.91       190.28 o                         
 -13   7   3       1823.85       1335.37       174.38 o                         
 -12   7   3       6217.85       5912.66       196.21 o                         
 -11   7   3        162.15        150.23        39.05 o                         
 -10   7   3       2226.59       2256.10        86.15 o                         
  -9   7   3      14191.08      13388.31       163.39 o                         
  -8   7   3      21795.16      21417.97       260.41 o                         
  -7   7   3        429.82        396.35        36.25 o                         
  -6   7   3        787.88        834.02        27.74 o                         
  -5   7   3         35.97         50.04        13.52 o                         
  -4   7   3       1443.10       1549.84        30.24 o                         
  -3   7   3      15586.65      16068.69       123.25 o                         
  -2   7   3       7164.15       6990.70        60.34 o                         
  -1   7   3       2140.37       2331.32        32.59 o                         
   0   7   3       2222.28       2386.36        31.33 o                         
   1   7   3      17382.36      18105.17       106.41 o                         
   2   7   3      45382.64      46414.08       282.70 o                         
   3   7   3       1681.49       1786.37        34.61 o                         
   4   7   3      29587.76      29968.87       203.15 o                         
   5   7   3        515.32        505.93        26.69 o                         
   6   7   3       3303.55       3328.59        78.54 o                         
   7   7   3       2310.06       2271.90        76.60 o                         
   8   7   3       1192.91       1119.29        28.82 o                         
   9   7   3       3158.61       3175.41       104.03 o                         
  10   7   3        150.06        136.19        32.01 o                         
  11   7   3       2132.74       2281.90       128.37 o                         
  12   7   3       3917.89       4078.97       501.16 o                         
  13   7   3         17.15         57.34        85.25 o                         
 -13   8   3       1443.66       1241.04       178.35 o                         
 -12   8   3        923.82        881.77        80.38 o                         
 -11   8   3        178.50        180.42        46.57 o                         
 -10   8   3       2803.25       2571.85       120.11 o                         
  -9   8   3      10874.81      10562.24       193.17 o                         
  -8   8   3       3673.57       3626.95        75.07 o                         
  -7   8   3      12983.82      12689.25       162.11 o                         
  -6   8   3       1148.13       1093.11        45.64 o                         
  -5   8   3         31.44         23.08        13.55 o                         
  -4   8   3      19365.91      20318.01       152.73 o                         
  -3   8   3      25726.47      25301.30       251.11 o                         
  -2   8   3       6379.87       6744.71        55.42 o                         
  -1   8   3       3123.77       2928.22        39.59 o                         
   0   8   3        257.96        214.67        12.82 o                         
   1   8   3       4473.40       4579.10        46.19 o                         
   2   8   3        935.35        989.37        23.95 o                         
   3   8   3       1817.63       1967.74        36.15 o                         
   4   8   3        967.23        962.45        28.30 o                         
   5   8   3       3436.48       3488.79        70.62 o                         
   6   8   3         79.15         68.51        18.12 o                         
   7   8   3       9903.75       9585.42       181.28 o                         
   8   8   3       1352.75       1437.18        62.61 o                         
   9   8   3      11939.97      11757.83       209.67 o                         
  10   8   3         45.00         66.63        56.98 o                         
  11   8   3       1292.46       1254.89        89.14 o                         
  12   8   3        528.89        425.87       101.25 o                         
 -13   9   3       2874.50       2995.34       265.52 o                         
 -12   9   3       2024.31       2034.24       154.18 o                         
 -11   9   3        353.64        255.83        88.95 o                         
 -10   9   3        709.15        669.35        67.53 o                         
  -9   9   3       1371.65       1363.59        78.06 o                         
  -8   9   3       3927.70       3946.69        95.33 o                         
  -7   9   3        604.22        608.02        50.14 o                         
  -6   9   3          7.47         -4.89        18.85 o                         
  -5   9   3      11668.18      12140.39       130.05 o                         
  -4   9   3       2092.01       2080.17        41.24 o                         
  -3   9   3       3081.63       3240.57        48.91 o                         
  -2   9   3          9.31         15.62         8.49 o                         
  -1   9   3       6780.81       6735.15        65.53 o                         
   0   9   3       4107.15       4282.62        50.58 o                         
   1   9   3        382.83        388.00        15.84 o                         
   2   9   3       6730.09       6586.97        64.67 o                         
   3   9   3       3688.93       3665.38        52.53 o                         
   4   9   3       5456.74       5388.77        74.08 o                         
   5   9   3         23.56         59.98        20.95 o                         
   6   9   3        203.16        223.47        19.71 o                         
   7   9   3       7399.14       7400.34       154.41 o                         
   8   9   3        116.81        103.62        45.40 o                         
   9   9   3         38.28         52.51        29.23 o                         
  10   9   3        144.23         83.28        32.48 o                         
  11   9   3       4244.57       4109.08       160.86 o                         
 -12  10   3        658.30        765.81       140.74 o                         
 -11  10   3       1300.48       1256.34       104.17 o                         
 -10  10   3       8051.61       8451.46       195.95 o                         
  -9  10   3       6223.66       6577.20       164.46 o                         
  -8  10   3         19.23        -27.13        27.13 o                         
  -7  10   3       2170.75       2117.90        59.54 o                         
  -6  10   3       7263.55       7136.25       111.80 o                         
  -5  10   3       4505.62       4746.95        75.67 o                         
  -4  10   3          8.20         27.83         9.67 o                         
  -3  10   3       7054.81       7157.19        90.06 o                         
  -2  10   3         36.43         33.39         7.05 o                         
  -1  10   3       3744.76       3816.13        50.24 o                         
   0  10   3      12828.96      12906.16       109.77 o                         
   1  10   3       3489.14       3495.50        51.01 o                         
   2  10   3      20774.66      21198.54       148.31 o                         
   3  10   3        928.75        942.99        42.30 o                         
   4  10   3       3046.07       2882.87        66.33 o                         
   5  10   3       4395.50       4225.19        78.70 o                         
   6  10   3      14248.06      14213.40       214.73 o                         
   7  10   3       4231.70       4202.69       116.17 o                         
   8  10   3       6020.55       6072.88       166.24 o                         
   9  10   3        418.50        491.70        48.65 o                         
  10  10   3        276.79        172.24        43.53 o                         
 -12  11   3          1.29         69.07        92.07 o                         
 -11  11   3        604.32        498.68        84.84 o                         
 -10  11   3        478.27        332.79        55.80 o                         
  -9  11   3        694.94        692.86        58.63 o                         
  -8  11   3        471.87        427.30        47.83 o                         
  -7  11   3       3230.89       3124.91        96.99 o                         
  -6  11   3       3894.46       3950.44       108.13 o                         
  -5  11   3      19961.45      20239.47       260.66 o                         
  -4  11   3       5204.57       5093.36        89.41 o                         
  -3  11   3       2802.61       2977.20        50.69 o                         
  -2  11   3         83.63         87.11        15.42 o                         
  -1  11   3      22920.91      23862.00       245.09 o                         
   0  11   3       3385.02       3651.58        54.75 o                         
   1  11   3       2663.78       2622.10        44.41 o                         
   2  11   3       2310.47       2323.66        59.62 o                         
   3  11   3        224.54        254.35        27.15 o                         
   4  11   3          0.01         26.28        17.78 o                         
   5  11   3       9842.70       9505.83       188.80 o                         
   6  11   3       8967.37       9058.87       172.56 o                         
   7  11   3      15399.04      15368.69       244.64 o                         
   8  11   3       2004.11       1884.25        97.55 o                         
   9  11   3        651.28        515.42        60.04 o                         
  10  11   3       2529.03       2470.85       196.50 o                         
 -11  12   3       3278.91       3420.99       268.25 o                         
 -10  12   3       3178.84       3326.71       159.97 o                         
  -9  12   3        384.91        300.54        44.09 o                         
  -8  12   3        429.91        355.70        50.84 o                         
  -7  12   3       7691.81       7516.41       158.35 o                         
  -6  12   3       3522.20       3715.28        98.62 o                         
  -5  12   3       1527.27       1574.54        62.45 o                         
  -4  12   3       3687.77       3611.11        62.22 o                         
  -3  12   3       1502.47       1550.57        39.88 o                         
  -2  12   3        134.58        142.35        16.81 o                         
  -1  12   3       7845.18       8033.17        93.29 o                         
   0  12   3      14784.74      15064.87       151.51 o                         
   1  12   3      13078.77      13046.39       131.42 o                         
   2  12   3       3599.42       3444.33        52.87 o                         
   3  12   3       1155.66       1156.85        52.69 o                         
   4  12   3       5656.39       5492.32       100.96 o                         
   5  12   3        768.32        837.85        48.84 o                         
   6  12   3       2368.89       2537.62        92.78 o                         
   7  12   3        545.06        648.56        74.64 o                         
   8  12   3         25.82         68.93        44.90 o                         
   9  12   3       1078.99       1120.33        86.96 o                         
 -10  13   3       1196.05       1258.78       187.38 o                         
  -9  13   3       1514.53       1631.08        95.36 o                         
  -8  13   3        544.32        625.78        68.76 o                         
  -7  13   3       1024.00       1113.80        62.97 o                         
  -6  13   3       8959.88       9169.69       163.52 o                         
  -5  13   3       4140.88       3847.42       109.48 o                         
  -4  13   3       2826.80       2702.99        88.35 o                         
  -3  13   3        446.61        495.30        30.26 o                         
  -2  13   3       4841.10       5131.38        89.11 o                         
  -1  13   3       1188.53       1203.39        40.48 o                         
   0  13   3         51.82         37.44        14.78 o                         
   1  13   3       3225.56       3252.52        80.36 o                         
   2  13   3       6888.04       6912.74       122.43 o                         
   3  13   3       3426.67       3371.69        91.65 o                         
   4  13   3         12.34         32.49        27.70 o                         
   5  13   3       3874.33       3654.35       122.97 o                         
   6  13   3       4023.98       3929.69       295.75 o                         
   7  13   3       3470.70       3560.23       198.10 o                         
   8  13   3        141.65         71.53        60.83 o                         
  -9  14   3        573.87        613.62       111.65 o                         
  -8  14   3       4334.52       4011.97       136.36 o                         
  -7  14   3       7320.53       7310.85       177.04 o                         
  -6  14   3        377.85        369.27        46.13 o                         
  -5  14   3       1364.59       1295.25        67.25 o                         
  -4  14   3       7894.00       7910.13       158.20 o                         
  -3  14   3       8348.53       8245.75       156.34 o                         
  -2  14   3       1281.52       1237.57        66.72 o                         
  -1  14   3         49.16         48.77        23.24 o                         
   0  14   3          3.10          9.20        21.09 o                         
   1  14   3        885.87        972.88        76.50 o                         
   2  14   3        278.70        245.08        31.41 o                         
   3  14   3        118.56         69.29        44.12 o                         
   4  14   3          5.10        -26.67        43.12 o                         
   5  14   3        592.60        664.08        75.07 o                         
   6  14   3       4051.51       4007.18       173.74 o                         
   7  14   3        916.46        871.97       112.76 o                         
  -9  15   3       1213.64       1426.20       196.99 o                         
  -8  15   3       1498.51       1526.41       195.52 o                         
  -7  15   3        580.49        628.80        78.68 o                         
  -6  15   3        634.49        605.97        52.02 o                         
  -5  15   3        504.80        472.69        63.24 o                         
  -4  15   3        550.53        440.28        79.69 o                         
  -3  15   3         85.42         42.70        33.26 o                         
  -2  15   3          3.55          8.42        29.70 o                         
  -1  15   3       3103.24       2873.09       100.31 o                         
   0  15   3         16.37         16.45        30.94 o                         
   1  15   3        158.73        246.28        43.86 o                         
   2  15   3       7567.09       7545.29       223.67 o                         
   3  15   3       8513.58       8704.96       247.66 o                         
   4  15   3       4606.40       4596.66       181.53 o                         
   5  15   3          6.92        -34.43        61.90 o                         
   6  15   3        705.86        547.96       120.48 o                         
  -8  16   3         45.65         93.39        95.00 o                         
  -7  16   3        960.10        995.48       159.71 o                         
  -6  16   3       1333.61       1337.14       134.38 o                         
  -5  16   3       5619.78       5457.90       281.73 o                         
  -4  16   3        335.46        287.01        48.23 o                         
  -3  16   3       6289.04       6300.29       180.42 o                         
  -2  16   3       7076.76       7302.37       243.94 o                         
  -1  16   3       2154.31       2031.13       118.70 o                         
   0  16   3       1336.33       1619.35       164.50 o                         
   1  16   3       2429.70       2153.45       155.94 o                         
   2  16   3       4271.62       4268.64       223.10 o                         
   3  16   3        134.18        212.18        59.37 o                         
   4  16   3       2361.41       2462.52       155.09 o                         
   5  16   3          0.19         29.53        58.61 o                         
   6  16   3          2.25         22.49       106.41 o                         
  -6  17   3       2547.07       2650.95       291.40 o                         
  -5  17   3       4812.77       4332.27       349.15 o                         
  -2  17   3         85.11        126.32        65.90 o                         
  -1  17   3       2503.08       2636.72       301.31 o                         
   0  17   3       2070.33       2020.62       256.18 o                         
   1  17   3        509.55        458.58       136.41 o                         
   2  17   3       2140.61       2079.26       258.46 o                         
   4  17   3       1485.18       1392.07       194.83 o                         
   5  17   3        213.70         26.59       116.12 o                         
 -14   0   4        853.95        694.56       107.11 o                         
 -12   0   4        212.23         59.84        57.30 o                         
 -10   0   4      37208.12      35942.12       695.78 o                         
  -8   0   4      21596.70      21224.05       324.32 o                         
  -6   0   4        855.94        833.67        63.58 o                         
  -4   0   4       4391.95       4077.13        92.54 o                         
  -2   0   4        158.09        180.64        18.86 o                         
   0   0   4      27350.34      27232.20       458.67 o                         
   2   0   4     114334.44     114832.27       946.28 o                         
   4   0   4      19870.55      19690.74       236.71 o                         
   6   0   4       5874.14       5734.91       144.58 o                         
   8   0   4       1518.26       1447.48        68.61 o                         
  10   0   4          2.35          4.01        30.89 o                         
  12   0   4        934.88       1077.45        80.98 o                         
  14   0   4       7487.43       8155.13       473.11 o                         
 -15   1   4       5737.43       6235.24       459.98 o                         
 -14   1   4        892.54        759.07        79.89 o                         
 -13   1   4       1478.28       1290.23        76.18 o                         
 -12   1   4      10046.45       9751.32       237.15 o                         
 -11   1   4         15.10         40.65        35.18 o                         
 -10   1   4       3702.94       3484.23       124.12 o                         
  -9   1   4        990.29        998.22        49.70 o                         
  -8   1   4       5040.66       4824.67        83.89 o                         
  -7   1   4          9.95         -1.03        14.01 o                         
  -6   1   4       2480.04       2426.51        48.41 o                         
  -5   1   4      48212.59      48636.70       342.18 o                         
  -4   1   4       2547.42       2559.68        38.17 o                         
  -3   1   4      88979.82      88966.77       627.73 o                         
  -2   1   4         20.51         31.52         9.88 o                         
  -1   1   4      28591.27      29083.51       207.83 o                         
   0   1   4      13833.01      13322.10        92.10 o                         
   1   1   4       1127.13        770.50        15.20 o                         
   2   1   4      27471.70      28838.86       192.93 o                         
   3   1   4       8458.22       8436.07        80.97 o                         
   4   1   4      26825.60      27074.47       190.75 o                         
   5   1   4      12958.05      14212.08       144.47 o                         
   6   1   4          3.35          0.35        15.26 o                         
   7   1   4       9765.11       9614.35       102.90 o                         
   8   1   4        112.67         98.69        18.75 o                         
   9   1   4       5522.93       5694.75       105.78 o                         
  10   1   4        685.72        592.17        39.32 o                         
  11   1   4       5774.24       5922.20       124.10 o                         
  12   1   4        198.11        192.52        30.46 o                         
  13   1   4       5860.79       6235.27       160.48 o                         
  14   1   4        206.50        417.56       127.53 o                         
 -15   2   4        493.60        382.06       117.46 o                         
 -14   2   4        359.97        314.66        61.41 o                         
 -13   2   4       1431.93       1443.06        80.00 o                         
 -12   2   4         95.33        142.31        41.65 o                         
 -11   2   4          1.68         60.58        37.13 o                         
 -10   2   4       1646.75       1593.33        93.42 o                         
  -9   2   4      15742.67      15859.97       214.26 o                         
  -8   2   4      11174.67      11151.06       151.91 o                         
  -7   2   4      12957.96      12944.67       129.81 o                         
  -6   2   4       1352.12       1434.13        33.29 o                         
  -5   2   4      32874.88      33214.25       299.59 o                         
  -4   2   4      10569.64      11086.96       102.22 o                         
  -3   2   4      43491.80      45273.93       346.19 o                         
  -2   2   4       8861.43       9516.51        80.76 o                         
  -1   2   4      13107.67      11999.61        79.83 o                         
   0   2   4      16941.11      15765.09        89.38 o                         
   1   2   4        996.55       1076.04        16.57 o                         
   2   2   4      32810.23      31646.90       226.94 o                         
   3   2   4        972.11       1006.68        25.17 o                         
   4   2   4      14182.47      14610.24       167.82 o                         
   5   2   4       1312.80       1211.56        36.89 o                         
   6   2   4      18815.36      19159.86       183.24 o                         
   7   2   4        252.69        229.15        18.57 o                         
   8   2   4       7747.97       7716.68       112.31 o                         
   9   2   4      16667.49      16654.09       196.73 o                         
  10   2   4         73.88         87.01        24.49 o                         
  11   2   4       7582.35       7236.66       137.87 o                         
  12   2   4        880.20        886.46        53.52 o                         
  13   2   4       1197.89       1160.59        81.14 o                         
  14   2   4       6277.37       6588.07       443.66 o                         
 -14   3   4         19.99        -20.38        73.04 o                         
 -13   3   4        175.87        164.38        38.86 o                         
 -12   3   4      12670.89      12776.56       246.11 o                         
 -11   3   4        240.43        169.67        41.80 o                         
 -10   3   4       9507.33       9017.26       141.97 o                         
  -9   3   4        126.72        116.61        25.06 o                         
  -8   3   4       7641.20       7287.63       113.80 o                         
  -7   3   4         96.73         84.79        12.59 o                         
  -6   3   4      29533.57      29627.63       221.84 o                         
  -5   3   4        356.58        609.42        21.41 o                         
  -4   3   4        591.42        654.97        24.18 o                         
  -3   3   4      13832.99      14073.73       104.74 o                         
  -2   3   4       4404.93       4948.21        49.85 o                         
  -1   3   4      31273.32      33133.80       175.75 o                         
   0   3   4      46651.99      46079.57       236.85 o                         
   1   3   4      16378.97      16927.17       137.44 o                         
   2   3   4         24.87         13.31         6.60 o                         
   3   3   4        326.62        308.45        13.72 o                         
   4   3   4      59710.57      58408.98       375.97 o                         
   5   3   4      13036.36      13680.54       150.04 o                         
   6   3   4       6053.47       6051.99        93.18 o                         
   7   3   4       5334.73       5302.50        85.76 o                         
   8   3   4       1434.35       1402.08        43.58 o                         
   9   3   4        666.32        627.56        34.84 o                         
  10   3   4        740.89        680.62        54.55 o                         
  11   3   4         24.77         27.94        27.58 o                         
  12   3   4        685.00        669.98        54.55 o                         
  13   3   4       2317.38       2368.00       126.02 o                         
 -14   4   4        194.34        149.19        78.19 o                         
 -13   4   4       2740.24       2729.72       160.54 o                         
 -12   4   4        509.72        542.29        52.96 o                         
 -11   4   4       2570.97       2450.21       111.48 o                         
 -10   4   4        694.18        726.98        43.53 o                         
  -9   4   4        206.70        169.59        28.21 o                         
  -8   4   4       1160.79       1168.83        42.06 o                         
  -7   4   4      12043.20      12189.11       116.67 o                         
  -6   4   4       8298.31       8606.90       102.10 o                         
  -5   4   4      34286.16      33771.98       306.64 o                         
  -4   4   4        527.50        497.71        23.99 o                         
  -3   4   4       1684.53       1559.37        26.30 o                         
  -2   4   4        212.95        155.73         9.44 o                         
  -1   4   4      65769.55      67069.54       335.42 o                         
   0   4   4      21227.93      22525.74       136.36 o                         
   1   4   4       7026.76       6834.48        56.31 o                         
   2   4   4       8451.17       8630.75        75.35 o                         
   3   4   4        415.08        449.24        15.09 o                         
   4   4   4       3406.92       3641.86        50.29 o                         
   5   4   4       7280.99       7102.54        95.26 o                         
   6   4   4          2.19         31.81        14.02 o                         
   7   4   4        563.07        548.00        29.95 o                         
   8   4   4        145.83        141.91        20.71 o                         
   9   4   4      16967.99      16755.62       199.77 o                         
  10   4   4       7660.57       7562.11       161.20 o                         
  11   4   4      15619.47      15569.51       247.85 o                         
  12   4   4       1644.05       1487.90        88.79 o                         
  13   4   4         32.50        178.98        71.36 o                         
 -13   5   4        317.34        275.16        47.64 o                         
 -12   5   4       6500.41       6489.92       155.86 o                         
 -11   5   4        259.17        235.08        36.09 o                         
 -10   5   4       6650.55       6774.18       135.91 o                         
  -9   5   4          0.06         18.82        17.03 o                         
  -8   5   4      11993.96      11975.46       196.53 o                         
  -7   5   4        432.12        333.45        22.67 o                         
  -6   5   4      12869.76      12845.20       143.24 o                         
  -5   5   4       7990.87       8154.39       110.92 o                         
  -4   5   4       2143.61       2047.25        41.93 o                         
  -3   5   4      14260.62      14020.80       116.85 o                         
  -2   5   4      13123.96      13850.56        98.43 o                         
  -1   5   4       7269.25       7982.11        57.63 o                         
   0   5   4      12344.59      12426.54        84.35 o                         
   1   5   4       7626.32       7482.33        57.45 o                         
   2   5   4        227.25        258.73        12.12 o                         
   3   5   4       1853.92       2118.00        30.79 o                         
   4   5   4      21619.10      21542.80       187.94 o                         
   5   5   4      17301.95      18608.86       148.91 o                         
   6   5   4       6891.48       6559.37        97.43 o                         
   7   5   4       3097.85       2933.31        63.30 o                         
   8   5   4        112.53         89.89        26.94 o                         
   9   5   4       4566.88       4799.36       113.09 o                         
  10   5   4       1481.34       1446.14        67.41 o                         
  11   5   4       5235.99       5253.34       158.90 o                         
  12   5   4         22.01         35.48        40.03 o                         
  13   5   4        992.54        874.06       147.68 o                         
 -13   6   4       1363.56       1076.31       103.41 o                         
 -12   6   4        934.06        854.46        86.99 o                         
 -11   6   4       1231.43       1192.27        67.21 o                         
 -10   6   4       5385.82       5531.38       142.39 o                         
  -9   6   4      10709.47      10569.62       145.93 o                         
  -8   6   4      11717.05      11593.34       148.28 o                         
  -7   6   4       5792.10       5619.48        91.47 o                         
  -6   6   4       2046.12       2032.13        41.46 o                         
  -5   6   4        761.72        698.55        29.09 o                         
  -4   6   4        650.93        634.57        25.76 o                         
  -3   6   4        382.81        436.67        13.58 o                         
  -2   6   4       7729.44       7753.95        62.52 o                         
  -1   6   4      33964.91      34668.03       172.84 o                         
   0   6   4       1625.97       1758.40        25.46 o                         
   1   6   4       1900.04       1632.17        22.07 o                         
   2   6   4      29930.21      29103.20       219.33 o                         
   3   6   4       3824.69       3808.25        45.74 o                         
   4   6   4       2353.32       2214.21        33.51 o                         
   5   6   4       4159.37       4259.24        54.20 o                         
   6   6   4       5638.07       5663.43        81.15 o                         
   7   6   4        585.84        547.41        29.25 o                         
   8   6   4       5310.06       4999.25        87.78 o                         
   9   6   4       1824.85       1796.38        73.78 o                         
  10   6   4       1505.81       1595.46        84.74 o                         
  11   6   4       3465.94       3486.41       216.33 o                         
  12   6   4        374.87        342.21        53.19 o                         
  13   6   4        384.35        330.97        90.88 o                         
 -13   7   4       1122.43        992.96       154.76 o                         
 -12   7   4       1200.37       1156.86        89.38 o                         
 -11   7   4        380.01        325.66        78.26 o                         
 -10   7   4         61.65         84.78        27.73 o                         
  -9   7   4       2289.41       2361.79        69.25 o                         
  -8   7   4        278.04        331.35        25.60 o                         
  -7   7   4       1445.03       1418.93        42.66 o                         
  -6   7   4       1192.15       1195.22        31.62 o                         
  -5   7   4       6631.66       6317.61        77.56 o                         
  -4   7   4      12101.81      12242.65       114.23 o                         
  -3   7   4      34853.65      34736.00       225.65 o                         
  -2   7   4        664.22        651.06        17.36 o                         
  -1   7   4       1333.27       1561.50        26.02 o                         
   0   7   4         39.39         63.16         8.18 o                         
   1   7   4      17155.15      17219.39       106.47 o                         
   2   7   4       6511.98       6839.15        65.01 o                         
   3   7   4       3234.52       3237.19        44.16 o                         
   4   7   4       4198.51       4189.23        57.54 o                         
   5   7   4       3473.30       3615.27        68.84 o                         
   6   7   4      14780.20      14954.74       180.21 o                         
   7   7   4      10455.67      10194.53       128.52 o                         
   8   7   4        339.61        363.09        24.77 o                         
   9   7   4       6151.41       6280.31       149.32 o                         
  10   7   4        195.61        207.08        37.82 o                         
  11   7   4       1947.09       1779.28       103.09 o                         
  12   7   4         39.55         69.10        74.23 o                         
 -13   8   4       2322.74       1862.26       289.12 o                         
 -12   8   4       1422.60       1391.73        99.79 o                         
 -11   8   4       1409.83       1294.14        91.21 o                         
 -10   8   4       6031.94       6181.39       151.29 o                         
  -9   8   4       4975.56       4821.61       100.89 o                         
  -8   8   4      19908.28      19103.21       287.42 o                         
  -7   8   4       1693.64       1528.24        47.12 o                         
  -6   8   4       3606.35       3594.03        60.73 o                         
  -5   8   4       8093.31       8287.99       100.05 o                         
  -4   8   4       2197.40       2244.79        47.61 o                         
  -3   8   4       3041.71       3164.74        43.55 o                         
  -2   8   4       1167.54       1102.50        25.09 o                         
  -1   8   4       2871.63       3012.45        38.72 o                         
   0   8   4       1113.56       1102.81        24.16 o                         
   1   8   4       3809.83       3898.20        39.78 o                         
   2   8   4      21885.20      21326.89       137.24 o                         
   3   8   4        726.79        655.13        36.72 o                         
   4   8   4       7744.76       7794.31       100.55 o                         
   5   8   4       1714.98       1590.91        48.64 o                         
   6   8   4       8402.90       8288.15       131.31 o                         
   7   8   4         72.69         91.97        25.22 o                         
   8   8   4       7594.49       7501.46       139.22 o                         
   9   8   4        986.32        938.13        54.62 o                         
  10   8   4        428.21        416.61        68.03 o                         
  11   8   4         80.05         36.34        80.86 o                         
 -12   9   4       1086.10       1090.15       116.79 o                         
 -11   9   4       1591.18       1621.35       101.99 o                         
 -10   9   4       3059.55       3059.72       133.53 o                         
  -9   9   4       2863.00       2819.50       106.79 o                         
  -8   9   4       1103.75       1130.78        53.74 o                         
  -7   9   4        115.69         97.16        23.91 o                         
  -6   9   4       5915.25       6096.67       109.88 o                         
  -5   9   4       3874.09       3742.64        65.28 o                         
  -4   9   4       3189.78       3135.71        52.48 o                         
  -3   9   4      12088.82      12284.84       101.11 o                         
  -2   9   4         25.36         33.15         9.27 o                         
  -1   9   4        534.01        581.89        19.68 o                         
   0   9   4       6253.16       6180.58        65.57 o                         
   1   9   4       4407.37       4499.08        44.79 o                         
   2   9   4       2602.93       2636.72        37.61 o                         
   3   9   4       3131.15       3006.95        51.29 o                         
   4   9   4       9166.20       9115.99       121.40 o                         
   5   9   4       8469.37       8544.29       135.12 o                         
   6   9   4       1283.31       1335.60        49.24 o                         
   7   9   4       4269.36       4090.04        92.43 o                         
   8   9   4       9334.48       9108.94       185.20 o                         
   9   9   4       2598.25       2637.09        99.00 o                         
  10   9   4        130.09         77.38        33.37 o                         
  11   9   4        358.11        396.80       129.32 o                         
 -12  10   4         14.09         72.11        80.28 o                         
 -11  10   4         21.93        -41.04        41.04 o                         
 -10  10   4      10071.02       9836.84       213.13 o                         
  -9  10   4         91.01         61.01        30.62 o                         
  -8  10   4       1093.29       1028.45        63.33 o                         
  -7  10   4        972.40       1018.31        47.81 o                         
  -6  10   4          6.97         18.83        31.57 o                         
  -5  10   4       5164.84       5348.11        94.36 o                         
  -4  10   4       1178.73       1142.93        34.13 o                         
  -3  10   4        625.02        574.01        21.68 o                         
  -2  10   4       1563.02       1574.88        28.42 o                         
  -1  10   4      28260.96      28678.89       199.98 o                         
   0  10   4       6793.67       6967.21        78.00 o                         
   1  10   4        240.18        269.70        14.99 o                         
   2  10   4       7850.45       7721.78        79.32 o                         
   3  10   4       3223.24       3294.14        58.97 o                         
   4  10   4          9.83         33.02        20.64 o                         
   5  10   4       7729.21       7353.20       106.19 o                         
   6  10   4          4.33         41.22        15.76 o                         
   7  10   4       4957.61       4819.37       128.19 o                         
   8  10   4        296.95        331.26        40.00 o                         
   9  10   4       3566.09       3504.96       139.50 o                         
  10  10   4       8015.73       8341.45       225.75 o                         
 -12  11   4       3307.49       3223.03       270.20 o                         
 -11  11   4        345.61        440.89       103.81 o                         
 -10  11   4       3501.71       3557.33       129.09 o                         
  -9  11   4         70.77         61.39        30.84 o                         
  -8  11   4       3337.21       3314.32       105.39 o                         
  -7  11   4        131.42        122.36        30.62 o                         
  -6  11   4      12159.01      12007.43       208.06 o                         
  -5  11   4       6888.18       7113.17       114.63 o                         
  -4  11   4         36.74         51.63        14.85 o                         
  -3  11   4        528.71        535.39        24.88 o                         
  -2  11   4       1859.32       1937.15        32.30 o                         
  -1  11   4        124.90        150.62        16.08 o                         
   0  11   4      14552.95      14723.56       133.66 o                         
   1  11   4      13875.96      14192.59       150.97 o                         
   2  11   4       2335.34       2274.81        41.57 o                         
   3  11   4        237.47        211.73        18.93 o                         
   4  11   4      16524.35      16266.04       252.48 o                         
   5  11   4       5911.55       5637.46        98.38 o                         
   6  11   4       6515.25       6596.49       231.25 o                         
   7  11   4        527.83        528.42        48.92 o                         
   8  11   4       1771.73       1875.65       116.21 o                         
   9  11   4        468.54        482.49        78.48 o                         
  10  11   4        130.62        146.30       109.88 o                         
 -11  12   4       1386.91       1367.24       178.70 o                         
 -10  12   4        325.10        341.16        75.69 o                         
  -9  12   4       1047.93       1139.97        74.74 o                         
  -8  12   4       1581.50       1419.47        72.27 o                         
  -7  12   4       3280.30       3369.30       104.09 o                         
  -6  12   4      11915.15      11848.49       184.83 o                         
  -5  12   4       3396.50       3281.70       116.42 o                         
  -4  12   4        596.49        672.46        29.54 o                         
  -3  12   4       3013.73       3025.27        72.80 o                         
  -2  12   4      12076.77      12128.14       127.13 o                         
  -1  12   4      12353.14      12421.64       150.49 o                         
   0  12   4        736.88        700.71        26.20 o                         
   1  12   4       9303.36       8907.79       115.60 o                         
   2  12   4        243.24        244.88        15.58 o                         
   3  12   4        181.72        201.30        23.10 o                         
   4  12   4          1.68        -12.24        15.68 o                         
   5  12   4        450.60        418.59        35.10 o                         
   6  12   4       4068.75       4216.97       147.24 o                         
   7  12   4        744.74        755.48        97.89 o                         
   8  12   4        306.27        378.16        75.67 o                         
   9  12   4       2816.85       3185.95       185.08 o                         
 -10  13   4        600.23        658.67        95.96 o                         
  -9  13   4       4513.17       4314.57       152.37 o                         
  -8  13   4        417.26        437.79        50.00 o                         
  -7  13   4       5508.63       5521.01       127.12 o                         
  -6  13   4       4178.50       4096.60       107.03 o                         
  -5  13   4       2798.19       2540.54        90.82 o                         
  -4  13   4       5591.82       5594.05       140.05 o                         
  -3  13   4        683.45        721.81        43.63 o                         
  -2  13   4        418.39        351.92        27.57 o                         
  -1  13   4       6916.23       7044.26        91.74 o                         
   0  13   4       1873.67       1877.67        52.57 o                         
   1  13   4       6718.87       6458.27       110.42 o                         
   2  13   4          0.92         28.52        30.06 o                         
   3  13   4        648.68        586.68        40.21 o                         
   4  13   4       4539.59       4577.40       219.17 o                         
   5  13   4          2.27         -5.43        46.27 o                         
   6  13   4       4723.23       4793.80       221.27 o                         
   7  13   4       4689.82       4624.27       226.82 o                         
   8  13   4        757.79        764.23       104.00 o                         
  -9  14   4       2669.74       2740.61       146.21 o                         
  -8  14   4       2193.60       2160.78        95.95 o                         
  -7  14   4         58.39         47.40        44.93 o                         
  -6  14   4       2293.07       2331.44        91.21 o                         
  -5  14   4        109.54        147.18        32.73 o                         
  -4  14   4        941.09        980.37        64.85 o                         
  -3  14   4         28.09         51.80        26.68 o                         
  -2  14   4       1831.61       1849.89        75.51 o                         
  -1  14   4        826.24        802.44        46.91 o                         
   0  14   4        438.57        415.38        34.96 o                         
   1  14   4       9327.44       9396.73       198.38 o                         
   2  14   4       9441.93       9302.90       195.55 o                         
   3  14   4       1809.70       1853.85       110.48 o                         
   4  14   4        204.21        153.61        60.65 o                         
   5  14   4        414.28        359.39        59.44 o                         
   6  14   4       3122.67       3199.74       186.46 o                         
   7  14   4        351.67        393.80       104.22 o                         
  -9  15   4          8.20       -111.91       111.91 o                         
  -8  15   4       1638.85       1673.05       141.77 o                         
  -7  15   4        416.11        499.05        61.89 o                         
  -6  15   4        650.98        695.38        55.71 o                         
  -5  15   4       6689.89       6739.42       155.94 o                         
  -4  15   4       2988.31       3046.88       133.36 o                         
  -3  15   4       4246.78       4480.24       143.33 o                         
  -2  15   4       3331.45       3313.03       134.56 o                         
  -1  15   4        213.40        219.68        36.17 o                         
   0  15   4       2482.15       2426.71        95.08 o                         
   1  15   4        252.25        265.12        41.32 o                         
   2  15   4       4428.64       4559.62       171.60 o                         
   3  15   4        415.76        382.67        64.76 o                         
   4  15   4          2.32         29.81        45.70 o                         
   5  15   4         20.81        -53.68        56.03 o                         
   6  15   4         72.30         23.70        75.80 o                         
  -7  16   4         63.91        -51.78        77.73 o                         
  -6  16   4        635.78        453.71       108.61 o                         
  -5  16   4       1218.71        969.67       106.25 o                         
  -4  16   4        501.33        534.32        56.55 o                         
  -3  16   4        523.79        441.98        52.38 o                         
  -2  16   4       1152.53       1035.48        76.17 o                         
  -1  16   4       1304.99       1388.04        84.60 o                         
   0  16   4       4073.87       3929.23       171.07 o                         
   1  16   4          4.76         74.85        66.81 o                         
   2  16   4       6820.58       6960.61       220.80 o                         
   3  16   4       8274.44       7841.85       241.26 o                         
   4  16   4        101.13        120.83        57.57 o                         
   5  16   4        677.46        610.64       102.98 o                         
  -5  17   4       3517.59       2987.14       293.29 o                         
  -3  17   4       3991.02       3790.90       281.32 o                         
  -2  17   4       3501.15       3676.34       217.22 o                         
  -1  17   4       2457.06       2058.14       262.79 o                         
   0  17   4       6565.69       6529.15       454.22 o                         
   1  17   4       2036.65       2060.35       252.80 o                         
   2  17   4       1049.28        914.19       175.70 o                         
   4  17   4       2463.84       2900.13       268.27 o                         
 -15   0   5       8804.81       8747.89       542.35 o                         
 -13   0   5        159.99         88.89        56.69 o                         
 -11   0   5       2768.32       2771.65       166.45 o                         
  -9   0   5       4458.99       4629.05       145.49 o                         
  -7   0   5       5346.90       5672.46       125.00 o                         
  -5   0   5     137522.58     138669.19      1409.57 o                         
  -3   0   5      49903.12      48342.70       481.94 o                         
  -1   0   5       7811.17       7104.30       108.27 o                         
   1   0   5      26423.82      23222.96       206.44 o                         
   3   0   5      26756.53      27474.66       278.17 o                         
   5   0   5          9.42         18.72        22.54 o                         
   7   0   5      14451.54      14593.12       277.58 o                         
   9   0   5        183.79        192.73        39.44 o                         
  11   0   5      13566.82      13435.27       379.67 o                         
  13   0   5       5486.57       5586.01       266.07 o                         
 -15   1   5         58.54       -136.82       136.82 o                         
 -14   1   5        861.38        869.39        85.06 o                         
 -13   1   5       1192.03       1270.93        92.60 o                         
 -12   1   5       6453.99       6505.42       191.61 o                         
 -11   1   5        165.45        146.90        42.81 o                         
 -10   1   5      18613.29      18387.00       273.54 o                         
  -9   1   5       2894.47       2928.35        99.49 o                         
  -8   1   5       2370.84       2338.67        58.58 o                         
  -7   1   5       5827.05       6091.40        82.53 o                         
  -6   1   5       8088.51       8139.17        87.77 o                         
  -5   1   5       1718.07       1871.68        36.03 o                         
  -4   1   5      34238.65      34804.75       248.42 o                         
  -3   1   5      13964.09      14491.33       164.71 o                         
  -2   1   5        845.09        772.34        21.08 o                         
  -1   1   5       1416.73       1877.91        36.31 o                         
   0   1   5        396.79        352.62        10.82 o                         
   1   1   5        547.73        484.95        14.04 o                         
   2   1   5      84806.02      85294.19       487.44 o                         
   3   1   5       2086.98       2343.23        39.25 o                         
   4   1   5       1080.92       1226.49        33.13 o                         
   5   1   5        494.85        533.45        24.32 o                         
   6   1   5      26040.49      25487.87       297.45 o                         
   7   1   5       3008.33       3045.67        58.06 o                         
   8   1   5       3490.20       3393.13        76.43 o                         
   9   1   5       4350.90       4303.47       100.48 o                         
  10   1   5        811.44        734.29        46.42 o                         
  11   1   5         40.23         65.75        37.61 o                         
  12   1   5         86.59         78.24        29.53 o                         
  13   1   5        202.22        184.40        44.49 o                         
  14   1   5       3532.43       4561.80       360.28 o                         
 -15   2   5       1883.06       2367.51       197.65 o                         
 -14   2   5         26.34        -51.83        51.83 o                         
 -13   2   5        710.02        740.79        67.02 o                         
 -12   2   5      16264.95      16261.01       319.55 o                         
 -11   2   5        291.28        280.45        45.94 o                         
 -10   2   5       3224.98       2957.60        86.02 o                         
  -9   2   5       7360.38       7337.76       132.98 o                         
  -8   2   5      15349.76      15419.93       161.66 o                         
  -7   2   5       1239.25       1227.82        33.44 o                         
  -6   2   5       5135.60       4918.07        64.95 o                         
  -5   2   5       8009.75       7321.52       165.71 o                         
  -4   2   5      13280.86      14104.38       122.88 o                         
  -3   2   5      36535.12      37578.80       313.41 o                         
  -2   2   5          0.08          8.81         8.03 o                         
  -1   2   5       6828.28       7148.73        54.96 o                         
   0   2   5      11540.57      11499.98        68.23 o                         
   1   2   5      15655.62      15508.76        96.67 o                         
   2   2   5      36356.26      36441.16       317.14 o                         
   3   2   5       8716.64       8515.94        86.15 o                         
   4   2   5      14190.13      12737.00       130.47 o                         
   5   2   5         56.64         60.96        12.31 o                         
   6   2   5        177.68        193.29        21.59 o                         
   7   2   5      10805.72      10754.64       137.21 o                         
   8   2   5       1060.07       1036.03        43.96 o                         
   9   2   5       1906.42       1820.19        64.12 o                         
  10   2   5        868.33        980.49        62.85 o                         
  11   2   5       8137.12       8389.03       175.30 o                         
  12   2   5        124.01        118.75        32.88 o                         
  13   2   5       4798.17       4547.40       203.67 o                         
 -14   3   5          8.29        -83.26        83.26 o                         
 -13   3   5       6145.72       6418.10       177.17 o                         
 -12   3   5          7.63        -15.25        38.01 o                         
 -11   3   5       5900.34       5931.83       174.66 o                         
 -10   3   5       2831.25       2670.47        73.87 o                         
  -9   3   5       2916.98       2908.36        73.65 o                         
  -8   3   5       1674.72       1808.29        51.28 o                         
  -7   3   5       3378.60       3317.74        53.19 o                         
  -6   3   5       3083.30       3042.63        49.41 o                         
  -5   3   5       8629.19       8591.57        96.68 o                         
  -4   3   5        647.32        780.94        21.92 o                         
  -3   3   5      58305.30      57877.70       471.70 o                         
  -2   3   5       8774.46       8784.67        73.97 o                         
  -1   3   5      60222.31      60308.02       325.86 o                         
   0   3   5      17402.81      16937.07       121.06 o                         
   1   3   5       6325.01       6415.08        64.21 o                         
   2   3   5         81.83         82.98         8.51 o                         
   3   3   5      13155.54      13649.42       117.62 o                         
   4   3   5        862.53        953.48        28.54 o                         
   5   3   5        709.86        733.34        25.86 o                         
   6   3   5      13173.28      13784.05       158.04 o                         
   7   3   5       1309.46       1281.16        48.52 o                         
   8   3   5       2510.22       2337.08        65.21 o                         
   9   3   5      28345.29      28424.57       304.42 o                         
  10   3   5       2592.19       2470.72        88.37 o                         
  11   3   5       2488.96       2381.77        91.81 o                         
  12   3   5        345.20        242.19        40.81 o                         
  13   3   5        916.22        835.69        93.90 o                         
 -14   4   5         30.41         46.81        70.24 o                         
 -13   4   5        385.84        280.27        58.73 o                         
 -12   4   5       9562.46       9625.82       237.80 o                         
 -11   4   5         64.69         63.59        31.85 o                         
 -10   4   5        503.92        574.41        36.27 o                         
  -9   4   5        670.69        771.09        42.66 o                         
  -8   4   5      41743.32      40758.19       347.26 o                         
  -7   4   5        379.10        377.40        19.15 o                         
  -6   4   5      14040.82      13481.38       125.43 o                         
  -5   4   5       1977.78       2047.48        43.53 o                         
  -4   4   5       3337.94       3422.26        48.75 o                         
  -3   4   5      10437.54      11076.81        88.68 o                         
  -2   4   5        665.63        659.36        17.29 o                         
  -1   4   5       3549.27       3891.79        38.20 o                         
   0   4   5      20585.99      20773.17       130.00 o                         
   1   4   5       6634.77       6984.50        63.62 o                         
   2   4   5      21227.56      20462.74       140.48 o                         
   3   4   5        444.65        433.20        16.19 o                         
   4   4   5      78478.47      78369.07       511.86 o                         
   5   4   5      14045.04      14361.88       117.73 o                         
   6   4   5       1634.54       1730.08        46.92 o                         
   7   4   5       1156.61       1142.76        43.20 o                         
   8   4   5       9232.76       9129.79       135.45 o                         
   9   4   5        900.31        940.31        45.61 o                         
  10   4   5        460.70        467.03        42.12 o                         
  11   4   5       3805.06       3645.37       112.41 o                         
  12   4   5        177.19        166.18        46.71 o                         
  13   4   5          1.44         25.50        73.62 o                         
 -13   5   5       9436.39       9966.99       232.01 o                         
 -12   5   5        478.90        490.31        50.83 o                         
 -11   5   5         10.52         11.15        32.76 o                         
 -10   5   5       3696.21       3538.76        97.77 o                         
  -9   5   5       1275.93       1311.72        57.31 o                         
  -8   5   5        446.17        425.40        28.22 o                         
  -7   5   5       3689.82       3572.50        66.58 o                         
  -6   5   5        244.07        201.24        13.20 o                         
  -5   5   5        160.92        254.57        14.18 o                         
  -4   5   5       8845.28       9273.06        90.87 o                         
  -3   5   5      30146.88      31043.54       180.73 o                         
  -2   5   5       1769.33       1807.82        28.54 o                         
  -1   5   5      76486.99      77947.22       358.88 o                         
   0   5   5        356.22        390.37        15.38 o                         
   1   5   5          0.80          0.07         8.42 o                         
   2   5   5      27309.98      27763.43       176.32 o                         
   3   5   5         62.46         85.86         9.60 o                         
   4   5   5       1409.74       1382.36        31.43 o                         
   5   5   5        823.38        890.25        24.95 o                         
   6   5   5       1840.46       1831.31        43.94 o                         
   7   5   5       2044.81       1993.60        52.69 o                         
   8   5   5        169.06        121.78        19.48 o                         
   9   5   5       4938.29       5086.27       111.36 o                         
  10   5   5       9008.66       9105.24       174.60 o                         
  11   5   5       3938.59       3845.79       135.71 o                         
  12   5   5          4.91         46.07        37.46 o                         
  13   5   5        970.45        746.12       143.96 o                         
 -13   6   5          3.43         -7.39        50.78 o                         
 -12   6   5        169.58        172.89        44.25 o                         
 -11   6   5        696.11        743.62        59.57 o                         
 -10   6   5       1113.45       1147.90        68.07 o                         
  -9   6   5        268.93        289.17        25.24 o                         
  -8   6   5      15088.03      14991.30       187.13 o                         
  -7   6   5        618.10        706.05        29.86 o                         
  -6   6   5       7997.58       8090.55        96.35 o                         
  -5   6   5       7962.58       7940.42       110.21 o                         
  -4   6   5      15661.33      16568.51       139.59 o                         
  -3   6   5      13135.03      13415.98       118.36 o                         
  -2   6   5       7036.13       7592.16        68.95 o                         
  -1   6   5        422.73        378.87        16.19 o                         
   0   6   5         60.87         71.90        10.00 o                         
   1   6   5       9329.87       8592.49        68.38 o                         
   2   6   5       2233.52       2268.02        36.54 o                         
   3   6   5          1.16         12.24         7.05 o                         
   4   6   5      15557.22      16116.71       130.88 o                         
   5   6   5        947.52        909.87        28.45 o                         
   6   6   5       2172.69       2203.38        52.16 o                         
   7   6   5       1145.02       1125.12        40.50 o                         
   8   6   5       2108.82       2274.05        65.76 o                         
   9   6   5       3861.73       3775.79        91.82 o                         
  10   6   5        186.74        168.40        42.98 o                         
  11   6   5       5476.03       5579.15       233.55 o                         
  12   6   5        607.33        537.87        96.07 o                         
 -13   7   5         15.05         94.24        78.45 o                         
 -12   7   5          2.46         91.87        48.51 o                         
 -11   7   5       3592.62       3590.68       120.42 o                         
 -10   7   5      19871.93      19995.93       302.36 o                         
  -9   7   5       3832.47       4027.18        95.10 o                         
  -8   7   5       1285.78       1295.95        48.12 o                         
  -7   7   5       1622.15       1656.22        46.70 o                         
  -6   7   5      14969.77      15059.18       171.62 o                         
  -5   7   5        578.92        578.85        33.61 o                         
  -4   7   5        311.18        268.11        14.18 o                         
  -3   7   5       1147.52       1222.46        33.46 o                         
  -2   7   5        442.79        492.71        17.81 o                         
  -1   7   5      11913.88      12302.31        88.76 o                         
   0   7   5       8776.40       8704.86        70.67 o                         
   1   7   5      16711.58      16848.38       107.09 o                         
   2   7   5      10298.02       9868.08        79.51 o                         
   3   7   5        815.36        744.56        19.05 o                         
   4   7   5       1446.01       1395.91        28.60 o                         
   5   7   5       1986.70       2060.17        48.46 o                         
   6   7   5      31264.17      31357.47       240.85 o                         
   7   7   5        263.95        254.83        21.75 o                         
   8   7   5       4165.60       4197.99        84.27 o                         
   9   7   5        304.39        281.12        39.55 o                         
  10   7   5        215.95        134.92        30.65 o                         
  11   7   5       1319.28       1517.60        97.64 o                         
 -13   8   5        397.39        333.93       105.22 o                         
 -12   8   5       2518.47       2445.48       129.63 o                         
 -11   8   5       1284.56       1263.92        98.36 o                         
 -10   8   5         43.69         56.54        31.55 o                         
  -9   8   5        138.96        116.54        46.48 o                         
  -8   8   5       9262.31       8973.33       120.62 o                         
  -7   8   5         51.00         38.24        34.74 o                         
  -6   8   5        523.72        576.06        41.99 o                         
  -5   8   5       5781.67       5601.28        87.10 o                         
  -4   8   5      13255.35      13498.99       114.12 o                         
  -3   8   5      19887.72      20283.61       133.05 o                         
  -2   8   5       6933.41       7163.60        67.99 o                         
  -1   8   5      10222.93       9968.52        77.53 o                         
   0   8   5       6014.56       5980.31        55.08 o                         
   1   8   5      27525.27      28086.28       172.74 o                         
   2   8   5        290.82        270.97        15.62 o                         
   3   8   5        440.57        470.84        24.11 o                         
   4   8   5       4150.42       4220.95        71.70 o                         
   5   8   5       2260.36       2225.53        59.31 o                         
   6   8   5         39.20         76.52        23.03 o                         
   7   8   5       2408.58       2333.97        68.20 o                         
   8   8   5        573.91        548.86        38.29 o                         
   9   8   5        364.92        388.32        47.38 o                         
  10   8   5        100.78         36.96        32.49 o                         
  11   8   5       7903.41       8015.66       534.07 o                         
 -12   9   5        244.40        186.01        61.23 o                         
 -11   9   5        456.81        469.88        73.30 o                         
 -10   9   5       4858.61       5230.73       166.85 o                         
  -9   9   5        440.95        439.69        41.47 o                         
  -8   9   5       3628.55       3704.17        98.19 o                         
  -7   9   5        508.00        416.94        26.94 o                         
  -6   9   5       3347.52       3351.38        78.09 o                         
  -5   9   5       3888.84       3978.77        73.93 o                         
  -4   9   5       2764.31       2960.49        48.07 o                         
  -3   9   5        499.28        469.71        19.01 o                         
  -2   9   5        425.89        395.58        16.36 o                         
  -1   9   5      23655.29      24297.31       202.83 o                         
   0   9   5       4988.71       4892.05        54.25 o                         
   1   9   5       3799.80       3970.69        55.13 o                         
   2   9   5       7782.57       7650.97        74.21 o                         
   3   9   5       3078.59       2955.69        47.62 o                         
   4   9   5       2942.11       3008.42        68.19 o                         
   5   9   5      12080.10      12129.85       255.27 o                         
   6   9   5      24669.12      24065.18       289.91 o                         
   7   9   5        651.01        600.35        39.62 o                         
   8   9   5       6515.37       6192.86       159.39 o                         
   9   9   5       1009.01        968.67        68.00 o                         
  10   9   5       1455.76       1363.14       104.17 o                         
  11   9   5       1611.57       1296.40       211.12 o                         
 -12  10   5        944.78        840.82       147.69 o                         
 -11  10   5        340.39        287.92        48.23 o                         
 -10  10   5        157.25        266.32        44.35 o                         
  -9  10   5        112.36        120.51        33.52 o                         
  -8  10   5      24011.47      23558.61       322.69 o                         
  -7  10   5        578.62        543.14        39.80 o                         
  -6  10   5      16391.76      16127.00       240.29 o                         
  -5  10   5       8548.21       8782.78       104.42 o                         
  -4  10   5        618.16        699.68        30.69 o                         
  -3  10   5        634.38        618.97        21.03 o                         
  -2  10   5       2210.97       2319.96        38.62 o                         
  -1  10   5       1697.49       1721.90        40.29 o                         
   0  10   5       5737.18       6122.75        83.08 o                         
   1  10   5        409.55        376.79        15.77 o                         
   2  10   5        500.75        500.71        17.75 o                         
   3  10   5       4618.55       4626.96        66.53 o                         
   4  10   5      25216.21      24975.60       228.71 o                         
   5  10   5       5875.04       5803.34       100.42 o                         
   6  10   5        410.16        432.31        31.98 o                         
   7  10   5         16.71         23.90        41.47 o                         
   8  10   5      12652.78      12920.56       304.71 o                         
   9  10   5       2599.02       2502.18       135.58 o                         
  10  10   5        819.87        833.20       102.42 o                         
 -12  11   5       1135.10       1065.29       169.13 o                         
 -11  11   5        212.35         77.79        50.42 o                         
 -10  11   5        824.72        787.94        61.39 o                         
  -9  11   5         44.82         62.94        32.17 o                         
  -8  11   5          6.31         39.45        32.27 o                         
  -7  11   5        527.96        508.28        44.85 o                         
  -6  11   5       3059.17       3088.75        85.08 o                         
  -5  11   5       2134.34       2055.79        61.80 o                         
  -4  11   5        482.66        485.60        22.59 o                         
  -3  11   5       5894.12       6046.74        77.29 o                         
  -2  11   5       5274.97       5357.03        58.33 o                         
  -1  11   5      15378.33      15327.77       151.00 o                         
   0  11   5       4086.80       4184.90        70.23 o                         
   1  11   5       1177.97       1128.55        32.91 o                         
   2  11   5       1040.98        915.55        42.85 o                         
   3  11   5        175.79        187.33        15.38 o                         
   4  11   5       5951.12       5687.73        84.80 o                         
   5  11   5        198.85        210.19        25.36 o                         
   6  11   5       2885.45       2803.93       160.27 o                         
   7  11   5        634.30        627.50        71.51 o                         
   8  11   5        745.01        707.64        76.78 o                         
   9  11   5       5434.20       6060.63       337.80 o                         
  10  11   5       4371.20       4595.12       396.28 o                         
 -11  12   5       2291.37       2368.54       172.43 o                         
 -10  12   5        550.72        602.25        74.72 o                         
  -9  12   5       1729.91       1713.80        82.03 o                         
  -8  12   5       4448.20       4193.29       122.03 o                         
  -7  12   5       1979.44       1963.38        84.71 o                         
  -6  12   5       4798.63       4819.62       118.90 o                         
  -5  12   5        103.62        158.74        34.50 o                         
  -4  12   5        344.94        349.08        24.69 o                         
  -3  12   5       1711.97       1781.22        53.03 o                         
  -2  12   5       1211.40       1333.09        29.82 o                         
  -1  12   5       3646.82       3603.50        63.30 o                         
   0  12   5        807.51        799.75        27.78 o                         
   1  12   5       1223.90       1143.08        33.85 o                         
   2  12   5       1484.60       1379.37        41.41 o                         
   3  12   5       3452.04       3429.55        73.41 o                         
   4  12   5       9488.69       9161.37       152.82 o                         
   5  12   5         54.18         48.94        42.80 o                         
   6  12   5       2226.33       2372.63       153.36 o                         
   7  12   5        335.73        400.93        75.94 o                         
   8  12   5        510.63        615.37        91.12 o                         
   9  12   5        188.99        136.45       129.13 o                         
 -10  13   5       5610.59       5640.11       256.90 o                         
  -9  13   5        966.30        894.86        76.06 o                         
  -8  13   5        112.22         86.34        32.29 o                         
  -7  13   5        349.31        371.30        37.40 o                         
  -6  13   5      12841.91      12527.01       196.05 o                         
  -5  13   5         19.94         85.46        37.80 o                         
  -4  13   5         64.55         53.05        32.36 o                         
  -3  13   5       6246.28       6336.83       145.38 o                         
  -2  13   5       3774.63       3873.29        82.10 o                         
  -1  13   5       2381.94       2545.78        51.09 o                         
   0  13   5       1403.62       1381.82        49.58 o                         
   1  13   5       5999.43       5715.49       180.20 o                         
   2  13   5       2429.79       2519.28        96.08 o                         
   3  13   5       1305.72       1220.99        67.37 o                         
   4  13   5        881.15        885.38        78.58 o                         
   5  13   5       3748.19       3736.55       157.62 o                         
   6  13   5       6574.41       6981.56       270.13 o                         
   7  13   5       1565.90       1641.80       139.01 o                         
   8  13   5         20.87        -98.52       124.02 o                         
 -10  14   5        596.21        490.16       137.64 o                         
  -9  14   5         12.80        -34.05        38.44 o                         
  -8  14   5        556.75        471.06        51.05 o                         
  -7  14   5       2191.06       2159.14        83.39 o                         
  -6  14   5       2157.56       2256.18        91.18 o                         
  -5  14   5       2488.62       2466.56        91.93 o                         
  -4  14   5       2404.17       2414.94        88.24 o                         
  -3  14   5       4577.94       4373.44       112.97 o                         
  -2  14   5       1789.11       1634.13        59.48 o                         
  -1  14   5       1995.87       2101.97        84.47 o                         
   0  14   5        953.28        876.92        51.87 o                         
   1  14   5       4778.88       4913.98       140.08 o                         
   2  14   5       2572.05       2640.08       100.82 o                         
   3  14   5        150.57        139.81        46.92 o                         
   4  14   5       2412.27       2214.87       123.10 o                         
   5  14   5         60.43         70.28        56.28 o                         
   6  14   5        405.23        442.45        89.56 o                         
   7  14   5       3021.00       2945.71       223.79 o                         
  -9  15   5       2145.97       2365.89       238.45 o                         
  -8  15   5       1533.17       1639.35       142.26 o                         
  -7  15   5         67.13         25.81        42.75 o                         
  -6  15   5       1232.58       1284.66        73.10 o                         
  -5  15   5       2718.69       2678.72        98.62 o                         
  -4  15   5       2616.42       2571.10        93.07 o                         
  -3  15   5        444.32        420.85        53.75 o                         
  -2  15   5        556.40        485.63        48.11 o                         
  -1  15   5       1175.99       1053.07        74.75 o                         
   0  15   5       2578.47       2477.65        89.25 o                         
   1  15   5       1871.07       1830.00        92.44 o                         
   2  15   5      10211.38       9841.97       260.38 o                         
   3  15   5        297.92        415.39        65.31 o                         
   4  15   5       1696.53       1554.48       117.32 o                         
   5  15   5       3734.54       3936.21       172.99 o                         
   6  15   5       7203.57       7666.40       481.25 o                         
  -7  16   5        606.73        725.75        98.75 o                         
  -6  16   5        686.67        468.26        87.80 o                         
  -5  16   5       4540.28       4363.47       170.25 o                         
  -4  16   5       1907.40       1870.88       113.16 o                         
  -3  16   5       1505.68       1484.77        81.27 o                         
  -2  16   5        215.05        209.45        44.41 o                         
  -1  16   5         65.07         13.71        36.79 o                         
   0  16   5       8581.33       8428.33       272.74 o                         
   1  16   5       1575.89       1698.25       109.25 o                         
   2  16   5       1892.10       1902.01       128.98 o                         
   3  16   5        810.32        875.70       119.30 o                         
   4  16   5       1496.09       1333.58       137.49 o                         
   5  16   5        246.89        315.55        79.61 o                         
  -4  17   5        645.89        718.02       102.86 o                         
  -3  17   5        666.03        576.89        87.86 o                         
  -2  17   5       7026.35       6666.71       230.94 o                         
  -1  17   5       2790.09       2759.21       296.74 o                         
   0  17   5       4531.11       4800.40       384.49 o                         
   1  17   5        221.35        162.24        97.92 o                         
   2  17   5        462.45        515.49       152.47 o                         
   3  17   5       3613.55       3853.51       297.24 o                         
   4  17   5        161.30        223.35       103.12 o                         
 -14   0   6       1597.22       1702.17       223.20 o                         
 -12   0   6      18457.07      19560.23       504.76 o                         
 -10   0   6       4987.24       4928.02       159.91 o                         
  -8   0   6       2479.05       2653.87        98.31 o                         
  -6   0   6       3555.59       3205.94       104.40 o                         
  -4   0   6      42819.35      43264.64       452.24 o                         
  -2   0   6      54303.61      55137.95       625.22 o                         
   0   0   6      28783.48      29157.12       382.33 o                         
   2   0   6       7043.89       6673.82        97.70 o                         
   4   0   6      16659.64      17402.21       229.81 o                         
   6   0   6      14629.69      14699.43       207.97 o                         
   8   0   6       7331.56       7329.32       371.85 o                         
  10   0   6       5378.59       4906.24       213.33 o                         
  12   0   6       2386.25       2279.38       149.76 o                         
 -15   1   6        618.72        837.61       337.29 o                         
 -14   1   6        412.90        473.84        80.07 o                         
 -13   1   6       1627.51       1539.80        99.86 o                         
 -12   1   6       5200.98       5559.64       178.20 o                         
 -11   1   6       7847.90       7831.26       173.71 o                         
 -10   1   6       3527.69       3268.08        91.18 o                         
  -9   1   6       6834.57       6829.15       108.29 o                         
  -8   1   6       3154.92       3003.43        58.99 o                         
  -7   1   6        694.69        640.30        27.71 o                         
  -6   1   6        512.71        580.01        24.71 o                         
  -5   1   6      27580.71      27583.03       213.57 o                         
  -4   1   6       6054.75       5658.69        73.14 o                         
  -3   1   6       1854.47       1632.84        36.22 o                         
  -2   1   6       1426.08       1482.15        32.66 o                         
  -1   1   6      13823.85      12623.45       110.56 o                         
   0   1   6        237.96        153.31        10.47 o                         
   1   1   6      56123.83      55430.93       311.31 o                         
   2   1   6      22226.77      22693.16       158.19 o                         
   3   1   6       1966.02       2021.50        36.59 o                         
   4   1   6       3637.85       3538.87        58.03 o                         
   5   1   6       1773.65       1627.58        45.32 o                         
   6   1   6        778.22        664.55        29.70 o                         
   7   1   6      11290.95      11198.78       164.50 o                         
   8   1   6        818.52        704.56        53.06 o                         
   9   1   6        365.78        349.16        43.45 o                         
  10   1   6       1763.15       1637.40        80.72 o                         
  11   1   6       9508.40       9428.20       190.03 o                         
  12   1   6         45.24        101.05        34.23 o                         
  13   1   6       1542.03       1579.45       103.85 o                         
 -15   2   6        519.42        360.19       135.53 o                         
 -14   2   6        424.28        457.56        76.23 o                         
 -13   2   6      10863.49      11645.42       275.60 o                         
 -12   2   6       1862.32       2101.65       111.14 o                         
 -11   2   6         13.46         16.50        28.77 o                         
 -10   2   6       5753.96       5729.84       142.17 o                         
  -9   2   6      17172.45      16831.25       185.95 o                         
  -8   2   6       1537.64       1555.88        44.57 o                         
  -7   2   6      14352.11      14889.37       145.99 o                         
  -6   2   6      20932.91      21178.76       191.84 o                         
  -5   2   6        949.64       1043.11        30.94 o                         
  -4   2   6      16836.02      16807.73       243.32 o                         
  -3   2   6      60476.95      60236.23       445.38 o                         
  -2   2   6        234.14        251.02        12.90 o                         
  -1   2   6       1595.36       2176.62        28.60 o                         
   0   2   6         41.92         91.36         7.51 o                         
   1   2   6      36967.14      36491.71       240.10 o                         
   2   2   6      13827.55      14433.59       105.30 o                         
   3   2   6      28894.99      29667.66       193.21 o                         
   4   2   6       7258.59       6984.35        85.39 o                         
   5   2   6        117.02        180.92        17.40 o                         
   6   2   6      21745.26      22045.54       288.78 o                         
   7   2   6       6342.21       6235.22       118.80 o                         
   8   2   6          1.69         17.23        29.01 o                         
   9   2   6      29782.35      28285.40       370.77 o                         
  10   2   6       1095.84        998.54        64.23 o                         
  11   2   6        216.94        168.43        45.03 o                         
  12   2   6        710.50        735.70        57.44 o                         
  13   2   6       1791.03       1625.97       127.19 o                         
 -14   3   6        173.66        205.58        88.10 o                         
 -13   3   6          0.05         75.87        48.00 o                         
 -12   3   6       7345.77       7370.46       207.02 o                         
 -11   3   6        131.57        172.30        36.53 o                         
 -10   3   6       1340.52       1272.13        52.31 o                         
  -9   3   6        140.70        154.55        19.97 o                         
  -8   3   6      26462.54      26080.81       248.63 o                         
  -7   3   6        167.62        152.71        15.67 o                         
  -6   3   6       8284.07       8288.61        97.29 o                         
  -5   3   6      13071.93      13670.40       137.72 o                         
  -4   3   6      18989.30      18694.85       141.17 o                         
  -3   3   6        628.38        657.74        19.72 o                         
  -2   3   6       1244.32       1469.93        27.36 o                         
  -1   3   6      14658.22      15005.08       100.07 o                         
   0   3   6      13725.31      14675.33        90.21 o                         
   1   3   6      19807.97      20065.54       118.16 o                         
   2   3   6      85055.88      87050.40       502.35 o                         
   3   3   6         18.28         12.04         8.41 o                         
   4   3   6      47691.34      49103.52       314.96 o                         
   5   3   6        123.13        122.27        13.44 o                         
   6   3   6       6869.52       6734.16       169.40 o                         
   7   3   6         25.34         21.25        18.05 o                         
   8   3   6      10351.04      10277.83       234.22 o                         
   9   3   6       1899.22       1825.44        69.92 o                         
  10   3   6        570.13        602.11        52.33 o                         
  11   3   6       2948.48       2964.77       112.44 o                         
  12   3   6        330.34        299.70        56.86 o                         
  13   3   6       1350.91       1472.31       122.31 o                         
 -14   4   6        298.38        239.92        78.91 o                         
 -13   4   6      11770.31      12757.56       291.59 o                         
 -12   4   6         92.29        153.24        44.03 o                         
 -11   4   6        469.48        408.16        46.26 o                         
 -10   4   6        614.36        500.70        35.34 o                         
  -9   4   6       6912.73       6904.50       126.10 o                         
  -8   4   6        988.53        994.51        53.47 o                         
  -7   4   6        687.38        674.98        27.77 o                         
  -6   4   6        560.75        609.51        24.11 o                         
  -5   4   6        820.52        766.67        29.13 o                         
  -4   4   6       9790.03      10430.92        97.85 o                         
  -3   4   6      73132.91      73753.14       413.23 o                         
  -2   4   6       4395.45       4687.41        46.38 o                         
  -1   4   6      31081.39      31211.73       183.60 o                         
   0   4   6        113.66        105.75         8.97 o                         
   1   4   6      16355.12      16285.04       120.91 o                         
   2   4   6       7678.43       7822.21        68.90 o                         
   3   4   6      23331.67      23532.66       171.07 o                         
   4   4   6         31.76         90.06        11.67 o                         
   5   4   6        860.75        966.17        26.50 o                         
   6   4   6        914.79        900.88        38.89 o                         
   7   4   6       2502.36       2375.21        65.71 o                         
   8   4   6        189.34        137.55        23.93 o                         
   9   4   6      13018.36      13024.02       224.72 o                         
  10   4   6       4176.26       4345.72       128.13 o                         
  11   4   6          9.93        -31.33        31.33 o                         
  12   4   6          3.27        -21.87        50.17 o                         
  13   4   6       7125.72       7000.95       365.38 o                         
 -13   5   6       1438.17       1358.07       101.86 o                         
 -12   5   6          7.14         30.41        36.96 o                         
 -11   5   6       4022.21       4042.21       155.89 o                         
 -10   5   6       7064.08       6841.38       126.75 o                         
  -9   5   6        146.39        123.30        39.06 o                         
  -8   5   6      27428.57      27769.12       265.31 o                         
  -7   5   6        615.46        704.88        25.83 o                         
  -6   5   6       3098.01       2925.46        48.93 o                         
  -5   5   6       1982.62       1873.56        52.59 o                         
  -4   5   6        190.79        149.63        13.36 o                         
  -3   5   6       7841.97       8421.40        71.91 o                         
  -2   5   6        587.26        846.06        20.54 o                         
  -1   5   6       3064.78       2918.62        37.10 o                         
   0   5   6        250.15        232.27        13.85 o                         
   1   5   6       6903.91       6644.56        61.57 o                         
   2   5   6      15006.87      14730.34       143.09 o                         
   3   5   6        144.90        132.23        13.91 o                         
   4   5   6       7075.71       6927.46        70.60 o                         
   5   5   6       1875.68       1797.15        36.39 o                         
   6   5   6         52.91         60.41        14.28 o                         
   7   5   6       7448.65       7603.72       126.36 o                         
   8   5   6       2338.63       2347.81        64.60 o                         
   9   5   6       1354.55       1278.79        60.64 o                         
  10   5   6        701.83        690.52        72.76 o                         
  11   5   6       4934.48       4900.73       172.70 o                         
  12   5   6        654.44        541.76        76.38 o                         
  13   5   6        124.11        -26.09       122.93 o                         
 -13   6   6       1945.18       1909.45       179.27 o                         
 -12   6   6       2347.93       2552.07       120.52 o                         
 -11   6   6         53.20         91.27        32.33 o                         
 -10   6   6      10566.70      10695.38       208.74 o                         
  -9   6   6       1427.27       1456.99        51.97 o                         
  -8   6   6       3181.72       3028.30        71.82 o                         
  -7   6   6        889.25        888.00        34.77 o                         
  -6   6   6      17102.91      17011.65       236.54 o                         
  -5   6   6       6638.92       6673.71        88.25 o                         
  -4   6   6       2027.96       1872.40        33.15 o                         
  -3   6   6      12381.37      12300.65       109.36 o                         
  -2   6   6        573.92        528.76        16.57 o                         
  -1   6   6      21914.07      21873.46       124.12 o                         
   0   6   6        250.35        244.63        14.69 o                         
   1   6   6        139.26        138.96        13.14 o                         
   2   6   6       2273.35       2036.50        41.00 o                         
   3   6   6        234.37        181.91        13.34 o                         
   4   6   6       3596.23       3461.93        44.21 o                         
   5   6   6       4219.02       4168.23        61.12 o                         
   6   6   6      25527.57      25592.43       230.37 o                         
   7   6   6        524.95        563.55        32.66 o                         
   8   6   6        406.11        379.69        37.59 o                         
   9   6   6         65.94         98.24        31.73 o                         
  10   6   6       3046.27       3209.30       129.41 o                         
  11   6   6        732.98        824.80        66.37 o                         
  12   6   6         94.51         49.95        57.31 o                         
 -13   7   6       1772.97       2141.53       224.77 o                         
 -12   7   6       2856.95       2955.25       154.57 o                         
 -11   7   6       4890.47       5008.08       145.21 o                         
 -10   7   6       1396.13       1350.20        74.05 o                         
  -9   7   6        248.40        243.92        30.45 o                         
  -8   7   6       2290.70       2379.77        73.75 o                         
  -7   7   6       1123.93       1072.15        41.07 o                         
  -6   7   6      11279.81      11546.41       147.66 o                         
  -5   7   6      14841.84      15175.93       133.83 o                         
  -4   7   6       3968.65       4040.65        53.60 o                         
  -3   7   6       6494.58       6751.69        76.77 o                         
  -2   7   6       4188.26       4392.06        51.39 o                         
  -1   7   6      30173.98      30061.96       177.43 o                         
   0   7   6       3253.87       3182.08        47.20 o                         
   1   7   6      26920.52      27250.89       178.33 o                         
   2   7   6        134.24        159.41        11.38 o                         
   3   7   6        117.56        138.83        11.53 o                         
   4   7   6         49.52         72.16        17.95 o                         
   5   7   6        104.18         99.45        22.46 o                         
   6   7   6        411.01        396.12        21.94 o                         
   7   7   6        317.90        283.15        31.57 o                         
   8   7   6       4251.35       4263.19       143.50 o                         
   9   7   6        529.41        426.11        43.45 o                         
  10   7   6        247.16        253.67        37.54 o                         
  11   7   6      14712.46      14986.82       617.38 o                         
 -12   8   6          5.71         -3.74        73.32 o                         
 -11   8   6       1941.57       2036.93       135.56 o                         
 -10   8   6       8508.07       8697.55       197.19 o                         
  -9   8   6       2359.21       2485.47       114.20 o                         
  -8   8   6          2.75          7.33        19.39 o                         
  -7   8   6       1690.70       1694.64        56.61 o                         
  -6   8   6      21869.48      21404.59       236.69 o                         
  -5   8   6       1633.04       1658.99        43.70 o                         
  -4   8   6       2529.52       2420.78        40.53 o                         
  -3   8   6       4763.06       4909.88        53.43 o                         
  -2   8   6        440.02        461.35        16.54 o                         
  -1   8   6         36.94         33.37         9.20 o                         
   0   8   6       2191.88       2201.29        33.27 o                         
   1   8   6       7518.95       7565.14        68.41 o                         
   2   8   6       1204.10       1246.10        24.79 o                         
   3   8   6        134.88        147.12        17.80 o                         
   4   8   6      14830.05      14499.48       142.75 o                         
   5   8   6       1696.44       1627.68        51.21 o                         
   6   8   6      34543.38      34194.20       346.98 o                         
   7   8   6        335.18        281.59        31.03 o                         
   8   8   6          2.36         29.87        22.11 o                         
   9   8   6         19.54          1.19        30.31 o                         
  10   8   6        208.58        244.64        63.24 o                         
  11   8   6        342.15        433.21       176.52 o                         
 -12   9   6        632.26        588.96        91.49 o                         
 -11   9   6       5049.60       5452.12       180.32 o                         
 -10   9   6        739.54        743.58        68.28 o                         
  -9   9   6       1676.14       1709.61        74.59 o                         
  -8   9   6      12221.48      12007.29       189.88 o                         
  -7   9   6         39.83         32.26        18.85 o                         
  -6   9   6        601.39        586.39        33.57 o                         
  -5   9   6       1506.26       1488.78        42.53 o                         
  -4   9   6      10690.97      11016.65       113.34 o                         
  -3   9   6        447.24        510.10        18.34 o                         
  -2   9   6        224.36        268.10        15.25 o                         
  -1   9   6      26847.83      27311.19       198.74 o                         
   0   9   6       6801.23       6941.55        73.32 o                         
   1   9   6      15708.15      15689.04       153.65 o                         
   2   9   6        430.45        424.73        19.11 o                         
   3   9   6        378.24        371.04        17.60 o                         
   4   9   6      15168.43      15003.18       172.26 o                         
   5   9   6          7.12         35.42        18.77 o                         
   6   9   6       2448.32       2292.83        68.18 o                         
   7   9   6        169.83        124.48        25.79 o                         
   8   9   6       2031.59       2021.43        89.86 o                         
   9   9   6       4820.77       4927.95       186.07 o                         
  10   9   6       2371.42       2375.02       138.47 o                         
  11   9   6      10201.60       9525.60       561.40 o                         
 -12  10   6       1518.45       1604.93       159.45 o                         
 -11  10   6         22.25        -31.41        37.16 o                         
 -10  10   6        247.65        263.84        42.73 o                         
  -9  10   6        751.95        646.57        55.40 o                         
  -8  10   6        179.10        212.13        37.42 o                         
  -7  10   6        950.26        867.35        49.83 o                         
  -6  10   6        306.53        314.71        28.32 o                         
  -5  10   6       2022.48       2056.25        48.10 o                         
  -4  10   6       5231.33       5358.26        73.02 o                         
  -3  10   6      28688.78      29188.85       191.87 o                         
  -2  10   6        384.65        438.47        19.20 o                         
  -1  10   6      29460.28      29415.39       209.61 o                         
   0  10   6       1949.16       1919.77        35.64 o                         
   1  10   6       5382.29       5311.67        53.85 o                         
   2  10   6       2326.47       2292.11        52.44 o                         
   3  10   6       1791.26       1696.56        31.51 o                         
   4  10   6      13173.96      12867.99       152.67 o                         
   5  10   6       4386.97       4301.77        97.93 o                         
   6  10   6       1611.68       1608.27       118.61 o                         
   7  10   6         53.81         56.97        41.05 o                         
   8  10   6       4153.94       4120.95       168.53 o                         
   9  10   6       3005.88       2966.36       149.32 o                         
  10  10   6        837.49        649.87       120.74 o                         
 -11  11   6         43.67         24.66        52.55 o                         
 -10  11   6       5795.15       5849.05       179.75 o                         
  -9  11   6        860.39        885.40        63.42 o                         
  -8  11   6      14677.08      15022.03       251.64 o                         
  -7  11   6       2674.57       2691.83       123.20 o                         
  -6  11   6       3998.44       3982.43       114.09 o                         
  -5  11   6        317.44        310.71        20.79 o                         
  -4  11   6         55.59         67.74        16.82 o                         
  -3  11   6       6403.87       6504.87        96.02 o                         
  -2  11   6         56.06         55.58        13.48 o                         
  -1  11   6         59.02         69.22        20.12 o                         
   0  11   6       1503.13       1604.71        36.65 o                         
   1  11   6         21.24         31.65         9.57 o                         
   2  11   6       2964.22       2972.11        44.13 o                         
   3  11   6       9840.12       9285.63       180.34 o                         
   4  11   6       6217.38       6009.66        86.72 o                         
   5  11   6        251.32        213.76        28.30 o                         
   6  11   6        396.33        433.90        74.64 o                         
   7  11   6       2893.33       2663.39       252.29 o                         
   8  11   6       4441.34       4496.39       180.85 o                         
   9  11   6       4455.49       4577.67       210.76 o                         
 -11  12   6        348.85        305.75        78.02 o                         
 -10  12   6       1722.05       1742.91       110.89 o                         
  -9  12   6         41.41        125.58        40.53 o                         
  -8  12   6        176.16        210.31        39.72 o                         
  -7  12   6         70.94         79.07        50.39 o                         
  -6  12   6       3173.20       3207.97       100.28 o                         
  -5  12   6       4161.29       4111.91       105.34 o                         
  -4  12   6       5159.07       5302.65       103.96 o                         
  -3  12   6      10520.63      10789.04       134.00 o                         
  -2  12   6       1101.12       1185.38        37.25 o                         
  -1  12   6       2452.37       2515.26        45.87 o                         
   0  12   6          3.92         41.49        14.03 o                         
   1  12   6        782.40        776.41        35.07 o                         
   2  12   6        537.30        565.54        34.10 o                         
   3  12   6       3577.44       3545.61       168.44 o                         
   4  12   6         66.35         82.51        29.69 o                         
   5  12   6        329.25        352.91        59.68 o                         
   6  12   6       3527.02       3749.38       190.04 o                         
   7  12   6          5.08        128.62        59.56 o                         
   8  12   6       1952.65       1985.99       151.35 o                         
   9  12   6       2722.43       2315.25       293.60 o                         
 -10  13   6       2586.52       2431.71       348.84 o                         
  -9  13   6       3533.26       3514.01       139.72 o                         
  -8  13   6       1344.21       1307.30        66.18 o                         
  -7  13   6       2308.24       2339.78        95.43 o                         
  -6  13   6       2441.78       2443.65        87.97 o                         
  -5  13   6       3911.64       4009.87       122.60 o                         
  -4  13   6         39.67         -7.01        31.77 o                         
  -3  13   6       1920.28       1890.84        67.03 o                         
  -2  13   6       3221.23       3322.83        84.64 o                         
  -1  13   6      12090.28      12460.20       140.74 o                         
   0  13   6       3507.62       3452.99        87.96 o                         
   1  13   6       1542.89       1470.13        59.59 o                         
   2  13   6       5813.06       5770.84       151.02 o                         
   3  13   6       4587.28       4363.58       127.80 o                         
   4  13   6       1821.30       1874.64       109.82 o                         
   5  13   6          5.42         29.81        57.79 o                         
   6  13   6         60.39          6.66       118.46 o                         
   7  13   6       1203.42       1193.96       122.40 o                         
   8  13   6       1633.31       1361.80       249.09 o                         
 -10  14   6       3975.73       3965.98       313.86 o                         
  -9  14   6          4.60        -35.41        42.95 o                         
  -8  14   6         92.49        126.14        39.08 o                         
  -7  14   6        211.77        262.29        46.72 o                         
  -6  14   6       5534.77       5694.42       147.02 o                         
  -5  14   6       1178.26       1229.29        66.32 o                         
  -4  14   6       2012.16       1851.29        77.21 o                         
  -3  14   6        469.63        487.32        41.92 o                         
  -2  14   6       4053.30       4164.44       103.08 o                         
  -1  14   6          1.64          9.53        27.26 o                         
   0  14   6        400.11        359.77        36.76 o                         
   1  14   6         54.71         33.33        39.92 o                         
   2  14   6       3167.20       3043.82       132.90 o                         
   3  14   6       9003.48       9079.95       272.44 o                         
   4  14   6       7591.89       7544.71       302.68 o                         
   5  14   6       4795.92       5101.48       191.33 o                         
   6  14   6       6930.47       7535.11       304.29 o                         
   7  14   6       4257.58       3825.61       392.53 o                         
  -8  15   6        262.95        135.41       108.48 o                         
  -7  15   6        188.06         44.27        45.88 o                         
  -6  15   6        193.41        268.15        53.51 o                         
  -5  15   6       7819.31       7639.33       170.54 o                         
  -4  15   6         61.49         95.61        33.82 o                         
  -3  15   6       2307.99       2218.16       100.17 o                         
  -2  15   6       1170.26       1164.14       114.85 o                         
  -1  15   6       5164.73       5281.69       192.07 o                         
   0  15   6       5663.08       5662.29       163.35 o                         
   1  15   6       6016.54       5830.23       188.22 o                         
   2  15   6       1166.63       1202.45        93.08 o                         
   3  15   6        163.69        137.02        83.89 o                         
   4  15   6        454.18        474.73        67.02 o                         
   5  15   6        599.15        422.85        75.99 o                         
   6  15   6          5.32        -23.13        82.35 o                         
  -7  16   6        650.81        618.23       143.52 o                         
  -6  16   6       1073.53       1094.21       131.08 o                         
  -5  16   6       2125.03       2163.75       122.26 o                         
  -4  16   6       3591.10       3573.55       140.36 o                         
  -3  16   6       1077.86       1054.09        80.17 o                         
  -2  16   6        280.82        242.91        70.43 o                         
  -1  16   6       2566.16       2601.39       115.18 o                         
   0  16   6       1646.05       1909.15       173.34 o                         
   1  16   6        668.92        728.01        77.58 o                         
   2  16   6        660.41        595.60        73.70 o                         
   3  16   6        986.03        995.63       104.48 o                         
   4  16   6       2251.33       2336.70       176.11 o                         
   5  16   6       4678.14       4663.89       348.02 o                         
  -5  17   6       1493.48       1353.31       187.35 o                         
  -4  17   6       1734.18       1985.12       159.15 o                         
  -3  17   6        614.97        468.64        95.83 o                         
  -2  17   6        204.98         86.24        48.99 o                         
  -1  17   6        118.51         90.34        59.13 o                         
   0  17   6       2483.53       2328.23       267.08 o                         
   1  17   6        908.98        815.72       161.74 o                         
   2  17   6        828.43        940.25       180.58 o                         
   3  17   6       5774.29       5085.80       345.88 o                         
 -15   0   7        268.44        -32.64       109.27 o                         
 -13   0   7       9910.56      10454.61       365.56 o                         
 -11   0   7      13403.49      13576.41       297.64 o                         
  -9   0   7        173.25        148.60        37.08 o                         
  -7   0   7       2469.96       2731.69        83.74 o                         
  -5   0   7      15363.24      15842.09       217.31 o                         
  -3   0   7      19508.56      20683.16       245.65 o                         
  -1   0   7       9214.39       7435.12       107.55 o                         
   1   0   7      39247.81      39095.62       386.21 o                         
   3   0   7       1070.19        913.25        34.78 o                         
   5   0   7       5700.81       6105.75       134.39 o                         
   7   0   7       4938.53       5182.37       148.23 o                         
   9   0   7        835.69        796.63       127.58 o                         
  11   0   7       7895.83       8128.06       251.46 o                         
  13   0   7         22.86       -105.08       105.08 o                         
 -15   1   7         77.11         -8.59        93.34 o                         
 -14   1   7         32.72         68.46       107.56 o                         
 -13   1   7        873.70        981.40        83.63 o                         
 -12   1   7       5073.38       4972.01       168.78 o                         
 -11   1   7        127.02         96.80        29.17 o                         
 -10   1   7         65.72         51.18        25.31 o                         
  -9   1   7        410.11        378.43        28.74 o                         
  -8   1   7       5408.87       5203.13        94.62 o                         
  -7   1   7       1459.99       1492.87        35.26 o                         
  -6   1   7      38566.13      38552.58       308.49 o                         
  -5   1   7       7422.59       8032.87       104.79 o                         
  -4   1   7      11451.46      11533.19       176.23 o                         
  -3   1   7       8540.24       8124.24        84.51 o                         
  -2   1   7       1895.51       1955.58        40.17 o                         
  -1   1   7        127.53        123.38         9.79 o                         
   0   1   7      11265.09      11528.65        96.43 o                         
   1   1   7       6497.68       6113.52        53.00 o                         
   2   1   7        442.02        400.79        17.58 o                         
   3   1   7      18811.46      20141.16       147.66 o                         
   4   1   7      33355.49      34734.28       267.00 o                         
   5   1   7        200.72        214.89        20.46 o                         
   6   1   7      13652.62      13631.51       142.52 o                         
   7   1   7        753.07        672.94        40.62 o                         
   8   1   7        444.62        347.96        39.67 o                         
   9   1   7        606.46        659.58        55.69 o                         
  10   1   7      13780.99      13204.08       241.66 o                         
  11   1   7       1396.25       1436.35        80.78 o                         
  12   1   7        169.79         88.98        34.26 o                         
  13   1   7        723.56        756.99        93.11 o                         
 -14   2   7        432.00        415.69        95.16 o                         
 -13   2   7       2111.43       2218.22       119.73 o                         
 -12   2   7       1617.33       1535.26        82.87 o                         
 -11   2   7      10578.94      10765.13       211.70 o                         
 -10   2   7       7000.72       6989.37       137.43 o                         
  -9   2   7        387.30        388.90        26.44 o                         
  -8   2   7       6028.33       5721.68        89.44 o                         
  -7   2   7          7.09         28.46        23.13 o                         
  -6   2   7       2581.42       2789.09        51.22 o                         
  -5   2   7       6486.95       6755.81        88.05 o                         
  -4   2   7      39154.56      38858.48       502.56 o                         
  -3   2   7        233.74        224.72        15.74 o                         
  -2   2   7       1396.41       1483.32        29.26 o                         
  -1   2   7      16338.80      15701.63       106.71 o                         
   0   2   7       2514.29       2627.25        30.21 o                         
   1   2   7      21445.34      21046.34       124.97 o                         
   2   2   7      24470.77      24411.07       167.67 o                         
   3   2   7      11989.09      12231.75       102.61 o                         
   4   2   7          8.08          0.48        10.88 o                         
   5   2   7        599.10        596.85        26.00 o                         
   6   2   7      11133.43      11094.08       140.76 o                         
   7   2   7        455.96        432.73        44.93 o                         
   8   2   7       6516.98       6251.77       154.82 o                         
   9   2   7       4813.99       4499.77       127.15 o                         
  10   2   7        966.14        870.28        75.73 o                         
  11   2   7       4039.55       3842.05       130.52 o                         
  12   2   7        116.19        168.76        36.95 o                         
  13   2   7       1346.28       1329.00       116.14 o                         
 -14   3   7       1435.91       1707.50       225.98 o                         
 -13   3   7      12007.44      12824.06       293.31 o                         
 -12   3   7          7.18         -3.82        35.72 o                         
 -11   3   7       2148.69       2018.52        90.04 o                         
 -10   3   7        357.94        312.89        26.95 o                         
  -9   3   7      14052.99      14141.26       159.49 o                         
  -8   3   7          6.51         26.01        15.77 o                         
  -7   3   7       9550.72       9920.80       113.73 o                         
  -6   3   7       7931.45       8250.00        95.10 o                         
  -5   3   7          4.12          8.78        11.60 o                         
  -4   3   7        398.02        404.45        19.54 o                         
  -3   3   7      53594.38      53563.22       457.74 o                         
  -2   3   7          1.82          4.00         8.00 o                         
  -1   3   7       1880.73       1676.69        26.57 o                         
   0   3   7       4399.91       4442.92        41.17 o                         
   1   3   7      84597.88      85863.73       452.71 o                         
   2   3   7        393.42        379.09        13.92 o                         
   3   3   7      34135.61      35150.32       248.36 o                         
   4   3   7       4104.64       3844.99        53.64 o                         
   5   3   7       1829.73       1779.38        37.70 o                         
   6   3   7       3153.95       3165.36        82.12 o                         
   7   3   7      12979.70      12934.56       167.29 o                         
   8   3   7       1201.81       1123.69        56.39 o                         
   9   3   7      11397.11      11358.97       211.05 o                         
  10   3   7         78.26        101.56        37.15 o                         
  11   3   7       8143.92       7735.68       187.53 o                         
  12   3   7         36.52         12.90        44.42 o                         
  13   3   7       6592.32       6626.20       817.48 o                         
 -14   4   7        220.64        372.30       132.33 o                         
 -13   4   7         41.13         63.03        44.86 o                         
 -12   4   7        480.34        444.98        49.63 o                         
 -11   4   7       1961.26       1898.66        88.48 o                         
 -10   4   7       2867.10       2868.12        74.71 o                         
  -9   4   7        317.46        302.83        23.52 o                         
  -8   4   7      28116.03      28272.86       266.98 o                         
  -7   4   7         25.95         53.48        16.97 o                         
  -6   4   7         16.20         36.22        11.68 o                         
  -5   4   7       5866.67       6248.96        81.62 o                         
  -4   4   7      63321.34      63767.01       401.53 o                         
  -3   4   7        456.64        481.56        18.07 o                         
  -2   4   7       4763.28       4926.13        53.80 o                         
  -1   4   7       4812.19       5168.87        54.05 o                         
   0   4   7        434.29        415.88        14.66 o                         
   1   4   7        794.91        785.37        22.12 o                         
   2   4   7      28491.09      28305.01       191.85 o                         
   3   4   7          8.63         19.81         8.58 o                         
   4   4   7       6960.90       6933.36        73.32 o                         
   5   4   7       1201.88       1239.85        31.53 o                         
   6   4   7      14848.59      14820.70       216.63 o                         
   7   4   7      11926.52      12097.63       145.11 o                         
   8   4   7      23751.56      23570.57       264.53 o                         
   9   4   7        544.87        586.20        48.66 o                         
  10   4   7          3.73          7.08        30.24 o                         
  11   4   7        198.49        236.78        52.10 o                         
  12   4   7         75.62         -0.63        47.11 o                         
  13   4   7        372.60        303.02       155.00 o                         
 -13   5   7       4503.42       4940.47       176.57 o                         
 -12   5   7       1410.84       1539.24        85.08 o                         
 -11   5   7       2970.70       2844.30       129.99 o                         
 -10   5   7         38.75         35.47        30.99 o                         
  -9   5   7         34.81         41.35        22.55 o                         
  -8   5   7       3019.45       2899.61        64.41 o                         
  -7   5   7        631.50        586.48        25.93 o                         
  -6   5   7      10853.62      11031.91       129.50 o                         
  -5   5   7       8981.42       9041.94        95.58 o                         
  -4   5   7      10830.74      11553.23       104.27 o                         
  -3   5   7      13910.23      13065.34        99.97 o                         
  -2   5   7       2223.52       2372.91        36.36 o                         
  -1   5   7        156.11        234.35        11.79 o                         
   0   5   7       6671.15       6727.87        64.19 o                         
   1   5   7      21310.02      21061.48       160.25 o                         
   2   5   7        367.48        320.62        13.68 o                         
   3   5   7       4082.58       3801.46        52.49 o                         
   4   5   7       3497.94       3665.85        47.06 o                         
   5   5   7       1453.57       1405.18        35.59 o                         
   6   5   7       1666.34       1668.53        42.80 o                         
   7   5   7        558.48        513.04        31.11 o                         
   8   5   7        332.71        300.56        27.46 o                         
   9   5   7        219.51        164.18        28.50 o                         
  10   5   7       3780.53       3886.00       111.11 o                         
  11   5   7        399.04        425.05        52.24 o                         
  12   5   7         97.01        143.53        56.23 o                         
 -13   6   7       8713.78       9013.52       337.33 o                         
 -12   6   7       4044.25       4249.99       139.52 o                         
 -11   6   7       2747.62       2777.47       108.00 o                         
 -10   6   7       7952.24       8019.48       180.59 o                         
  -9   6   7       1018.13        955.34        51.75 o                         
  -8   6   7       9112.16       8960.94       149.77 o                         
  -7   6   7       1737.09       1601.02        67.89 o                         
  -6   6   7        241.04        266.77        18.40 o                         
  -5   6   7       1245.85       1269.05        31.97 o                         
  -4   6   7        940.18        954.04        24.64 o                         
  -3   6   7       2266.96       2337.79        40.14 o                         
  -2   6   7       2419.71       2414.03        37.92 o                         
  -1   6   7      18717.44      18060.71       139.82 o                         
   0   6   7      25973.98      26785.35       185.91 o                         
   1   6   7      10389.52      10682.03       101.29 o                         
   2   6   7       1185.81       1157.69        28.07 o                         
   3   6   7        528.53        466.24        16.85 o                         
   4   6   7        721.30        695.08        23.33 o                         
   5   6   7       2526.73       2502.83        46.95 o                         
   6   6   7        213.71        236.19        27.65 o                         
   7   6   7       1960.02       1996.87        58.17 o                         
   8   6   7       5135.16       5140.06       136.08 o                         
   9   6   7        780.04        702.70        45.10 o                         
  10   6   7         75.43         39.57        32.66 o                         
  11   6   7       6911.89       6865.91       209.57 o                         
  12   6   7        117.64       -106.58       120.89 o                         
 -13   7   7        622.69        941.11       168.08 o                         
 -12   7   7       1341.51       1504.39        96.50 o                         
 -11   7   7        376.92        413.48        49.17 o                         
 -10   7   7       2870.26       2896.34       107.13 o                         
  -9   7   7        198.21        179.34        30.15 o                         
  -8   7   7       1848.12       1867.81        58.94 o                         
  -7   7   7       9141.81       9268.05       138.96 o                         
  -6   7   7      22302.85      21895.82       213.71 o                         
  -5   7   7       5443.55       5267.34        68.04 o                         
  -4   7   7        967.71       1002.25        27.52 o                         
  -3   7   7        194.37        244.09        14.20 o                         
  -2   7   7       8301.98       8449.72        77.51 o                         
  -1   7   7       1820.47       1975.16        43.32 o                         
   0   7   7       2257.02       2468.49        44.93 o                         
   1   7   7         13.74         22.89        10.62 o                         
   2   7   7       1438.70       1657.96        35.30 o                         
   3   7   7        610.90        585.29        25.22 o                         
   4   7   7      15490.21      15236.06       133.73 o                         
   5   7   7        171.99        141.32        13.42 o                         
   6   7   7      30106.18      30297.37       251.19 o                         
   7   7   7        896.18        854.88        34.94 o                         
   8   7   7        546.90        542.14        36.36 o                         
   9   7   7       1128.80       1192.58        65.12 o                         
  10   7   7       4013.01       3977.09       213.90 o                         
  11   7   7        707.18        912.93       137.09 o                         
 -12   8   7       2574.64       2782.35       132.11 o                         
 -11   8   7       8324.51       8510.01       376.29 o                         
 -10   8   7        448.14        334.19        47.11 o                         
  -9   8   7        161.93        154.24        32.79 o                         
  -8   8   7       2938.12       2857.98        82.54 o                         
  -7   8   7        870.69        866.48        35.46 o                         
  -6   8   7        961.92        942.04        71.05 o                         
  -5   8   7         38.07         59.19        13.96 o                         
  -4   8   7       3194.46       3321.13        52.28 o                         
  -3   8   7        708.86        718.97        21.64 o                         
  -2   8   7       1242.99       1153.85        24.91 o                         
  -1   8   7      68072.34      69348.70       376.21 o                         
   0   8   7       2769.98       2694.48        42.43 o                         
   1   8   7      13141.84      13347.87       128.36 o                         
   2   8   7        164.22        156.74        16.03 o                         
   3   8   7      17789.94      17827.81       150.11 o                         
   4   8   7       1232.38       1237.46        34.65 o                         
   5   8   7        961.79        912.13        35.61 o                         
   6   8   7       3212.00       3105.53        71.27 o                         
   7   8   7         81.47         85.58        20.93 o                         
   8   8   7       1027.41        982.14        52.92 o                         
   9   8   7      10367.60      10204.66       244.24 o                         
  10   8   7       1673.07       1662.56       102.77 o                         
  11   8   7      11708.12      11662.40       458.28 o                         
 -12   9   7          6.22        -23.01        51.68 o                         
 -11   9   7       2065.41       2210.25       115.00 o                         
 -10   9   7       3821.39       3953.90       146.99 o                         
  -9   9   7       2283.91       2212.04        86.37 o                         
  -8   9   7         38.23         75.86        28.35 o                         
  -7   9   7       1971.01       1995.65        94.08 o                         
  -6   9   7      20475.45      20399.33       222.28 o                         
  -5   9   7       1354.36       1338.31        34.11 o                         
  -4   9   7        535.46        494.78        20.90 o                         
  -3   9   7      17558.56      17705.02       132.35 o                         
  -2   9   7      10039.90      10549.14        91.40 o                         
  -1   9   7       2211.62       2321.12        39.65 o                         
   0   9   7        342.52        364.86        19.11 o                         
   1   9   7      15968.17      15805.40       152.99 o                         
   2   9   7       3471.03       3418.76        58.13 o                         
   3   9   7        357.58        377.81        20.82 o                         
   4   9   7      23649.22      22800.46       206.30 o                         
   5   9   7       3682.88       3790.45        88.49 o                         
   6   9   7      14101.72      14100.73       193.15 o                         
   7   9   7       1262.24       1252.69        55.23 o                         
   8   9   7        567.14        592.91        64.37 o                         
   9   9   7       2886.53       3041.52       147.15 o                         
  10   9   7        485.71        500.74       103.73 o                         
  11   9   7        218.77        323.62       136.44 o                         
 -12  10   7         30.87        -54.14        57.55 o                         
 -11  10   7       3119.23       3177.55       121.87 o                         
 -10  10   7       2825.43       2761.43       109.03 o                         
  -9  10   7       2362.05       2476.63        98.91 o                         
  -8  10   7      16668.72      16460.47       234.93 o                         
  -7  10   7        914.40       1016.69        66.46 o                         
  -6  10   7       2065.42       2034.94        61.48 o                         
  -5  10   7          9.84         11.58        13.92 o                         
  -4  10   7       7616.02       7538.59        91.56 o                         
  -3  10   7       5272.59       5328.09        65.16 o                         
  -2  10   7       1995.50       2028.26        39.06 o                         
  -1  10   7      11362.74      11322.98       102.08 o                         
   0  10   7        618.85        640.30        25.78 o                         
   1  10   7       3619.12       3527.32        75.48 o                         
   2  10   7       4651.79       4708.35        84.91 o                         
   3  10   7         69.75         73.68        21.15 o                         
   4  10   7       9107.59       8947.78       148.61 o                         
   5  10   7        172.31        169.48        38.14 o                         
   6  10   7       2242.99       2289.45        96.79 o                         
   7  10   7       2085.27       2182.83       143.48 o                         
   8  10   7       3641.75       3606.63       156.92 o                         
   9  10   7       4780.02       5054.32       195.51 o                         
  10  10   7        854.13        575.03       113.31 o                         
 -11  11   7       1521.11       1459.66       269.05 o                         
 -10  11   7       3822.06       3684.45       176.28 o                         
  -9  11   7        740.98        855.81        85.24 o                         
  -8  11   7       2821.64       2485.12        97.35 o                         
  -7  11   7        378.25        352.54        51.23 o                         
  -6  11   7          1.33         60.30        29.63 o                         
  -5  11   7       7912.65       7940.42       102.00 o                         
  -4  11   7       3419.52       3398.29        59.89 o                         
  -3  11   7       8086.23       8249.88        87.64 o                         
  -2  11   7       3874.03       3927.26        75.27 o                         
  -1  11   7        840.44        855.09        25.69 o                         
   0  11   7         73.06         81.07        14.92 o                         
   1  11   7       7036.88       6908.58       123.21 o                         
   2  11   7       7358.31       7097.02       106.40 o                         
   3  11   7       5505.38       5162.24       169.66 o                         
   4  11   7          7.16        -14.12        22.99 o                         
   5  11   7         83.57        110.75        51.60 o                         
   6  11   7       2404.13       2274.12       147.87 o                         
   7  11   7          6.37        -48.53        52.97 o                         
   8  11   7       2071.49       2240.88       155.04 o                         
   9  11   7        333.31        469.96       110.73 o                         
 -11  12   7        107.06         58.91        54.46 o                         
 -10  12   7       9178.01       9028.73       251.37 o                         
  -9  12   7       4371.93       4215.31       135.32 o                         
  -8  12   7       2863.97       2939.50       107.63 o                         
  -7  12   7       1293.23       1384.07        73.35 o                         
  -6  12   7         15.55         36.96        28.84 o                         
  -5  12   7        323.91        477.54        41.96 o                         
  -4  12   7        718.55        783.44        50.72 o                         
  -3  12   7        633.96        612.72        31.66 o                         
  -2  12   7       4612.10       4668.48        78.38 o                         
  -1  12   7       2929.43       2914.23        54.82 o                         
   0  12   7       2716.80       2618.68        59.07 o                         
   1  12   7         45.56         59.75        30.85 o                         
   2  12   7       2122.13       2069.28        71.77 o                         
   3  12   7       6723.12       6799.97       132.18 o                         
   4  12   7        869.70        854.42        65.16 o                         
   5  12   7          5.67         28.44        57.33 o                         
   6  12   7         61.02         51.62        59.48 o                         
   7  12   7       2480.46       2894.05       175.20 o                         
   8  12   7       5938.21       6138.23       264.43 o                         
   9  12   7        240.61        113.52       117.00 o                         
 -10  13   7       3884.75       3756.12       212.32 o                         
  -9  13   7       2777.14       2992.47       139.24 o                         
  -8  13   7         65.54         56.48        35.31 o                         
  -7  13   7        580.47        641.73        54.41 o                         
  -6  13   7       1094.36       1152.65        60.62 o                         
  -5  13   7       5458.86       5641.12       145.89 o                         
  -4  13   7       4935.99       4849.18       166.77 o                         
  -3  13   7        244.74        213.45        28.64 o                         
  -2  13   7       7071.60       7372.08       137.15 o                         
  -1  13   7        102.38         82.75        19.89 o                         
   0  13   7        732.47        804.41        39.15 o                         
   1  13   7        464.38        472.37        43.73 o                         
   2  13   7       2002.13       1750.42        89.19 o                         
   3  13   7      10478.57      10357.24       264.83 o                         
   4  13   7       3102.76       3270.81       142.44 o                         
   5  13   7       1047.41       1200.49       116.23 o                         
   6  13   7       2991.82       3454.73       192.08 o                         
   7  13   7        486.40        463.38        82.93 o                         
   8  13   7         98.55       -105.36       137.71 o                         
  -9  14   7        571.44        532.73        66.71 o                         
  -8  14   7         32.58        -37.13        47.97 o                         
  -7  14   7       1326.03       1288.99        80.02 o                         
  -6  14   7       2149.75       2302.19        99.36 o                         
  -5  14   7       6016.13       5705.77       151.56 o                         
  -4  14   7        576.19        574.68        50.41 o                         
  -3  14   7         17.39         22.35        29.87 o                         
  -2  14   7       4788.51       4867.85       140.55 o                         
  -1  14   7      15739.19      15864.27       249.79 o                         
   0  14   7       2072.69       2119.55        72.22 o                         
   1  14   7       2276.76       2170.34        95.54 o                         
   2  14   7       2117.41       2012.65        90.80 o                         
   3  14   7       4541.45       4589.26       206.51 o                         
   4  14   7        850.36       1024.32        88.63 o                         
   5  14   7          1.48          6.36        46.12 o                         
   6  14   7       1783.88       1664.05       142.75 o                         
   7  14   7       3194.38       3152.93       354.66 o                         
  -8  15   7        472.22        452.04        66.62 o                         
  -7  15   7       1520.14       1353.97       155.01 o                         
  -6  15   7      10404.05      10596.91       273.83 o                         
  -5  15   7        679.68        731.21        71.03 o                         
  -4  15   7       1202.37       1057.39        79.32 o                         
  -3  15   7       1249.29       1249.00        90.59 o                         
  -2  15   7       6574.02       6307.34       220.23 o                         
  -1  15   7        285.12        368.09        52.55 o                         
   0  15   7       1227.60       1090.42        69.99 o                         
   1  15   7        724.48        756.32        60.98 o                         
   2  15   7        457.84        333.44        58.19 o                         
   3  15   7       1247.79       1204.37        97.51 o                         
   4  15   7       7543.96       7582.49       237.24 o                         
   5  15   7       6570.96       6799.36       260.34 o                         
  -7  16   7        401.97        612.00       149.77 o                         
  -6  16   7         43.01         44.87        71.05 o                         
  -5  16   7       1794.17       1786.85       168.89 o                         
  -4  16   7       1535.75       1420.34        92.48 o                         
  -3  16   7        831.44        848.68       100.92 o                         
  -2  16   7        190.46        280.93        50.76 o                         
  -1  16   7       3858.72       3950.01       149.76 o                         
   0  16   7       5845.84       5643.06       288.99 o                         
   1  16   7       2113.72       2186.20       123.92 o                         
   2  16   7        949.94       1023.15       102.03 o                         
   3  16   7        154.59        305.79        69.03 o                         
   4  16   7       5195.63       5082.80       299.45 o                         
   5  16   7         43.61         68.24        82.35 o                         
  -5  17   7          0.55        -91.40        91.40 o                         
  -4  17   7       5070.08       4870.33       244.31 o                         
  -3  17   7       1146.16       1119.91       120.97 o                         
  -2  17   7       4050.63       4108.88       182.03 o                         
  -1  17   7         78.42          2.05        58.15 o                         
   0  17   7        386.59        629.99       156.90 o                         
   1  17   7        216.85        496.15       134.23 o                         
   2  17   7       1819.30       1617.00       227.20 o                         
 -14   0   8         27.89        128.57       101.90 o                         
 -12   0   8       3233.56       3072.15       140.02 o                         
 -10   0   8        223.84        217.56        44.59 o                         
  -8   0   8      29460.54      29812.34       312.65 o                         
  -6   0   8      29174.40      29967.75       321.36 o                         
  -4   0   8         49.04         37.06        16.07 o                         
  -2   0   8       5773.33       5238.04       116.94 o                         
   0   0   8       4940.91       5353.40       101.13 o                         
   2   0   8        737.41        574.77        34.24 o                         
   4   0   8       2158.55       1815.79        59.16 o                         
   6   0   8        536.51        462.44        36.73 o                         
   8   0   8       6943.00       6477.00       253.44 o                         
  10   0   8      20573.45      20382.81       496.04 o                         
  12   0   8         11.82        -56.10        56.10 o                         
 -14   1   8        126.16        175.06        82.48 o                         
 -13   1   8      11561.17      12077.22       283.65 o                         
 -12   1   8         95.50         73.12        31.16 o                         
 -11   1   8       7079.64       7288.11       148.47 o                         
 -10   1   8        359.93        328.21        33.36 o                         
  -9   1   8        665.17        565.79        36.38 o                         
  -8   1   8          9.99          6.11        20.78 o                         
  -7   1   8         14.80         44.80        15.90 o                         
  -6   1   8        633.09        713.25        30.13 o                         
  -5   1   8         14.27         24.68        15.04 o                         
  -4   1   8      15567.67      15521.72       148.01 o                         
  -3   1   8      27619.50      27586.26       255.51 o                         
  -2   1   8        327.41        319.94        18.13 o                         
  -1   1   8      45366.89      44899.27       389.54 o                         
   0   1   8       5414.52       5352.16        64.22 o                         
   1   1   8       5215.94       5027.81        50.41 o                         
   2   1   8       1858.57       1697.20        34.23 o                         
   3   1   8      22997.59      23149.12       174.62 o                         
   4   1   8        178.86        220.90        17.16 o                         
   5   1   8       2825.56       2762.42        56.14 o                         
   6   1   8       6723.12       6893.16       100.89 o                         
   7   1   8        249.42        204.12        34.06 o                         
   8   1   8       4301.90       4254.13       127.98 o                         
   9   1   8        629.49        603.65        54.71 o                         
  10   1   8         18.83         37.42        32.61 o                         
  11   1   8       1161.12       1071.39        71.70 o                         
  12   1   8        245.15        136.39        44.01 o                         
  13   1   8       2432.19       2262.29       427.78 o                         
 -14   2   8        343.72        309.80       122.25 o                         
 -13   2   8       1749.69       1832.63       109.88 o                         
 -12   2   8        114.78        141.07        37.32 o                         
 -11   2   8       2844.57       2932.42        92.43 o                         
 -10   2   8       2788.42       2659.33        83.20 o                         
  -9   2   8       1251.22       1336.75        45.25 o                         
  -8   2   8       3912.05       3940.71        74.51 o                         
  -7   2   8       6326.21       6171.00        89.12 o                         
  -6   2   8      14800.08      15081.85       149.33 o                         
  -5   2   8        296.71        340.12        21.41 o                         
  -4   2   8       6754.35       7197.05        94.42 o                         
  -3   2   8       4642.15       4139.72        66.11 o                         
  -2   2   8      16580.38      16449.49       139.83 o                         
  -1   2   8       3557.62       3450.38        39.95 o                         
   0   2   8        730.41        639.79        18.68 o                         
   1   2   8      54441.01      52327.18       365.37 o                         
   2   2   8         83.06         48.86         9.02 o                         
   3   2   8      11412.38      11284.04       108.62 o                         
   4   2   8      17841.46      17994.81       158.21 o                         
   5   2   8       9139.69       9398.54       151.50 o                         
   6   2   8       2079.17       2051.42        59.04 o                         
   7   2   8       1415.64       1321.61        54.49 o                         
   8   2   8       8347.54       7905.40       178.91 o                         
   9   2   8         28.46         26.26        32.21 o                         
  10   2   8       4967.72       4857.69       140.83 o                         
  11   2   8       9455.40       9105.99       207.50 o                         
  12   2   8          3.26        -33.73        36.92 o                         
  13   2   8       1520.54       1366.65       120.71 o                         
 -14   3   8        836.36        915.09       178.69 o                         
 -13   3   8       1007.57        987.14        71.44 o                         
 -12   3   8        713.11        651.10        59.03 o                         
 -11   3   8         91.99        104.40        39.18 o                         
 -10   3   8       3703.05       3790.22        92.41 o                         
  -9   3   8         51.56         70.95        19.01 o                         
  -8   3   8      13056.09      13069.15       148.81 o                         
  -7   3   8        616.94        586.64        31.86 o                         
  -6   3   8      16207.48      16371.86       156.31 o                         
  -5   3   8       1816.79       2083.16        48.50 o                         
  -4   3   8      90361.10      91818.66       760.33 o                         
  -3   3   8         81.67        118.82        14.74 o                         
  -2   3   8       1999.24       2064.66        34.85 o                         
  -1   3   8      14731.45      14936.13       140.67 o                         
   0   3   8       3743.85       3555.78        38.00 o                         
   1   3   8       1771.08       1981.60        38.10 o                         
   2   3   8      15639.27      15175.38       119.70 o                         
   3   3   8      12632.24      13390.09       114.16 o                         
   4   3   8       3524.79       3724.19        52.71 o                         
   5   3   8        194.02        221.40        17.50 o                         
   6   3   8      48240.00      48375.49       393.14 o                         
   7   3   8       4938.33       4882.65        95.71 o                         
   8   3   8       8766.78       8726.52       175.37 o                         
   9   3   8        533.06        501.40        48.93 o                         
  10   3   8       2566.11       2764.28       105.25 o                         
  11   3   8        221.76        227.66        39.60 o                         
  12   3   8         58.52         65.38        73.30 o                         
 -14   4   8       2118.81       2048.23       242.08 o                         
 -13   4   8       2602.77       2787.92       117.95 o                         
 -12   4   8        731.00        717.75        60.99 o                         
 -11   4   8      13222.26      13399.22       247.44 o                         
 -10   4   8         39.80          9.21        20.06 o                         
  -9   4   8       6274.39       6334.51        99.28 o                         
  -8   4   8       1578.03       1576.62        46.73 o                         
  -7   4   8         12.02          7.23        15.05 o                         
  -6   4   8       3352.72       3661.69        65.92 o                         
  -5   4   8        942.62        879.08        26.01 o                         
  -4   4   8       1319.50       1294.49        36.56 o                         
  -3   4   8      15877.06      15646.20       132.85 o                         
  -2   4   8          1.50         19.63         8.21 o                         
  -1   4   8       6807.54       6892.14        63.80 o                         
   0   4   8      15888.35      15940.03       117.22 o                         
   1   4   8      78509.40      77311.48       419.91 o                         
   2   4   8       2265.21       2388.51        35.98 o                         
   3   4   8       2186.32       1979.16        33.73 o                         
   4   4   8         57.51         53.66        10.55 o                         
   5   4   8       4000.42       3805.37        71.31 o                         
   6   4   8          0.92         12.03        18.14 o                         
   7   4   8       1086.63       1122.70        41.89 o                         
   8   4   8         41.70         72.85        22.40 o                         
   9   4   8          1.71         20.07        25.13 o                         
  10   4   8         49.57         45.39        32.91 o                         
  11   4   8       8626.03       9128.27       243.13 o                         
  12   4   8        553.77        458.24        87.93 o                         
 -13   5   8       4973.98       5289.37       163.21 o                         
 -12   5   8       1701.03       1657.62       103.70 o                         
 -11   5   8       2088.60       2178.49        97.85 o                         
 -10   5   8       4158.07       4054.33       107.44 o                         
  -9   5   8       1065.88        949.32        51.13 o                         
  -8   5   8       3392.30       3263.47        73.55 o                         
  -7   5   8          0.10         36.86        17.01 o                         
  -6   5   8      11588.04      11476.30       133.25 o                         
  -5   5   8       2959.23       3049.75        48.69 o                         
  -4   5   8      10104.69       9766.99        89.83 o                         
  -3   5   8       7941.52       7957.57        80.02 o                         
  -2   5   8       3871.90       3847.53        50.25 o                         
  -1   5   8      23628.36      24286.31       164.19 o                         
   0   5   8      17480.54      18441.69       127.36 o                         
   1   5   8       1330.67       1272.94        29.89 o                         
   2   5   8        553.87        554.33        16.99 o                         
   3   5   8       3153.63       3146.34        43.51 o                         
   4   5   8         48.83         57.70        10.36 o                         
   5   5   8       1445.91       1358.06        35.68 o                         
   6   5   8      10741.71      10162.42       166.01 o                         
   7   5   8       1926.29       1897.51        53.04 o                         
   8   5   8      19441.31      19257.71       242.97 o                         
   9   5   8        198.19        168.10        29.98 o                         
  10   5   8        933.25        940.46        71.40 o                         
  11   5   8        166.68        120.07        39.68 o                         
  12   5   8       3003.78       3160.11       343.53 o                         
 -13   6   8        219.18        199.40        56.32 o                         
 -12   6   8        366.69        368.14        48.11 o                         
 -11   6   8       5924.06       5759.48       216.45 o                         
 -10   6   8         32.43         17.03        32.79 o                         
  -9   6   8        499.66        505.35        40.97 o                         
  -8   6   8       7139.72       7148.58       150.52 o                         
  -7   6   8      12065.87      12062.88       149.63 o                         
  -6   6   8       4919.12       4855.82       103.79 o                         
  -5   6   8       2059.34       2100.74        42.15 o                         
  -4   6   8       1563.24       1597.31        31.68 o                         
  -3   6   8       1099.34       1029.13        26.96 o                         
  -2   6   8       2512.69       2497.48        42.44 o                         
  -1   6   8        187.86        171.94        15.88 o                         
   0   6   8         13.76         27.58        12.09 o                         
   1   6   8       7959.20       7764.82       103.04 o                         
   2   6   8        202.15        291.83        15.75 o                         
   3   6   8       4353.74       4403.93        74.69 o                         
   4   6   8       4205.80       3981.60        59.87 o                         
   5   6   8       3893.76       4059.18        62.64 o                         
   6   6   8      12028.60      11993.91       128.35 o                         
   7   6   8       2063.50       2129.14        65.41 o                         
   8   6   8       4446.83       4598.74       103.58 o                         
   9   6   8       1245.43       1205.89        70.76 o                         
  10   6   8       5820.92       5969.09       165.24 o                         
  11   6   8         13.40        106.64        61.66 o                         
 -13   7   8      16047.90      17523.09       692.59 o                         
 -12   7   8       1199.15       1165.43       102.75 o                         
 -11   7   8        728.61        811.92        63.43 o                         
 -10   7   8        316.79        232.17        49.11 o                         
  -9   7   8        535.78        596.21        52.59 o                         
  -8   7   8        103.61        153.45        27.17 o                         
  -7   7   8        985.39        896.43        52.07 o                         
  -6   7   8       1196.04       1214.22        56.18 o                         
  -5   7   8       1406.97       1577.74        38.96 o                         
  -4   7   8        636.68        622.00        21.56 o                         
  -3   7   8       3202.61       3206.54        48.40 o                         
  -2   7   8       1265.30       1144.96        27.08 o                         
  -1   7   8      52192.86      52662.62       366.82 o                         
   0   7   8       3339.52       3179.14        50.89 o                         
   1   7   8         97.68        150.21        14.84 o                         
   2   7   8       1285.82       1256.23        35.92 o                         
   3   7   8      20985.12      20896.79       172.87 o                         
   4   7   8        601.56        534.24        22.02 o                         
   5   7   8       1188.82       1214.00        33.10 o                         
   6   7   8        102.80        107.26        19.02 o                         
   7   7   8       1273.18       1223.98        42.88 o                         
   8   7   8        761.68        806.32        40.74 o                         
   9   7   8       1992.36       2203.52        89.00 o                         
  10   7   8         21.77         45.60        53.60 o                         
  11   7   8       3168.37       2737.19       233.97 o                         
 -12   8   8        142.01         89.62        39.40 o                         
 -11   8   8        228.47        231.24        46.52 o                         
 -10   8   8       2045.68       1968.79        91.49 o                         
  -9   8   8        155.89         55.68        32.77 o                         
  -8   8   8       8067.86       7987.47       159.61 o                         
  -7   8   8       7330.33       7145.02       116.71 o                         
  -6   8   8      22598.78      22574.51       226.91 o                         
  -5   8   8       1092.94       1061.97        32.65 o                         
  -4   8   8       8706.88       8960.79        91.98 o                         
  -3   8   8       1573.58       1463.04        32.82 o                         
  -2   8   8      11278.08      11504.04        92.23 o                         
  -1   8   8         64.71        126.52        21.27 o                         
   0   8   8       1060.32       1115.56        31.52 o                         
   1   8   8       7832.81       7933.68        89.79 o                         
   2   8   8       7673.26       7538.56        97.67 o                         
   3   8   8        266.48        272.43        20.61 o                         
   4   8   8      32007.11      31644.31       346.98 o                         
   5   8   8       2659.90       2670.57        55.85 o                         
   6   8   8       6354.87       6303.33        91.56 o                         
   7   8   8        619.85        624.94        42.06 o                         
   8   8   8      19848.24      20031.72       302.04 o                         
   9   8   8       3078.66       2932.26       130.58 o                         
  10   8   8       2233.22       2325.85       133.05 o                         
  11   8   8        324.76        546.28       113.25 o                         
 -12   9   8       1427.72       1598.25       194.39 o                         
 -11   9   8       2572.96       2322.90       131.69 o                         
 -10   9   8        105.40         85.23        61.74 o                         
  -9   9   8       1237.05       1230.76        67.82 o                         
  -8   9   8      13663.15      13388.96       207.64 o                         
  -7   9   8       3961.82       3956.77       102.67 o                         
  -6   9   8       7529.19       7553.75       113.97 o                         
  -5   9   8         50.24         40.17        13.07 o                         
  -4   9   8      11395.24      11513.13       104.31 o                         
  -3   9   8        427.22        433.16        18.09 o                         
  -2   9   8       2409.15       2455.99        39.70 o                         
  -1   9   8      26896.02      27414.81       188.61 o                         
   0   9   8       1355.56       1353.21        34.17 o                         
   1   9   8         79.91        106.74        15.89 o                         
   2   9   8       4209.27       4150.94        75.92 o                         
   3   9   8      10402.46      10368.08       121.81 o                         
   4   9   8       3194.30       3023.64        82.90 o                         
   5   9   8        417.41        369.91        28.77 o                         
   6   9   8       6496.56       6670.07       164.17 o                         
   7   9   8       3624.37       3807.11       115.74 o                         
   8   9   8       3432.20       3878.85       147.26 o                         
   9   9   8      12185.54      12157.75       277.04 o                         
  10   9   8       3789.16       3649.94       251.52 o                         
 -12  10   8        356.60        292.69       112.63 o                         
 -11  10   8       9194.21       9359.90       210.81 o                         
 -10  10   8        811.02        769.46        60.27 o                         
  -9  10   8       1378.93       1527.40        78.45 o                         
  -8  10   8       1453.85       1490.84        67.87 o                         
  -7  10   8        612.52        546.87        51.08 o                         
  -6  10   8       7364.59       7449.43       115.00 o                         
  -5  10   8        641.05        649.69        33.85 o                         
  -4  10   8        170.10        197.04        19.19 o                         
  -3  10   8       7863.27       8191.59        87.64 o                         
  -2  10   8       4550.13       4519.21        57.04 o                         
  -1  10   8        213.94        211.61        22.25 o                         
   0  10   8       5631.05       5605.89        71.75 o                         
   1  10   8      23765.19      23864.29       222.54 o                         
   2  10   8       7934.28       7764.50       106.77 o                         
   3  10   8          0.67         18.69        20.21 o                         
   4  10   8       4319.39       4409.72       111.11 o                         
   5  10   8       1672.39       1654.26        80.93 o                         
   6  10   8        461.03        499.26        48.38 o                         
   7  10   8          1.01         25.47        44.98 o                         
   8  10   8       1659.31       1820.64       138.31 o                         
   9  10   8        498.78        628.02       109.06 o                         
  10  10   8       2276.03       2570.84       294.14 o                         
 -11  11   8       2043.97       2231.75       178.91 o                         
 -10  11   8       5420.34       5521.32       156.92 o                         
  -9  11   8       2267.10       2274.60       114.73 o                         
  -8  11   8       3909.65       3957.84       122.22 o                         
  -7  11   8          5.29          5.15        30.94 o                         
  -6  11   8       7119.38       7016.17       119.71 o                         
  -5  11   8       4506.32       4560.75        76.02 o                         
  -4  11   8       6091.52       6148.24        88.97 o                         
  -3  11   8       3781.50       3787.71        55.77 o                         
  -2  11   8       1875.46       1831.05        41.78 o                         
  -1  11   8       1032.82       1023.05        34.84 o                         
   0  11   8        670.21        617.08        25.51 o                         
   1  11   8       2837.35       2815.33        77.26 o                         
   2  11   8        813.53        814.68        46.94 o                         
   3  11   8       1832.93       1649.02        73.65 o                         
   4  11   8       1652.35       1638.84        73.58 o                         
   5  11   8       2892.10       3052.65       162.84 o                         
   6  11   8       1857.68       2043.98       141.56 o                         
   7  11   8        479.91        578.39        87.03 o                         
   8  11   8       4025.48       4518.41       219.69 o                         
   9  11   8         31.07         32.30        79.46 o                         
 -11  12   8       2334.93       2291.66       239.66 o                         
 -10  12   8       5465.39       5736.15       199.06 o                         
  -9  12   8        447.04        604.78        70.22 o                         
  -8  12   8         56.06         63.95        32.67 o                         
  -7  12   8       2011.69       1953.44        85.48 o                         
  -6  12   8         30.50         43.21        27.01 o                         
  -5  12   8       6311.63       6545.12       135.40 o                         
  -4  12   8       7612.33       7561.98       139.06 o                         
  -3  12   8          4.11          0.88        14.33 o                         
  -2  12   8       2226.93       2189.56        51.49 o                         
  -1  12   8        197.83        197.28        18.52 o                         
   0  12   8         44.86         94.97        18.90 o                         
   1  12   8       3000.74       3063.48        80.18 o                         
   2  12   8        513.14        561.42        45.79 o                         
   3  12   8       4763.44       4594.03       110.03 o                         
   4  12   8       2916.93       2790.85       101.55 o                         
   5  12   8         37.27         61.42        54.57 o                         
   6  12   8       1998.18       1650.69       131.56 o                         
   7  12   8        679.25        660.10        95.65 o                         
   8  12   8       2277.15       2709.39       220.81 o                         
 -10  13   8       2849.72       2963.68       212.24 o                         
  -9  13   8       3977.84       4077.96       162.46 o                         
  -8  13   8         46.77         94.54        33.29 o                         
  -7  13   8        800.81        947.70        64.27 o                         
  -6  13   8        795.99        764.99        51.86 o                         
  -5  13   8       3085.97       3220.63       110.57 o                         
  -4  13   8       2399.97       2369.88        93.02 o                         
  -3  13   8        732.13        746.17        46.04 o                         
  -2  13   8       5683.31       5753.36       122.61 o                         
  -1  13   8       3533.29       3590.52        82.23 o                         
   0  13   8        875.71        910.77        48.44 o                         
   1  13   8        250.43        245.88        36.08 o                         
   2  13   8         98.48         67.81        32.27 o                         
   3  13   8       9289.55       8903.92       193.25 o                         
   4  13   8       2454.64       2447.18       145.80 o                         
   5  13   8        425.25        380.91        81.51 o                         
   6  13   8       1857.53       1901.25       208.40 o                         
   7  13   8        338.08        256.13       104.16 o                         
   8  13   8       1723.78       1877.81       286.89 o                         
  -9  14   8       2209.66       2180.39       168.96 o                         
  -8  14   8        789.39        872.99       117.76 o                         
  -7  14   8       1232.86       1323.17       142.52 o                         
  -6  14   8       9651.12      10161.70       213.86 o                         
  -5  14   8        951.78        870.45        63.70 o                         
  -4  14   8       1815.14       1792.40        83.84 o                         
  -3  14   8       1102.86       1262.98        68.99 o                         
  -2  14   8      13778.46      13436.98       237.06 o                         
  -1  14   8       5800.33       5852.99       144.48 o                         
   0  14   8        872.38        801.95        56.60 o                         
   1  14   8       4499.42       4310.16       135.01 o                         
   2  14   8        586.51        575.93        64.55 o                         
   3  14   8       1414.76       1579.88       105.71 o                         
   4  14   8      10266.87      10452.82       274.38 o                         
   5  14   8        729.58        841.97       104.26 o                         
   6  14   8       1822.00       2021.61       188.46 o                         
  -8  15   8        821.35        815.46       104.02 o                         
  -7  15   8       1177.22       1182.90       136.73 o                         
  -6  15   8         21.51         22.51        41.33 o                         
  -5  15   8       2854.39       2747.74       109.34 o                         
  -4  15   8        150.76         64.62        42.97 o                         
  -3  15   8       1931.53       1921.56       102.68 o                         
  -2  15   8       4852.58       5074.32       161.31 o                         
  -1  15   8      10246.09      10310.58       252.72 o                         
   0  15   8        490.46        470.17        51.03 o                         
   1  15   8         74.09         30.03        51.16 o                         
   2  15   8       2169.27       2167.97       121.90 o                         
   3  15   8       5922.04       5904.81       205.92 o                         
   4  15   8       2743.18       2750.53       163.21 o                         
   5  15   8          2.06         12.87       153.08 o                         
  -6  16   8       4147.84       3789.31       642.71 o                         
  -5  16   8         23.52         63.10        45.59 o                         
  -4  16   8       1754.39       1585.24       105.88 o                         
  -3  16   8       3606.58       3487.95       156.17 o                         
  -2  16   8        252.00        330.45        60.85 o                         
  -1  16   8        146.99        109.54        45.78 o                         
   0  16   8        194.40        211.54        81.21 o                         
   1  16   8        198.92         98.61        51.43 o                         
   2  16   8        346.30        203.31        63.87 o                         
   3  16   8        387.55        336.62        99.27 o                         
   4  16   8        795.76        874.25       112.60 o                         
  -4  17   8        542.77        505.74       132.08 o                         
  -3  17   8       3236.24       3191.74       197.50 o                         
  -2  17   8        959.98        906.73        89.65 o                         
  -1  17   8        185.44        126.26        60.13 o                         
   0  17   8        709.83        805.76       170.65 o                         
   1  17   8        599.85        264.26       105.81 o                         
   2  17   8       1790.26       1858.34       229.84 o                         
 -13   0   9       9231.04      10385.21       371.43 o                         
 -11   0   9        190.20        121.80        37.85 o                         
  -9   0   9      10880.11      10874.69       203.41 o                         
  -7   0   9        724.34        758.06        41.48 o                         
  -5   0   9       3907.01       4254.33       117.73 o                         
  -3   0   9      26264.12      25456.95       351.68 o                         
  -1   0   9        700.72        478.13        25.11 o                         
   1   0   9       2475.83       2383.31        45.04 o                         
   3   0   9      19202.42      18758.34       209.23 o                         
   5   0   9      17322.44      18149.78       234.59 o                         
   7   0   9        427.44        307.15        70.67 o                         
   9   0   9          3.14        -14.45        44.70 o                         
  11   0   9          0.46        -56.36        56.36 o                         
 -14   1   9       2953.17       3119.11       485.52 o                         
 -13   1   9         12.09         29.29        38.80 o                         
 -12   1   9         82.85         -7.36        27.96 o                         
 -11   1   9        673.96        713.90        65.54 o                         
 -10   1   9        859.34        924.12        51.88 o                         
  -9   1   9       3299.06       3328.65        83.49 o                         
  -8   1   9      27791.11      28155.21       234.62 o                         
  -7   1   9       1882.28       1858.48        46.72 o                         
  -6   1   9       2523.12       2431.57        55.44 o                         
  -5   1   9       3581.83       3917.80        73.55 o                         
  -4   1   9      12321.58      11854.37       135.36 o                         
  -3   1   9        984.59       1195.42        35.48 o                         
  -2   1   9      24128.36      23172.73       264.39 o                         
  -1   1   9       9670.14       9234.80       152.24 o                         
   0   1   9          1.74         -8.23        12.22 o                         
   1   1   9       4187.84       3646.50        53.13 o                         
   2   1   9         34.66         19.37        10.14 o                         
   3   1   9         16.58          6.74        11.19 o                         
   4   1   9       3686.24       3631.34        56.97 o                         
   5   1   9       7739.36       7924.21        97.68 o                         
   6   1   9       2923.28       2828.99        63.42 o                         
   7   1   9        130.20         98.70        37.80 o                         
   8   1   9      18241.41      17927.17       298.64 o                         
   9   1   9       1032.98        858.34        64.32 o                         
  10   1   9       8646.23       8549.60       211.27 o                         
  11   1   9       2732.26       2801.17       114.30 o                         
  12   1   9        929.73        895.93        66.27 o                         
  13   1   9       1878.08       2396.00       263.07 o                         
 -14   2   9        189.06        341.86       121.08 o                         
 -13   2   9       6089.30       6301.03       173.01 o                         
 -12   2   9        629.18        608.53        48.11 o                         
 -11   2   9        176.31        170.59        30.05 o                         
 -10   2   9       2830.06       2825.82        80.03 o                         
  -9   2   9      11573.95      11783.38       157.67 o                         
  -8   2   9        639.03        561.14        32.06 o                         
  -7   2   9       3808.40       3824.17        59.45 o                         
  -6   2   9       3629.47       3353.12        62.44 o                         
  -5   2   9          4.87         -2.85        14.73 o                         
  -4   2   9      23523.92      22650.20       229.24 o                         
  -3   2   9      11175.89      11002.91       116.92 o                         
  -2   2   9       4988.39       4965.83        65.77 o                         
  -1   2   9      23958.33      24181.40       187.41 o                         
   0   2   9      13299.53      13214.39       126.79 o                         
   1   2   9      18125.95      18275.12       173.45 o                         
   2   2   9       6347.55       6249.87        64.25 o                         
   3   2   9      18975.57      19497.76       148.69 o                         
   4   2   9       3956.21       3963.60        55.86 o                         
   5   2   9         47.88         44.92        15.51 o                         
   6   2   9      34665.98      34809.47       333.70 o                         
   7   2   9        402.02        329.79        31.28 o                         
   8   2   9       5117.58       4875.57       140.75 o                         
   9   2   9        628.87        550.53        52.81 o                         
  10   2   9       3175.05       3138.25       115.03 o                         
  11   2   9          2.34         41.67        35.70 o                         
  12   2   9        608.07        609.21        79.20 o                         
 -14   3   9         69.10        143.54        95.78 o                         
 -13   3   9        177.05        209.91        42.71 o                         
 -12   3   9       1722.14       1608.94        99.39 o                         
 -11   3   9       9865.67       9987.46       177.89 o                         
 -10   3   9        189.63        211.31        28.42 o                         
  -9   3   9       7409.81       7172.46       109.37 o                         
  -8   3   9       3230.85       3127.43        69.72 o                         
  -7   3   9      16069.40      16233.53       176.13 o                         
  -6   3   9          0.86         30.75        13.84 o                         
  -5   3   9       2832.56       3337.62        75.68 o                         
  -4   3   9       5379.40       5478.89        89.96 o                         
  -3   3   9       2991.28       3104.40        59.16 o                         
  -2   3   9        871.66        784.21        27.13 o                         
  -1   3   9      65759.28      66698.97       463.81 o                         
   0   3   9        668.80        629.95        21.29 o                         
   1   3   9      49942.25      48035.12       356.08 o                         
   2   3   9        987.33        905.46        23.75 o                         
   3   3   9       1982.56       2264.98        37.73 o                         
   4   3   9       3222.70       3372.13        49.56 o                         
   5   3   9      17381.71      17426.43       179.27 o                         
   6   3   9       1226.17       1317.86        47.02 o                         
   7   3   9         68.60         56.73        17.96 o                         
   8   3   9       5245.86       5245.65       131.98 o                         
   9   3   9        219.16        125.18        29.26 o                         
  10   3   9         96.29        149.97        36.55 o                         
  11   3   9      13403.75      13363.16       344.05 o                         
  12   3   9        521.03        519.60        82.19 o                         
 -14   4   9        902.64        956.33       188.10 o                         
 -13   4   9       3100.21       3291.30       128.52 o                         
 -12   4   9        552.68        621.80        56.88 o                         
 -11   4   9        636.58        731.58        63.06 o                         
 -10   4   9       6551.46       6201.06       122.43 o                         
  -9   4   9       1750.53       1726.84        51.44 o                         
  -8   4   9        716.66        730.99        36.40 o                         
  -7   4   9       3450.90       3357.54        68.69 o                         
  -6   4   9      40458.50      41281.42       365.07 o                         
  -5   4   9       3498.14       3455.51        63.56 o                         
  -4   4   9      30175.84      30170.86       284.64 o                         
  -3   4   9       8172.57       8331.16        86.62 o                         
  -2   4   9       1021.16       1001.48        25.69 o                         
  -1   4   9       4251.63       4386.73        48.71 o                         
   0   4   9      17777.01      17744.90       202.93 o                         
   1   4   9        368.03        372.15        15.66 o                         
   2   4   9          2.91          7.22        10.70 o                         
   3   4   9       3888.22       3826.04        50.80 o                         
   4   4   9       1480.29       1460.28        33.10 o                         
   5   4   9       2722.11       2801.73        58.08 o                         
   6   4   9      44343.77      44299.74       379.78 o                         
   7   4   9       3718.95       3803.88        73.80 o                         
   8   4   9        699.33        796.14        50.00 o                         
   9   4   9        517.57        457.32        50.15 o                         
  10   4   9       7686.40       8060.03       207.33 o                         
  11   4   9        722.53        821.98        69.64 o                         
  12   4   9       1081.63       1145.23       322.68 o                         
 -14   5   9       2482.03       2505.49       271.63 o                         
 -13   5   9       4419.55       4626.67       153.12 o                         
 -12   5   9       2625.64       2728.29       113.41 o                         
 -11   5   9       5892.95       6181.36       164.67 o                         
 -10   5   9        664.65        580.80        49.16 o                         
  -9   5   9       1562.07       1661.65        51.29 o                         
  -8   5   9      13527.06      13290.67       168.07 o                         
  -7   5   9       4460.93       4461.42        85.54 o                         
  -6   5   9       2278.40       2382.88        60.63 o                         
  -5   5   9        160.61        189.31        14.89 o                         
  -4   5   9       6677.55       6910.92        85.58 o                         
  -3   5   9        296.48        360.35        22.89 o                         
  -2   5   9         66.51         53.08        10.82 o                         
  -1   5   9       5876.01       5429.66        81.82 o                         
   0   5   9       7371.98       7536.80        83.83 o                         
   1   5   9      20187.53      19702.12       146.12 o                         
   2   5   9         47.14         53.45         8.79 o                         
   3   5   9        175.85        188.46        13.48 o                         
   4   5   9       1877.86       1854.67        39.13 o                         
   5   5   9       3363.27       3266.81        58.29 o                         
   6   5   9         11.02        -10.21        16.40 o                         
   7   5   9       5228.31       5287.98        92.03 o                         
   8   5   9        571.36        587.28        43.60 o                         
   9   5   9        376.51        312.71        34.61 o                         
  10   5   9        517.09        622.43        57.68 o                         
  11   5   9       1320.50       1336.76        99.87 o                         
 -13   6   9       6859.15       7346.52       248.66 o                         
 -12   6   9        841.45        827.77        68.18 o                         
 -11   6   9          1.86         10.87        38.09 o                         
 -10   6   9        569.54        501.53        52.82 o                         
  -9   6   9        587.33        613.01        40.09 o                         
  -8   6   9       2554.56       2533.25        61.24 o                         
  -7   6   9        525.87        430.70        28.54 o                         
  -6   6   9      21591.66      21446.62       217.30 o                         
  -5   6   9          4.22          5.18        12.35 o                         
  -4   6   9       1565.41       1596.88        33.93 o                         
  -3   6   9       8948.21       8796.09        92.40 o                         
  -2   6   9       7092.06       7458.23        80.85 o                         
  -1   6   9      17983.48      18534.05       172.94 o                         
   0   6   9       1588.67       1655.32        48.58 o                         
   1   6   9       1767.70       1671.90        35.59 o                         
   2   6   9       6032.93       6081.81        78.32 o                         
   3   6   9      12784.58      12402.24       127.77 o                         
   4   6   9        790.03        821.06        30.81 o                         
   5   6   9          2.78         -5.37        15.16 o                         
   6   6   9       1465.89       1491.62        41.49 o                         
   7   6   9       2455.20       2435.38        68.05 o                         
   8   6   9        247.52        223.15        28.12 o                         
   9   6   9        207.09        152.35        35.41 o                         
  10   6   9       2750.76       3048.18       142.38 o                         
  11   6   9       1576.09       1445.73       245.08 o                         
 -13   7   9       1287.34        980.98       173.19 o                         
 -12   7   9          9.20         71.23        40.31 o                         
 -11   7   9       2811.32       2946.06       116.43 o                         
 -10   7   9        203.92        198.24        44.18 o                         
  -9   7   9        667.22        640.27        47.12 o                         
  -8   7   9      14487.67      14048.44       328.19 o                         
  -7   7   9       7972.65       7709.05       118.08 o                         
  -6   7   9       7856.16       7673.91       138.56 o                         
  -5   7   9       2470.62       2552.78        54.03 o                         
  -4   7   9      19391.26      19421.46       149.23 o                         
  -3   7   9         92.20         99.10        16.32 o                         
  -2   7   9      16728.73      16325.90       128.25 o                         
  -1   7   9       5303.30       5434.79        73.33 o                         
   0   7   9       1139.47       1193.72        31.38 o                         
   1   7   9        317.85        314.68        20.05 o                         
   2   7   9         91.60        111.80        17.16 o                         
   3   7   9         18.18         44.28        20.88 o                         
   4   7   9       9493.48       9208.96        98.85 o                         
   5   7   9       1442.57       1509.02        38.91 o                         
   6   7   9         11.14         20.38        15.28 o                         
   7   7   9        959.56        998.36        55.42 o                         
   8   7   9      20531.51      20836.69       272.81 o                         
   9   7   9       2147.66       1964.93        91.11 o                         
  10   7   9       1833.59       1887.51       128.53 o                         
  11   7   9        243.64        306.42       148.00 o                         
 -12   8   9        438.77        579.25        78.43 o                         
 -11   8   9          6.76        -37.38        37.38 o                         
 -10   8   9        525.50        559.73        54.61 o                         
  -9   8   9       4093.50       4013.29       127.54 o                         
  -8   8   9       1115.27       1172.66        72.15 o                         
  -7   8   9       7889.21       7862.76       138.21 o                         
  -6   8   9        944.63        880.30        42.65 o                         
  -5   8   9        532.71        524.38        26.58 o                         
  -4   8   9        146.87        125.46        24.91 o                         
  -3   8   9       3815.62       3849.74        50.34 o                         
  -2   8   9       2162.50       2100.18        35.82 o                         
  -1   8   9      28901.43      29558.43       207.95 o                         
   0   8   9       6901.90       7008.17        76.59 o                         
   1   8   9      18120.87      18304.91       177.89 o                         
   2   8   9       3790.19       3680.79        70.24 o                         
   3   8   9      28330.27      28375.67       238.81 o                         
   4   8   9       2125.18       2143.54        57.45 o                         
   5   8   9        771.22        781.36        45.70 o                         
   6   8   9       4943.11       5088.07       105.70 o                         
   7   8   9       2137.44       2016.16        86.94 o                         
   8   8   9        453.42        537.51        51.16 o                         
   9   8   9       2173.30       2027.94       165.07 o                         
  10   8   9       1479.21       1423.49       131.73 o                         
  11   8   9        714.74        468.64       149.28 o                         
 -12   9   9       1226.29       1345.12       184.29 o                         
 -11   9   9       6099.32       6170.19       194.74 o                         
 -10   9   9        813.42        737.59        65.15 o                         
  -9   9   9        337.56        308.37        38.15 o                         
  -8   9   9       4313.70       4405.68       123.69 o                         
  -7   9   9       1341.29       1171.44        68.86 o                         
  -6   9   9       7028.99       6908.00       125.84 o                         
  -5   9   9       1253.63       1238.82        38.46 o                         
  -4   9   9      11466.68      11495.53       118.16 o                         
  -3   9   9      12658.32      12907.40       110.52 o                         
  -2   9   9      16160.82      16061.74       132.57 o                         
  -1   9   9        886.04        895.67        30.88 o                         
   0   9   9       1376.55       1315.53        33.42 o                         
   1   9   9      12346.00      12311.03       135.18 o                         
   2   9   9         26.73         30.55        15.86 o                         
   3   9   9       8028.45       8115.61       108.94 o                         
   4   9   9       4488.22       4301.33        79.87 o                         
   5   9   9       3712.83       3760.88       119.23 o                         
   6   9   9       1685.74       1656.74        82.64 o                         
   7   9   9        319.45        317.06        51.65 o                         
   8   9   9      17969.60      17900.90       335.49 o                         
   9   9   9        730.58        889.87        90.21 o                         
  10   9   9        198.84        370.92       105.17 o                         
 -12  10   9       1811.07       1741.31       215.38 o                         
 -11  10   9        773.57        934.61       134.57 o                         
 -10  10   9       3162.32       3170.46       117.10 o                         
  -9  10   9         56.03         41.98        32.85 o                         
  -8  10   9        749.95        765.61        56.11 o                         
  -7  10   9       6885.08       6659.48       166.18 o                         
  -6  10   9      23441.45      23432.50       265.30 o                         
  -5  10   9       4143.10       4297.62        62.73 o                         
  -4  10   9       3391.99       3385.86        58.85 o                         
  -3  10   9       2761.43       2738.29        51.85 o                         
  -2  10   9          5.55          9.99        15.19 o                         
  -1  10   9         33.27         37.78        14.31 o                         
   0  10   9        298.51        282.66        20.69 o                         
   1  10   9       1296.22       1272.16        40.17 o                         
   2  10   9       4126.92       4223.12        73.66 o                         
   3  10   9       4290.14       4128.90       115.97 o                         
   4  10   9         18.76         39.00        26.28 o                         
   5  10   9       5443.61       5378.29       146.14 o                         
   6  10   9      10360.83      10445.89       216.72 o                         
   7  10   9        296.19        300.05        56.34 o                         
   8  10   9         45.51          2.57        62.57 o                         
   9  10   9          8.23         45.47        69.18 o                         
  10  10   9       6312.69       5957.66       446.73 o                         
 -11  11   9       7355.27       7414.08       302.58 o                         
 -10  11   9       4537.66       4488.83       142.17 o                         
  -9  11   9       1225.47       1172.76        97.84 o                         
  -8  11   9         93.99        117.08        34.59 o                         
  -7  11   9        819.21        878.96        64.18 o                         
  -6  11   9        143.15        176.14        24.91 o                         
  -5  11   9       2525.09       2505.28        70.16 o                         
  -4  11   9       5422.19       5416.82        81.06 o                         
  -3  11   9        768.70        785.28        35.38 o                         
  -2  11   9          7.01         -0.58        15.24 o                         
  -1  11   9       3763.43       3677.28        62.00 o                         
   0  11   9       6430.23       6424.67        88.90 o                         
   1  11   9       7445.64       7204.16        99.48 o                         
   2  11   9       1524.84       1453.55        48.95 o                         
   3  11   9          1.62         59.35        27.74 o                         
   4  11   9        640.92        632.75        49.04 o                         
   5  11   9        847.17        923.47       111.39 o                         
   6  11   9        333.45        295.67        69.41 o                         
   7  11   9       3574.15       3661.81       192.47 o                         
   8  11   9          0.21         70.07       126.59 o                         
   9  11   9         51.05        101.46       116.31 o                         
 -11  12   9        740.97        617.56       133.48 o                         
 -10  12   9        150.54         29.13        44.42 o                         
  -9  12   9        836.59        928.09        66.64 o                         
  -8  12   9       2212.79       2098.77        92.97 o                         
  -7  12   9        434.09        548.68        79.82 o                         
  -6  12   9       6321.67       6351.09       138.97 o                         
  -5  12   9       4369.06       4764.69       132.07 o                         
  -4  12   9       5855.59       6078.64       126.63 o                         
  -3  12   9        940.10       1009.36        40.09 o                         
  -2  12   9       1633.61       1767.97        54.65 o                         
  -1  12   9       3692.37       3698.16        85.49 o                         
   0  12   9        663.76        670.15        32.37 o                         
   1  12   9       1177.80       1209.86        51.09 o                         
   2  12   9        651.40        599.27        43.84 o                         
   3  12   9       2997.99       3063.57       108.18 o                         
   4  12   9       1164.52       1159.13        68.19 o                         
   5  12   9        235.53        195.00        74.66 o                         
   6  12   9       1868.96       2078.38       147.98 o                         
   7  12   9         96.37        113.15        79.16 o                         
   8  12   9       2596.57       2555.88       219.18 o                         
 -10  13   9       2465.30       2781.91       246.35 o                         
  -9  13   9        992.30       1206.23        83.62 o                         
  -8  13   9        327.24        396.55        47.76 o                         
  -7  13   9          8.07         41.96        37.12 o                         
  -6  13   9       1610.01       1801.87        76.28 o                         
  -5  13   9        149.15        156.88        37.12 o                         
  -4  13   9       3454.16       3470.95       113.75 o                         
  -3  13   9       1741.98       1765.29        70.77 o                         
  -2  13   9       4421.15       4419.33       107.75 o                         
  -1  13   9       3265.95       3421.13        82.53 o                         
   0  13   9       1057.13       1077.94        54.96 o                         
   1  13   9       2835.51       2778.94        97.24 o                         
   2  13   9        923.37        902.80        63.47 o                         
   3  13   9       2325.05       2140.64        94.06 o                         
   4  13   9       3226.28       3278.05       145.47 o                         
   5  13   9        303.48        278.64        88.00 o                         
   6  13   9         48.41         71.42        59.93 o                         
   7  13   9       3839.00       3804.36       369.89 o                         
  -9  14   9       5708.85       6327.72       415.31 o                         
  -8  14   9       1598.11       1607.85       105.93 o                         
  -7  14   9       1268.10       1191.01        85.29 o                         
  -6  14   9       1826.20       1779.35        90.41 o                         
  -5  14   9       2095.24       2144.39        94.57 o                         
  -4  14   9       1548.45       1581.36        79.86 o                         
  -3  14   9       2576.21       2549.25        96.89 o                         
  -2  14   9        170.04        235.73        38.18 o                         
  -1  14   9       5207.14       5413.64       140.21 o                         
   0  14   9        303.47        217.52        37.83 o                         
   1  14   9       3948.36       3979.71       127.57 o                         
   2  14   9       1975.83       2070.02       112.27 o                         
   3  14   9      14402.35      14758.42       327.09 o                         
   4  14   9      11335.65      10956.49       281.88 o                         
   5  14   9         64.15         -9.16        55.49 o                         
   6  14   9        698.00        921.12       210.86 o                         
  -8  15   9       2918.06       2962.66       277.73 o                         
  -7  15   9        847.10        866.09       148.50 o                         
  -6  15   9       1246.00       1244.47        94.93 o                         
  -5  15   9       1490.67       1527.16        95.98 o                         
  -4  15   9       4302.78       4025.06       148.59 o                         
  -3  15   9       6625.42       6947.22       193.62 o                         
  -2  15   9       5979.12       5818.09       175.04 o                         
  -1  15   9        174.71        145.26        36.50 o                         
   0  15   9       1026.10        877.92        77.44 o                         
   1  15   9        377.17        309.02        57.75 o                         
   2  15   9        942.73        930.06        84.96 o                         
   3  15   9       1214.72       1306.69       101.54 o                         
   4  15   9       6244.21       6379.64       261.87 o                         
   5  15   9        145.45        460.14       181.11 o                         
  -6  16   9       1422.93       1477.86       238.11 o                         
  -5  16   9        948.24        746.28       118.32 o                         
  -4  16   9       1173.38       1127.43       104.62 o                         
  -3  16   9       2449.88       2549.68       134.94 o                         
  -2  16   9       4039.88       4008.26       164.12 o                         
  -1  16   9        515.78        436.13        95.34 o                         
   0  16   9         87.83        578.33       145.47 o                         
   1  16   9         66.15         67.80        57.10 o                         
   2  16   9       4246.55       4126.02       195.54 o                         
   3  16   9       1903.05       1999.66       141.52 o                         
   4  16   9        560.45        835.56       160.93 o                         
  -3  17   9       1513.16       1344.23       185.74 o                         
  -2  17   9       1873.47       1581.81       146.97 o                         
  -1  17   9        706.45       1118.72       191.01 o                         
   0  17   9       5101.64       4981.73       380.12 o                         
   1  17   9        698.29        735.69       172.07 o                         
   2  17   9        537.94        416.44       123.25 o                         
 -14   0  10      10058.69      10717.11       608.39 o                         
 -12   0  10         61.96         34.91        43.89 o                         
 -10   0  10      23128.61      22623.63       410.96 o                         
  -8   0  10      17961.56      17274.31       272.44 o                         
  -6   0  10       3734.76       3886.06       103.43 o                         
  -4   0  10      15971.21      14595.73       262.00 o                         
  -2   0  10      33291.54      32080.05       440.24 o                         
   0   0  10      12642.23      13330.14       222.89 o                         
   2   0  10        653.75        623.92        29.84 o                         
   4   0  10       3070.30       3001.13        77.84 o                         
   6   0  10       9853.27       9672.06       186.18 o                         
   8   0  10       8347.35       8503.74       275.51 o                         
  10   0  10       1570.02       1549.91       128.21 o                         
  12   0  10       9245.25       9428.54       340.45 o                         
 -14   1  10          2.12         19.18       104.43 o                         
 -13   1  10       3410.52       3505.19       110.64 o                         
 -12   1  10          1.51         11.18        29.55 o                         
 -11   1  10       1125.55       1044.33        58.72 o                         
 -10   1  10       1600.30       1583.50        71.92 o                         
  -9   1  10      32988.58      33051.89       336.15 o                         
  -8   1  10        294.30        267.26        38.67 o                         
  -7   1  10        683.69        661.91        32.77 o                         
  -6   1  10         42.94         89.53        16.36 o                         
  -5   1  10         82.36         81.59        15.26 o                         
  -4   1  10       8070.47       8103.07       101.83 o                         
  -3   1  10      16701.26      17137.78       186.37 o                         
  -2   1  10       8369.59       8211.76        98.59 o                         
  -1   1  10       1376.21       1438.46        34.72 o                         
   0   1  10      21522.34      22000.65       188.81 o                         
   1   1  10      17850.39      17047.56       136.75 o                         
   2   1  10        152.33        182.87        12.33 o                         
   3   1  10      12851.96      12864.49       138.61 o                         
   4   1  10       7229.53       7426.83        88.69 o                         
   5   1  10         89.38         69.29        15.30 o                         
   6   1  10       7726.01       7747.93       125.59 o                         
   7   1  10       4408.49       4266.21       127.21 o                         
   8   1  10        888.40        836.95        61.10 o                         
   9   1  10        132.46         89.42        33.02 o                         
  10   1  10       3595.51       3720.59       137.54 o                         
  11   1  10        729.36        713.02        63.47 o                         
  12   1  10        646.18        589.11        66.61 o                         
 -14   2  10       3825.06       3794.33       215.06 o                         
 -13   2  10         15.09        -39.84        39.84 o                         
 -12   2  10        190.52        178.95        37.20 o                         
 -11   2  10       3308.47       3410.98       101.65 o                         
 -10   2  10        479.86        528.85        39.01 o                         
  -9   2  10       1681.60       1656.51        61.65 o                         
  -8   2  10      16281.90      16388.87       197.40 o                         
  -7   2  10      16949.98      17431.44       184.49 o                         
  -6   2  10       1281.72       1255.32        39.42 o                         
  -5   2  10       2287.70       2161.61        54.39 o                         
  -4   2  10      29229.88      29303.68       284.30 o                         
  -3   2  10         21.73         27.54        12.50 o                         
  -2   2  10      16072.79      15752.89       134.36 o                         
  -1   2  10      12434.26      11824.68       115.13 o                         
   0   2  10        802.14        869.06        30.65 o                         
   1   2  10      15626.24      15761.81       169.69 o                         
   2   2  10       2616.23       2807.52        44.63 o                         
   3   2  10       1846.16       1741.34        35.84 o                         
   4   2  10        321.79        383.43        18.68 o                         
   5   2  10      29748.45      31008.80       367.46 o                         
   6   2  10      10726.09      10682.24       134.68 o                         
   7   2  10        126.89        111.96        24.53 o                         
   8   2  10       7085.52       7135.00       178.18 o                         
   9   2  10        400.63        371.53        46.30 o                         
  10   2  10         58.65         66.05        39.27 o                         
  11   2  10       8720.53       8753.49       207.40 o                         
  12   2  10        139.32        244.13        66.44 o                         
 -14   3  10       1003.53        988.32       118.59 o                         
 -13   3  10        284.16        249.78        67.16 o                         
 -12   3  10       2088.10       2137.84        99.67 o                         
 -11   3  10         53.85         78.92        28.35 o                         
 -10   3  10         54.50        102.40        25.16 o                         
  -9   3  10       1209.50       1144.05        47.86 o                         
  -8   3  10       2866.91       2771.72        71.15 o                         
  -7   3  10       5374.21       5363.60        87.89 o                         
  -6   3  10      26150.54      26251.97       240.17 o                         
  -5   3  10       1059.18       1008.25        37.27 o                         
  -4   3  10       5243.38       5387.35        92.18 o                         
  -3   3  10       3252.13       3488.89        65.81 o                         
  -2   3  10      47290.61      48172.18       281.60 o                         
  -1   3  10       4906.97       5180.46        56.44 o                         
   0   3  10      11012.37      10365.00        99.14 o                         
   1   3  10      18745.74      18719.99       206.82 o                         
   2   3  10       2800.50       2739.46        39.34 o                         
   3   3  10       3446.78       3184.60        54.02 o                         
   4   3  10      22661.08      23310.30       216.23 o                         
   5   3  10       4292.98       4257.70        83.66 o                         
   6   3  10      19936.40      19712.98       248.49 o                         
   7   3  10         92.75         70.41        18.18 o                         
   8   3  10       1045.11       1046.40        60.42 o                         
   9   3  10        216.22        179.42        31.14 o                         
  10   3  10       9181.09       9432.94       238.39 o                         
  11   3  10          1.43        -36.57        38.44 o                         
  12   3  10        694.72        760.03       169.27 o                         
 -14   4  10       1932.30       2216.05       224.85 o                         
 -13   4  10       4227.86       4391.80       149.39 o                         
 -12   4  10       2775.53       2931.12       190.39 o                         
 -11   4  10      16010.40      16348.93       241.01 o                         
 -10   4  10       4265.53       4023.12       145.16 o                         
  -9   4  10        966.01        994.66        44.68 o                         
  -8   4  10       4056.46       4080.80       107.09 o                         
  -7   4  10       9302.46       9230.12       135.25 o                         
  -6   4  10         99.28         80.97        12.48 o                         
  -5   4  10         46.34         76.21        15.31 o                         
  -4   4  10        260.79        254.52        20.33 o                         
  -3   4  10       1741.90       1828.02        37.02 o                         
  -2   4  10       2344.40       2504.51        40.21 o                         
  -1   4  10      19430.37      18414.94       129.67 o                         
   0   4  10       8049.04       8648.16        81.28 o                         
   1   4  10      18006.14      17377.99       146.27 o                         
   2   4  10       2588.13       2685.33        38.86 o                         
   3   4  10       8200.10       7969.93        81.75 o                         
   4   4  10        510.01        506.13        21.98 o                         
   5   4  10      33232.25      33397.27       256.91 o                         
   6   4  10       2671.18       2587.74        62.60 o                         
   7   4  10        696.69        679.56        34.19 o                         
   8   4  10       1755.62       1781.61        72.90 o                         
   9   4  10         68.59         48.45        27.25 o                         
  10   4  10        354.22        293.45        39.52 o                         
  11   4  10       5153.66       5746.40       208.76 o                         
  12   4  10       1784.93       2074.97       265.83 o                         
 -14   5  10          5.24         13.35       173.60 o                         
 -13   5  10       2924.06       2936.60       157.31 o                         
 -12   5  10        184.68        197.54        42.66 o                         
 -11   5  10       1628.75       1638.07        88.49 o                         
 -10   5  10         10.22         32.36        21.77 o                         
  -9   5  10      11252.04      11030.64       160.73 o                         
  -8   5  10       5404.99       5439.98        99.63 o                         
  -7   5  10       1285.16       1332.24        71.23 o                         
  -6   5  10      30179.62      30245.26       254.23 o                         
  -5   5  10       2943.61       2949.99        61.21 o                         
  -4   5  10       3485.68       3410.16        70.43 o                         
  -3   5  10      11972.98      12110.55       119.12 o                         
  -2   5  10       1188.56        928.81        26.76 o                         
  -1   5  10         81.63         70.92         8.51 o                         
   0   5  10       7310.43       7026.08        70.47 o                         
   1   5  10        117.41         94.53        11.43 o                         
   2   5  10          1.56          7.71         8.12 o                         
   3   5  10        802.44        748.40        24.72 o                         
   4   5  10        401.96        483.67        22.44 o                         
   5   5  10        225.47        194.80        17.63 o                         
   6   5  10       7872.57       8057.63       110.93 o                         
   7   5  10       1080.79       1123.23        43.81 o                         
   8   5  10       3063.87       3123.74        94.64 o                         
   9   5  10         33.53         47.82        28.15 o                         
  10   5  10      10432.33      10324.92       269.92 o                         
  11   5  10          0.86        -26.88       126.99 o                         
 -13   6  10       5713.48       5750.08       222.09 o                         
 -12   6  10        534.49        666.46        65.21 o                         
 -11   6  10       4485.47       4769.92       148.08 o                         
 -10   6  10        276.82        307.69        89.47 o                         
  -9   6  10        814.83        809.38        48.66 o                         
  -8   6  10       7361.51       7248.63       115.18 o                         
  -7   6  10        349.82        385.97        31.48 o                         
  -6   6  10        688.68        687.42        31.85 o                         
  -5   6  10       2724.49       2834.32        60.53 o                         
  -4   6  10      11709.04      11520.87       111.08 o                         
  -3   6  10       2739.27       2665.08        46.00 o                         
  -2   6  10       2396.66       2301.52        40.97 o                         
  -1   6  10       3791.72       3780.69        69.85 o                         
   0   6  10        787.97        820.84        25.92 o                         
   1   6  10        148.22        162.30        14.21 o                         
   2   6  10        200.77        184.23        17.36 o                         
   3   6  10       1746.15       1688.75        38.61 o                         
   4   6  10       2571.51       2535.86        50.07 o                         
   5   6  10       5818.05       5477.50        91.78 o                         
   6   6  10       3999.94       3932.26        69.20 o                         
   7   6  10       4030.29       4112.59        85.10 o                         
   8   6  10      13419.18      13627.53       200.97 o                         
   9   6  10        147.66        161.78        47.44 o                         
  10   6  10        246.65        221.77        48.53 o                         
  11   6  10         93.84       -150.18       150.18 o                         
 -12   7  10         51.72         85.63        42.68 o                         
 -11   7  10       1918.21       2041.84        99.47 o                         
 -10   7  10          4.48        -11.31        31.31 o                         
  -9   7  10      10803.69      10524.92       198.60 o                         
  -8   7  10       3008.40       3107.18        74.95 o                         
  -7   7  10       4095.58       4120.98       123.35 o                         
  -6   7  10       5012.55       5028.82        79.82 o                         
  -5   7  10       2334.48       2400.27        54.65 o                         
  -4   7  10         59.22         53.76        13.98 o                         
  -3   7  10       1589.53       1503.90        34.76 o                         
  -2   7  10       3132.02       3095.26        50.78 o                         
  -1   7  10        677.65        744.53        29.64 o                         
   0   7  10        276.21        305.79        18.24 o                         
   1   7  10      14760.31      14648.60       128.96 o                         
   2   7  10       4925.96       4745.94        69.55 o                         
   3   7  10      18269.84      18023.21       184.79 o                         
   4   7  10       1200.39       1066.86        41.43 o                         
   5   7  10        652.70        620.24        33.58 o                         
   6   7  10        108.84        115.41        24.22 o                         
   7   7  10       3445.67       3480.28        81.96 o                         
   8   7  10       1272.38       1279.70        74.20 o                         
   9   7  10         51.19         82.00        36.44 o                         
  10   7  10         52.96        107.64        62.67 o                         
  11   7  10        129.41         59.35        77.81 o                         
 -12   8  10          1.77        -25.18        66.78 o                         
 -11   8  10        801.54        780.57        66.59 o                         
 -10   8  10         86.38         73.63        43.41 o                         
  -9   8  10          6.16          4.80        32.07 o                         
  -8   8  10       7017.28       6760.63       141.08 o                         
  -7   8  10        187.94        198.17        30.06 o                         
  -6   8  10        640.77        675.37        30.89 o                         
  -5   8  10          0.69          2.60        13.80 o                         
  -4   8  10      33309.37      33561.29       246.93 o                         
  -3   8  10       5172.94       5217.52        70.63 o                         
  -2   8  10       2730.88       2460.67        54.85 o                         
  -1   8  10        640.35        708.58        28.29 o                         
   0   8  10        989.06       1010.62        31.49 o                         
   1   8  10       8750.25       8533.03        99.54 o                         
   2   8  10        600.48        513.60        27.52 o                         
   3   8  10        560.64        574.10        35.87 o                         
   4   8  10        628.20        640.99        30.03 o                         
   5   8  10       5297.38       5175.22        93.32 o                         
   6   8  10       9993.01      10094.18       169.64 o                         
   7   8  10       1647.22       1601.53        87.68 o                         
   8   8  10      16131.85      16757.51       278.13 o                         
   9   8  10       1848.91       1956.39       109.46 o                         
  10   8  10          5.37         98.84        74.09 o                         
 -12   9  10       1559.01       1595.68       200.19 o                         
 -11   9  10          1.55         -1.56        37.91 o                         
 -10   9  10       4116.88       3889.67       135.78 o                         
  -9   9  10       5464.77       5552.99       136.19 o                         
  -8   9  10       1214.99       1160.27        66.19 o                         
  -7   9  10       4687.85       4680.43       135.08 o                         
  -6   9  10      14315.35      14306.03       156.23 o                         
  -5   9  10        234.81        196.44        17.78 o                         
  -4   9  10         95.87         77.67        14.22 o                         
  -3   9  10       1719.35       1720.23        39.30 o                         
  -2   9  10       7685.42       7537.77        96.80 o                         
  -1   9  10         15.15         43.98        17.48 o                         
   0   9  10          1.33          0.12        14.88 o                         
   1   9  10      27080.95      26275.03       214.93 o                         
   2   9  10       8124.75       8044.78       107.59 o                         
   3   9  10      17356.37      16972.12       179.79 o                         
   4   9  10        221.66        231.47        26.05 o                         
   5   9  10         57.31         70.01        27.39 o                         
   6   9  10       7464.60       7590.82       183.47 o                         
   7   9  10        590.28        580.42        57.23 o                         
   8   9  10        853.14        843.20        86.15 o                         
   9   9  10        107.98        128.56        81.91 o                         
  10   9  10       5690.20       6106.07       322.01 o                         
 -12  10  10       1499.25       1839.84       207.07 o                         
 -11  10  10      13631.54      13332.81       317.39 o                         
 -10  10  10        328.16        209.21        44.44 o                         
  -9  10  10         61.59         51.84        33.28 o                         
  -8  10  10       1774.15       1892.26        93.43 o                         
  -7  10  10       1120.44       1163.96        76.53 o                         
  -6  10  10        461.29        522.15        35.81 o                         
  -5  10  10        107.55        122.59        16.89 o                         
  -4  10  10       1389.17       1351.25        33.37 o                         
  -3  10  10        882.39        919.73        32.56 o                         
  -2  10  10      10834.52      11097.85       128.45 o                         
  -1  10  10       6491.27       6678.12        93.98 o                         
   0  10  10        443.54        417.81        26.38 o                         
   1  10  10       4453.75       4419.79        73.50 o                         
   2  10  10       1186.00       1126.33        43.78 o                         
   3  10  10       7522.48       7322.76       149.86 o                         
   4  10  10        250.27        228.65        36.79 o                         
   5  10  10       1738.66       1653.14        82.93 o                         
   6  10  10       2722.49       2641.91       108.32 o                         
   7  10  10        174.31        134.50        49.75 o                         
   8  10  10       2089.41       2319.03       138.62 o                         
   9  10  10        495.03        563.10       114.02 o                         
 -11  11  10        293.68        227.27        99.31 o                         
 -10  11  10        554.84        565.43        61.31 o                         
  -9  11  10        109.92        111.19        40.61 o                         
  -8  11  10       3815.07       3705.51       131.67 o                         
  -7  11  10       3845.27       3684.76       125.22 o                         
  -6  11  10      14589.55      14827.32       193.85 o                         
  -5  11  10       2466.47       2522.99        71.62 o                         
  -4  11  10       2758.35       2682.68        58.43 o                         
  -3  11  10       1469.33       1401.42        42.35 o                         
  -2  11  10       1161.30       1211.14        51.38 o                         
  -1  11  10       2469.38       2418.59        59.75 o                         
   0  11  10       1363.48       1236.62        41.75 o                         
   1  11  10        589.43        494.11        31.02 o                         
   2  11  10        213.55        160.88        23.44 o                         
   3  11  10       2057.54       2024.71        83.00 o                         
   4  11  10        530.42        612.50        55.65 o                         
   5  11  10       1719.11       1888.67       117.89 o                         
   6  11  10       2180.48       2306.29       131.50 o                         
   7  11  10         58.85         87.77        55.14 o                         
   8  11  10        114.48        249.09        87.49 o                         
   9  11  10        286.38          3.34       113.53 o                         
 -11  12  10       3660.03       3900.68       298.61 o                         
 -10  12  10        881.41       1011.19       109.87 o                         
  -9  12  10        999.33        849.21        72.33 o                         
  -8  12  10       1029.44        991.54        71.71 o                         
  -7  12  10        421.77        427.54        47.20 o                         
  -6  12  10          0.93         27.98        26.75 o                         
  -5  12  10        491.52        495.39        45.33 o                         
  -4  12  10       2863.85       3075.06        91.41 o                         
  -3  12  10       2819.62       2792.71        72.36 o                         
  -2  12  10        147.77        135.42        23.56 o                         
  -1  12  10       6019.51       5911.82       104.37 o                         
   0  12  10       3345.07       3405.36        78.97 o                         
   1  12  10       1424.44       1383.59        55.29 o                         
   2  12  10        756.87        673.03        46.82 o                         
   3  12  10        777.85        766.81        49.53 o                         
   4  12  10       2889.76       3152.95       220.37 o                         
   5  12  10       4311.15       4185.01       199.08 o                         
   6  12  10        229.09        193.79        64.03 o                         
   7  12  10       1093.48       1223.71       195.63 o                         
   8  12  10       3836.94       3535.81       350.75 o                         
  -9  13  10       1961.63       1883.53       142.55 o                         
  -8  13  10       6829.55       6469.15       219.84 o                         
  -7  13  10        159.75        167.52        47.79 o                         
  -6  13  10       3236.61       3282.94       117.06 o                         
  -5  13  10       2447.71       2339.62       104.23 o                         
  -4  13  10       1058.21        954.49        63.31 o                         
  -3  13  10         40.69         49.37        26.67 o                         
  -2  13  10       1763.67       1755.13        70.37 o                         
  -1  13  10       3437.80       3508.06        96.19 o                         
   0  13  10       4103.43       4135.13       112.14 o                         
   1  13  10       3424.93       3337.36        97.26 o                         
   2  13  10       3515.48       3561.72       120.80 o                         
   3  13  10       8397.18       8274.86       209.78 o                         
   4  13  10       8359.32       8382.90       287.31 o                         
   5  13  10        702.20        815.75        96.81 o                         
   6  13  10         95.54         85.30       115.08 o                         
   7  13  10       1093.90       1202.83       232.30 o                         
  -9  14  10         56.59        124.26       113.14 o                         
  -8  14  10        839.52        888.93       142.22 o                         
  -7  14  10       1078.69       1028.39       107.44 o                         
  -6  14  10        178.47        164.92        45.43 o                         
  -5  14  10        849.68        856.61        64.05 o                         
  -4  14  10      10097.48      10298.84       208.18 o                         
  -3  14  10       6554.44       6712.99       185.88 o                         
  -2  14  10       6736.53       6834.13       216.67 o                         
  -1  14  10       2202.56       2160.04        90.76 o                         
   0  14  10       6247.69       5995.91       159.60 o                         
   1  14  10        462.84        455.28        43.20 o                         
   2  14  10          0.82         35.68        34.98 o                         
   3  14  10        193.56        272.31        55.58 o                         
   4  14  10       4289.44       4464.61       177.04 o                         
   5  14  10        244.36        279.90       100.03 o                         
   6  14  10       2647.91       2805.15       328.34 o                         
  -8  15  10        372.49        642.49       165.97 o                         
  -7  15  10       1482.90       1495.92       264.92 o                         
  -6  15  10       1718.69       1822.82       167.01 o                         
  -5  15  10          7.62        -15.93        46.05 o                         
  -4  15  10          1.55         58.78        42.83 o                         
  -3  15  10       2290.00       2385.11       114.39 o                         
  -2  15  10        526.81        712.21        66.41 o                         
  -1  15  10         54.88         23.55        34.03 o                         
   0  15  10       4928.20       4931.54       188.04 o                         
   1  15  10       4668.08       4972.54       182.13 o                         
   2  15  10       8151.04       8002.16       237.40 o                         
   3  15  10       8783.34       9184.56       258.76 o                         
   4  15  10       1299.87       1268.78       128.41 o                         
   5  15  10         51.62        -56.99       141.42 o                         
  -5  16  10       5286.15       4564.79       397.02 o                         
  -4  16  10       3503.50       3440.35       175.79 o                         
  -3  16  10       2804.39       2676.34       139.38 o                         
  -2  16  10       3869.79       3970.48       164.99 o                         
  -1  16  10       1103.85       1129.05        99.23 o                         
   0  16  10         10.11         30.32        60.91 o                         
   1  16  10        448.21        475.68        83.70 o                         
   2  16  10        104.39        179.88        81.42 o                         
   3  16  10        376.57        199.50        89.57 o                         
   4  16  10        213.80        205.53        98.27 o                         
  -2  17  10       3202.01       3330.09       324.41 o                         
  -1  17  10        336.36        328.63       128.86 o                         
   0  17  10         16.70        218.16       113.26 o                         
   1  17  10         98.54         37.63        98.81 o                         
 -13   0  11         25.26        -67.01       104.95 o                         
 -11   0  11      14830.00      14549.13       324.18 o                         
  -9   0  11      39250.37      39517.46       500.30 o                         
  -7   0  11       1957.05       2068.63       109.64 o                         
  -5   0  11       3453.76       3723.02       115.89 o                         
  -3   0  11       5933.59       6104.04       140.57 o                         
  -1   0  11        640.41        520.85        41.74 o                         
   1   0  11      23788.77      22992.10       240.24 o                         
   3   0  11      21989.93      23263.09       322.81 o                         
   5   0  11      12977.81      13135.66       201.84 o                         
   7   0  11      19225.64      18903.30       432.07 o                         
   9   0  11        260.47        238.83        68.40 o                         
  11   0  11        792.38        597.96        89.85 o                         
 -14   1  11       6123.87       6440.78       280.76 o                         
 -13   1  11        217.51        164.57        35.03 o                         
 -12   1  11       1057.66        934.81        59.22 o                         
 -11   1  11        778.17        789.19        52.99 o                         
 -10   1  11       1514.40       1611.34        62.75 o                         
  -9   1  11         47.23         49.86        18.88 o                         
  -8   1  11       1969.11       1792.41        75.14 o                         
  -7   1  11       8717.41       8941.96       157.14 o                         
  -6   1  11       5389.63       5251.59        88.88 o                         
  -5   1  11        227.05        235.70        18.83 o                         
  -4   1  11      24526.10      24035.49       204.59 o                         
  -3   1  11        555.80        541.70        27.59 o                         
  -2   1  11       5070.17       5136.04        78.27 o                         
  -1   1  11        820.32        667.86        25.39 o                         
   0   1  11       5188.65       4872.94        69.36 o                         
   1   1  11       6688.99       6762.87        76.53 o                         
   2   1  11       2296.97       2349.81        32.28 o                         
   3   1  11       7862.78       7647.36        91.64 o                         
   4   1  11       1262.99       1359.94        42.65 o                         
   5   1  11      27400.67      28470.69       297.55 o                         
   6   1  11       3709.27       3638.60        85.30 o                         
   7   1  11       3268.92       3377.75       105.05 o                         
   8   1  11        950.32        881.17        94.14 o                         
   9   1  11        162.27        105.03        35.59 o                         
  10   1  11        396.40        333.64        49.75 o                         
  11   1  11       3900.99       3737.94       136.28 o                         
  12   1  11       5307.14       5411.74       263.10 o                         
 -14   2  11       3374.33       3238.42       218.12 o                         
 -13   2  11       1002.01       1028.51        77.54 o                         
 -12   2  11        478.67        530.70        48.83 o                         
 -11   2  11      11972.15      12224.96       206.88 o                         
 -10   2  11         46.18         82.96        24.26 o                         
  -9   2  11      13539.22      13512.09       190.82 o                         
  -8   2  11       1571.39       1533.34        49.30 o                         
  -7   2  11       1511.05       1500.49        48.27 o                         
  -6   2  11       4398.69       4216.51        83.86 o                         
  -5   2  11         67.90         41.98        14.65 o                         
  -4   2  11        420.42        562.13        27.02 o                         
  -3   2  11       7041.18       7394.53       105.15 o                         
  -2   2  11      44590.45      43581.79       285.21 o                         
  -1   2  11        944.47        944.48        22.65 o                         
   0   2  11      20534.00      20564.66       173.81 o                         
   1   2  11      28844.55      28592.31       205.01 o                         
   2   2  11       2146.30       1925.51        31.71 o                         
   3   2  11       1075.42       1003.18        28.45 o                         
   4   2  11       2172.82       2288.74        47.55 o                         
   5   2  11       2418.44       2447.77        57.99 o                         
   6   2  11       2169.05       2192.03        59.60 o                         
   7   2  11       2193.93       2273.78        76.41 o                         
   8   2  11       3740.25       3678.26       114.76 o                         
   9   2  11        213.42        189.01        42.24 o                         
  10   2  11      10474.21      10975.76       280.06 o                         
  11   2  11       1192.36       1239.50        75.45 o                         
 -14   3  11        241.70        353.60       151.09 o                         
 -13   3  11       2178.35       2289.34       109.46 o                         
 -12   3  11        260.76        181.83        40.36 o                         
 -11   3  11       8086.29       8285.95       164.28 o                         
 -10   3  11        534.39        456.07        37.47 o                         
  -9   3  11       4325.56       4279.70       104.98 o                         
  -8   3  11         57.57         60.07        20.78 o                         
  -7   3  11      25091.34      25288.47       243.32 o                         
  -6   3  11       2140.66       2236.59        58.65 o                         
  -5   3  11        599.13        776.64        32.68 o                         
  -4   3  11       6500.42       6537.71        89.02 o                         
  -3   3  11       2210.71       2252.45        45.03 o                         
  -2   3  11        797.07        630.21        21.09 o                         
  -1   3  11      16711.08      16688.18       123.28 o                         
   0   3  11        270.40        205.94        15.09 o                         
   1   3  11       1417.75       1290.17        28.95 o                         
   2   3  11       1870.47       1819.70        32.55 o                         
   3   3  11      33508.68      32772.95       312.68 o                         
   4   3  11       5711.41       5742.23        78.98 o                         
   5   3  11      34652.90      34945.27       393.63 o                         
   6   3  11       4130.47       4074.43        77.09 o                         
   7   3  11       3135.16       3085.94        79.75 o                         
   8   3  11       4681.69       4632.76       128.27 o                         
   9   3  11          4.96         -8.82        30.68 o                         
  10   3  11        484.80        561.37        51.17 o                         
  11   3  11       3697.55       3682.71       141.12 o                         
 -14   4  11       2789.73       3141.53       205.63 o                         
 -13   4  11        305.66        261.09        57.93 o                         
 -12   4  11       4013.81       4382.99       145.72 o                         
 -11   4  11       1925.86       1910.61        77.14 o                         
 -10   4  11       1546.35       1534.63        79.14 o                         
  -9   4  11       3017.82       3087.80        81.32 o                         
  -8   4  11       2249.20       2184.67        64.43 o                         
  -7   4  11       1359.86       1447.44        49.32 o                         
  -6   4  11      10916.29      10879.95       133.81 o                         
  -5   4  11       4304.07       4503.20        83.25 o                         
  -4   4  11        199.38        208.50        18.35 o                         
  -3   4  11      13757.55      14389.19       119.67 o                         
  -2   4  11      49182.21      49500.52       334.34 o                         
  -1   4  11        143.48        171.93        11.19 o                         
   0   4  11      16442.42      16610.08       131.65 o                         
   1   4  11        312.79        347.51        16.56 o                         
   2   4  11        129.36        162.33        14.11 o                         
   3   4  11        151.42        169.95        14.90 o                         
   4   4  11       4360.51       4307.85        64.42 o                         
   5   4  11       4226.87       3980.41        64.55 o                         
   6   4  11       1925.53       1969.28        56.13 o                         
   7   4  11          6.37          9.61        20.12 o                         
   8   4  11       6467.81       6598.33       145.23 o                         
   9   4  11         18.58         50.59        28.85 o                         
  10   4  11       9109.46       9619.18       223.57 o                         
  11   4  11        319.13        413.22        94.38 o                         
 -14   5  11        634.21       1009.38       201.40 o                         
 -13   5  11       5762.39       5741.49       298.61 o                         
 -12   5  11       3089.02       2998.03       123.09 o                         
 -11   5  11       3167.72       3184.92       121.08 o                         
 -10   5  11       1166.00       1116.99        56.59 o                         
  -9   5  11         40.81         41.61        27.15 o                         
  -8   5  11       7896.82       7523.59       189.81 o                         
  -7   5  11       4905.44       4862.85       101.69 o                         
  -6   5  11        408.30        400.35        29.55 o                         
  -5   5  11       5805.74       5954.13        88.99 o                         
  -4   5  11       8868.93       8407.57       100.60 o                         
  -3   5  11          4.08         31.57        11.73 o                         
  -2   5  11       1855.46       1905.73        37.44 o                         
  -1   5  11       7489.82       7339.97        69.97 o                         
   0   5  11       1442.45       1329.60        24.49 o                         
   1   5  11       2265.13       2444.08        43.31 o                         
   2   5  11       2429.33       2382.45        42.88 o                         
   3   5  11      13491.98      13297.55       125.37 o                         
   4   5  11         69.89         49.34        13.43 o                         
   5   5  11       6203.54       6017.26        77.28 o                         
   6   5  11        495.85        479.26        27.08 o                         
   7   5  11          0.04         29.77        23.21 o                         
   8   5  11        249.24        264.22        38.53 o                         
   9   5  11       1681.62       1577.58        90.87 o                         
  10   5  11        201.30        184.24        44.83 o                         
  11   5  11          0.33        173.99       101.73 o                         
 -13   6  11       1125.36       1337.95       171.97 o                         
 -12   6  11        801.10        857.55        70.28 o                         
 -11   6  11       8381.21       8590.77       204.87 o                         
 -10   6  11       1765.46       1874.44       109.15 o                         
  -9   6  11      11551.42      11799.55       196.58 o                         
  -8   6  11       2218.89       2148.86        62.17 o                         
  -7   6  11        480.17        483.67        33.59 o                         
  -6   6  11       6219.85       6388.88        95.06 o                         
  -5   6  11       5066.84       4941.25        70.12 o                         
  -4   6  11        261.66        256.45        19.71 o                         
  -3   6  11       1313.53       1321.08        33.23 o                         
  -2   6  11       3351.85       3371.70        53.05 o                         
  -1   6  11         67.45         53.31        15.06 o                         
   0   6  11       4181.41       4040.89        60.50 o                         
   1   6  11      19945.41      19796.89       160.14 o                         
   2   6  11       1108.06       1055.12        36.31 o                         
   3   6  11       3438.08       3387.70        71.33 o                         
   4   6  11         70.62         56.14        15.53 o                         
   5   6  11      12102.26      11706.03       125.04 o                         
   6   6  11          4.43         21.24        15.20 o                         
   7   6  11       4158.94       4055.91        92.43 o                         
   8   6  11       3667.20       3948.91       107.47 o                         
   9   6  11         89.53        130.56        37.97 o                         
  10   6  11       3553.53       3623.40       168.83 o                         
  11   6  11          2.69        -33.85       117.84 o                         
 -12   7  11         12.77         66.53        51.01 o                         
 -11   7  11       1766.84       1848.53        97.12 o                         
 -10   7  11       1410.11       1318.92        83.55 o                         
  -9   7  11        336.73        263.08        50.96 o                         
  -8   7  11       2190.47       2049.12        64.55 o                         
  -7   7  11        566.90        525.03        40.87 o                         
  -6   7  11       4838.75       4863.58        78.85 o                         
  -5   7  11         82.58         74.77        16.92 o                         
  -4   7  11      35306.52      35498.31       254.72 o                         
  -3   7  11       1677.67       1665.80        40.02 o                         
  -2   7  11          9.87         12.37        11.36 o                         
  -1   7  11         14.78         33.41        13.56 o                         
   0   7  11       7494.20       7378.42        88.26 o                         
   1   7  11       4818.05       4780.95        79.52 o                         
   2   7  11       6256.45       6157.13        87.63 o                         
   3   7  11        665.71        648.65        32.40 o                         
   4   7  11        442.24        433.50        21.33 o                         
   5   7  11       1393.72       1261.88        48.68 o                         
   6   7  11       7621.51       7448.31       147.39 o                         
   7   7  11        596.60        607.07        55.31 o                         
   8   7  11      12230.14      12265.04       282.83 o                         
   9   7  11         63.78         11.88        35.33 o                         
  10   7  11       1043.76        822.15       123.80 o                         
 -12   8  11        820.23       1005.45       161.08 o                         
 -11   8  11       5295.84       5645.84       200.77 o                         
 -10   8  11          6.64         37.21        39.57 o                         
  -9   8  11       4798.98       4838.50       143.93 o                         
  -8   8  11       2216.41       2174.05        93.04 o                         
  -7   8  11        753.07        664.59        46.64 o                         
  -6   8  11        428.96        446.53        29.47 o                         
  -5   8  11       8698.87       8614.10       111.05 o                         
  -4   8  11       4737.00       4692.53        72.53 o                         
  -3   8  11       1368.55       1384.12        40.47 o                         
  -2   8  11       1675.31       1545.27        34.36 o                         
  -1   8  11       6020.41       6182.93        86.56 o                         
   0   8  11        130.95        100.77        16.19 o                         
   1   8  11      39572.77      39972.00       287.07 o                         
   2   8  11       5205.46       4946.12        80.64 o                         
   3   8  11       9239.62       9030.71       138.09 o                         
   4   8  11          0.14         30.90        15.65 o                         
   5   8  11       1362.62       1398.25        59.76 o                         
   6   8  11       5162.12       5059.65       134.27 o                         
   7   8  11       1204.24       1226.59        91.23 o                         
   8   8  11        222.43        186.94        44.77 o                         
   9   8  11        308.80        361.57        80.11 o                         
  10   8  11       1532.19       1410.66       156.93 o                         
 -12   9  11         53.34        -10.95        87.47 o                         
 -11   9  11       2439.86       2483.48       114.90 o                         
 -10   9  11         96.46        153.07        37.60 o                         
  -9   9  11       2855.48       2601.64       100.73 o                         
  -8   9  11         45.67         87.97        39.64 o                         
  -7   9  11       1601.23       1590.98        70.16 o                         
  -6   9  11       6653.05       6616.17        99.66 o                         
  -5   9  11        888.60        822.54        34.27 o                         
  -4   9  11      13107.55      12959.99       137.29 o                         
  -3   9  11       7184.97       7128.13        84.74 o                         
  -2   9  11        734.07        776.73        33.83 o                         
  -1   9  11      11931.73      12078.66       142.80 o                         
   0   9  11       2319.18       2273.96        52.59 o                         
   1   9  11       3271.75       3425.94        65.42 o                         
   2   9  11       3902.36       3711.48        74.96 o                         
   3   9  11       9079.84       8838.67       144.20 o                         
   4   9  11       1059.34       1050.22        65.56 o                         
   5   9  11          4.88         -5.46        35.31 o                         
   6   9  11       7292.89       7130.75       180.66 o                         
   7   9  11       1674.89       1690.72        91.75 o                         
   8   9  11       4848.08       4757.11       190.78 o                         
   9   9  11        789.98        761.85       180.61 o                         
 -12  10  11        831.83        953.73       164.76 o                         
 -11  10  11         58.05         77.75        67.31 o                         
 -10  10  11       1036.45       1142.28        73.19 o                         
  -9  10  11       2416.12       2314.03        97.51 o                         
  -8  10  11       3202.67       3174.11       119.09 o                         
  -7  10  11       2708.64       2877.84       108.75 o                         
  -6  10  11      15481.31      15396.06       182.07 o                         
  -5  10  11        591.82        598.76        30.00 o                         
  -4  10  11        899.33        931.95        31.73 o                         
  -3  10  11       5781.83       5739.64        85.47 o                         
  -2  10  11       7665.66       7599.54       117.45 o                         
  -1  10  11       2300.57       2363.49        63.73 o                         
   0  10  11         21.42         38.57        18.35 o                         
   1  10  11        588.04        577.85        32.54 o                         
   2  10  11        348.41        379.57        32.25 o                         
   3  10  11       8613.76       8570.97       188.06 o                         
   4  10  11        171.30        138.45        32.20 o                         
   5  10  11         98.94        152.26        36.12 o                         
   6  10  11        227.23        218.76        53.73 o                         
   7  10  11       2904.21       2671.26       143.99 o                         
   8  10  11       4570.45       4335.28       259.59 o                         
   9  10  11        129.29        155.74        87.49 o                         
 -11  11  11       5026.99       4745.25       320.74 o                         
 -10  11  11       1486.49       1524.67        94.03 o                         
  -9  11  11       2905.42       3070.35       114.40 o                         
  -8  11  11       6961.49       6760.08       179.47 o                         
  -7  11  11       5356.96       5470.49       141.06 o                         
  -6  11  11          5.77         67.98        21.53 o                         
  -5  11  11         83.06         64.23        23.85 o                         
  -4  11  11        457.16        430.04        27.71 o                         
  -3  11  11        614.99        566.39        31.56 o                         
  -2  11  11       6859.94       6817.85       105.24 o                         
  -1  11  11       3680.19       3731.83        82.16 o                         
   0  11  11        544.16        500.74        35.12 o                         
   1  11  11        874.30        861.00        41.75 o                         
   2  11  11       3633.51       3585.31       105.29 o                         
   3  11  11      10568.06      10095.80       187.42 o                         
   4  11  11       1384.14       1411.30        84.56 o                         
   5  11  11       6413.78       6538.68       216.60 o                         
   6  11  11        272.71        227.41        57.05 o                         
   7  11  11        590.40        399.71       104.67 o                         
   8  11  11        512.08        793.63       132.76 o                         
 -10  12  11         33.16        -22.97        58.33 o                         
  -9  12  11         60.43         66.69        41.81 o                         
  -8  12  11       2263.56       2214.39        95.87 o                         
  -7  12  11       1334.52       1458.13        78.22 o                         
  -6  12  11       1886.16       1978.20        77.74 o                         
  -5  12  11       3062.24       3112.16        93.63 o                         
  -4  12  11         84.94         78.45        34.52 o                         
  -3  12  11        191.71        183.63        27.26 o                         
  -2  12  11       5952.66       6037.47       107.71 o                         
  -1  12  11       4810.09       4850.95        95.49 o                         
   0  12  11       2239.68       2240.26        71.52 o                         
   1  12  11       6421.83       6186.56       120.40 o                         
   2  12  11        390.09        449.12        68.12 o                         
   3  12  11       3401.63       3527.65       115.29 o                         
   4  12  11        900.71        860.60        95.05 o                         
   5  12  11        752.94        770.10        93.23 o                         
   6  12  11        192.95        145.47        61.40 o                         
   7  12  11          2.41        -32.55       142.72 o                         
  -9  13  11        748.45        728.05       121.56 o                         
  -8  13  11       1432.66       1559.25       112.48 o                         
  -7  13  11       2251.15       2009.69       106.35 o                         
  -6  13  11          6.83        -10.86        33.11 o                         
  -5  13  11        463.74        518.18        50.74 o                         
  -4  13  11       5183.36       4956.31       138.79 o                         
  -3  13  11       6246.31       6263.75       135.70 o                         
  -2  13  11        337.37        407.71        41.01 o                         
  -1  13  11        669.29        655.43        44.69 o                         
   0  13  11       2553.69       2619.83        84.35 o                         
   1  13  11       1588.37       1426.83        59.84 o                         
   2  13  11        283.78        229.82        38.64 o                         
   3  13  11       2066.72       2008.46        94.01 o                         
   4  13  11       5141.33       4940.35       219.02 o                         
   5  13  11       5491.00       5560.20       240.45 o                         
   6  13  11         71.29          9.30        76.66 o                         
   7  13  11        553.20        806.49       205.75 o                         
  -8  14  11       2118.37       1881.01       175.43 o                         
  -7  14  11        672.97        635.33        76.44 o                         
  -6  14  11        418.81        428.12        52.97 o                         
  -5  14  11       3993.80       4030.52       135.40 o                         
  -4  14  11        152.45        199.38        40.25 o                         
  -3  14  11         47.27        126.18        43.73 o                         
  -2  14  11       1564.16       1538.81        77.64 o                         
  -1  14  11        423.27        446.57        46.26 o                         
   0  14  11       1237.90       1313.54        77.35 o                         
   1  14  11       7304.18       7419.87       165.10 o                         
   2  14  11       4092.16       3988.63       199.09 o                         
   3  14  11       8427.47       8877.76       246.25 o                         
   4  14  11       1401.02       1453.58       153.58 o                         
   5  14  11       3333.26       3768.75       367.63 o                         
   6  14  11       2449.12       2334.34       319.82 o                         
  -6  15  11        265.55        -23.07        97.86 o                         
  -5  15  11       5394.39       5221.86       196.26 o                         
  -4  15  11       4511.34       4558.16       161.46 o                         
  -3  15  11       1735.21       1815.02       119.25 o                         
  -2  15  11       1140.60       1235.20        85.87 o                         
  -1  15  11        721.43        715.33        61.40 o                         
   0  15  11       2438.14       2527.57       109.72 o                         
   1  15  11       1735.21       1696.10       120.22 o                         
   2  15  11          3.89        -32.38        49.47 o                         
   3  15  11          4.85        -52.65        70.97 o                         
   4  15  11        216.73        299.36       151.62 o                         
  -5  16  11         13.84        -53.28        99.39 o                         
  -4  16  11        800.20        912.40       181.09 o                         
  -3  16  11          0.40        -47.50        75.90 o                         
  -2  16  11        788.97        809.02        95.10 o                         
  -1  16  11       1490.30       1404.14       129.33 o                         
   0  16  11       4465.60       4444.43       337.13 o                         
   1  16  11        901.21        874.97       112.74 o                         
   2  16  11       3188.29       3307.97       178.49 o                         
  -2  17  11       1186.49       1093.07       198.54 o                         
  -1  17  11       1430.71       1754.52       239.94 o                         
 -12   0  12       3120.03       3131.15       147.16 o                         
 -10   0  12        438.10        420.91        58.73 o                         
  -8   0  12        129.03        120.69        56.12 o                         
  -6   0  12       7152.19       6892.94       174.78 o                         
  -4   0  12      56700.88      55651.27       564.32 o                         
  -2   0  12       2216.64       2130.10        57.95 o                         
   0   0  12      41403.60      41245.18       473.34 o                         
   2   0  12       2962.61       2966.47        75.34 o                         
   4   0  12        182.77        161.58        29.78 o                         
   6   0  12        351.94        498.33        55.77 o                         
   8   0  12         28.90         79.73        45.03 o                         
  10   0  12       8298.32       8294.85       306.48 o                         
 -14   1  12         21.85        -34.30        77.09 o                         
 -13   1  12         46.39         94.51        39.44 o                         
 -12   1  12        199.32        213.17        49.11 o                         
 -11   1  12      16341.21      16724.99       253.41 o                         
 -10   1  12         66.47         88.42        28.44 o                         
  -9   1  12      17566.73      17396.54       227.67 o                         
  -8   1  12       1287.79       1285.92        53.83 o                         
  -7   1  12       6482.14       6215.26       156.29 o                         
  -6   1  12         64.75         39.58        21.83 o                         
  -5   1  12       3993.76       4003.78        70.85 o                         
  -4   1  12        365.73        346.66        22.38 o                         
  -3   1  12        674.37        608.56        28.15 o                         
  -2   1  12      27040.72      27104.28       316.08 o                         
  -1   1  12      13986.01      14381.50       140.23 o                         
   0   1  12       3648.00       3679.35        64.13 o                         
   1   1  12      12906.04      12425.84       122.02 o                         
   2   1  12       4159.09       4082.10        81.30 o                         
   3   1  12        521.48        535.86        24.34 o                         
   4   1  12        152.16        121.39        17.98 o                         
   5   1  12      13818.44      13654.66       196.10 o                         
   6   1  12        433.40        346.99        31.34 o                         
   7   1  12       3366.93       3326.90       107.20 o                         
   8   1  12       2123.71       2066.20        88.59 o                         
   9   1  12        549.43        478.21        49.81 o                         
  10   1  12       5321.41       5239.56       155.93 o                         
  11   1  12       1096.67       1075.08        77.83 o                         
 -14   2  12        557.35        587.10       102.76 o                         
 -13   2  12         16.48        -36.51        36.51 o                         
 -12   2  12       1518.62       1490.90        72.51 o                         
 -11   2  12         93.98         87.34        31.25 o                         
 -10   2  12        740.27        658.63        56.49 o                         
  -9   2  12       4914.25       5039.14       127.03 o                         
  -8   2  12         67.62         51.95        22.76 o                         
  -7   2  12      15915.36      15773.38       208.62 o                         
  -6   2  12      11867.75      12062.23       168.92 o                         
  -5   2  12        225.56        191.54        20.64 o                         
  -4   2  12       6950.22       6932.53        89.27 o                         
  -3   2  12       1644.47       1638.20        43.26 o                         
  -2   2  12       6348.72       6172.55        71.30 o                         
  -1   2  12       1748.02       1876.17        40.99 o                         
   0   2  12       8831.71       8621.61        91.40 o                         
   1   2  12        165.92        181.47        17.05 o                         
   2   2  12         96.83        116.06        13.42 o                         
   3   2  12      12897.71      12609.83       177.00 o                         
   4   2  12        318.75        269.56        21.22 o                         
   5   2  12       9303.02       9426.94       129.56 o                         
   6   2  12        216.19        187.44        21.35 o                         
   7   2  12       7126.68       7119.33       158.76 o                         
   8   2  12          0.48         -2.00        32.74 o                         
   9   2  12         35.13         50.75        33.15 o                         
  10   2  12       2261.14       2441.56       105.80 o                         
  11   2  12       2261.72       2241.30       121.09 o                         
 -14   3  12       4228.99       4287.87       237.88 o                         
 -13   3  12         10.10        -30.33        44.12 o                         
 -12   3  12         27.77         12.78        35.37 o                         
 -11   3  12       1527.04       1409.00        68.80 o                         
 -10   3  12        934.03        971.73        63.78 o                         
  -9   3  12        832.95        876.69        54.31 o                         
  -8   3  12       1168.11       1216.16        56.23 o                         
  -7   3  12          1.80        -14.06        19.48 o                         
  -6   3  12       2471.13       2454.59        63.82 o                         
  -5   3  12       1751.78       1791.83        56.58 o                         
  -4   3  12      13577.40      13851.14       145.66 o                         
  -3   3  12       6396.65       6524.31        76.89 o                         
  -2   3  12      57795.61      57170.61       321.78 o                         
  -1   3  12        486.69        422.15        17.54 o                         
   0   3  12       5525.75       5607.98        70.55 o                         
   1   3  12       2672.48       2635.70        44.17 o                         
   2   3  12       2598.42       2413.02        51.06 o                         
   3   3  12         92.96        115.20        13.27 o                         
   4   3  12          0.59          2.59        13.10 o                         
   5   3  12        279.10        290.06        25.58 o                         
   6   3  12         10.04         26.37        16.29 o                         
   7   3  12        512.71        514.07        44.89 o                         
   8   3  12       8887.33       9021.01       188.94 o                         
   9   3  12        259.76        244.45        37.35 o                         
  10   3  12      13444.18      14192.24       332.37 o                         
  11   3  12          6.12         10.14        59.93 o                         
 -14   4  12        332.49        278.47        78.16 o                         
 -13   4  12       4507.17       4718.27       198.09 o                         
 -12   4  12       3006.26       2874.93       120.58 o                         
 -11   4  12        374.79        412.70        40.84 o                         
 -10   4  12       1356.89       1400.56        69.93 o                         
  -9   4  12      14410.40      14462.44       232.63 o                         
  -8   4  12        860.10        837.80        47.87 o                         
  -7   4  12      20918.05      20738.41       249.73 o                         
  -6   4  12       2585.78       2707.48        66.98 o                         
  -5   4  12        264.66        276.59        25.57 o                         
  -4   4  12       3248.58       3205.13        69.10 o                         
  -3   4  12         35.74         35.80        12.08 o                         
  -2   4  12       1939.86       1918.99        35.75 o                         
  -1   4  12       5513.58       5686.29        65.51 o                         
   0   4  12         17.14         27.80        11.61 o                         
   1   4  12       3083.58       2944.56        46.76 o                         
   2   4  12      12859.27      12731.95       134.85 o                         
   3   4  12      53613.39      52934.24       548.37 o                         
   4   4  12        155.02        140.31        15.65 o                         
   5   4  12       2034.56       2036.97        47.33 o                         
   6   4  12         53.48         83.36        20.35 o                         
   7   4  12       7306.85       7374.82       148.30 o                         
   8   4  12       2500.80       2350.12        86.09 o                         
   9   4  12        897.71        846.25        56.09 o                         
  10   4  12        349.09        493.47        69.32 o                         
  11   4  12          2.16        158.85       105.15 o                         
 -13   5  12         90.98        166.51        59.66 o                         
 -12   5  12       6194.49       6698.17       184.69 o                         
 -11   5  12       5221.05       5336.73       160.12 o                         
 -10   5  12        543.73        479.21        41.47 o                         
  -9   5  12       3488.79       3464.88       102.70 o                         
  -8   5  12         98.47         99.66        23.75 o                         
  -7   5  12       9328.23       9241.67       153.47 o                         
  -6   5  12       2420.64       2479.28        56.85 o                         
  -5   5  12         30.50         32.95        16.01 o                         
  -4   5  12       6868.00       6655.67        94.55 o                         
  -3   5  12       4349.03       4357.85        66.77 o                         
  -2   5  12      22567.41      22516.95       172.11 o                         
  -1   5  12       4814.59       4875.00        62.77 o                         
   0   5  12       4229.18       4317.87        52.39 o                         
   1   5  12       2179.05       2156.26        52.49 o                         
   2   5  12       5274.99       5231.74        68.14 o                         
   3   5  12       1115.41       1112.35        30.30 o                         
   4   5  12         18.58         13.41        12.55 o                         
   5   5  12       3793.91       3868.71        65.53 o                         
   6   5  12        848.90        809.05        41.67 o                         
   7   5  12         45.98         45.29        23.25 o                         
   8   5  12       9741.66       9940.25       194.47 o                         
   9   5  12         21.64         12.16        39.33 o                         
  10   5  12       4722.72       5093.24       334.77 o                         
 -13   6  12       2925.77       2903.41       202.61 o                         
 -12   6  12       2187.71       2494.52       116.13 o                         
 -11   6  12          2.55         57.28        45.99 o                         
 -10   6  12        289.81        303.12        83.16 o                         
  -9   6  12       3324.55       3337.66        99.08 o                         
  -8   6  12        980.87        952.08        73.60 o                         
  -7   6  12       4178.49       4038.10        94.86 o                         
  -6   6  12       7145.00       7061.71       115.12 o                         
  -5   6  12       1342.42       1346.06        38.65 o                         
  -4   6  12      13998.97      14185.36       139.03 o                         
  -3   6  12         90.70        108.91        16.14 o                         
  -2   6  12        343.93        325.82        19.84 o                         
  -1   6  12       3181.39       2949.44        65.98 o                         
   0   6  12      17263.46      17417.11       161.45 o                         
   1   6  12       1204.64       1133.94        35.50 o                         
   2   6  12        762.84        727.65        31.46 o                         
   3   6  12      14920.11      14596.60       168.25 o                         
   4   6  12       3568.32       3388.56        55.11 o                         
   5   6  12         14.65         27.20        13.65 o                         
   6   6  12       2822.05       2894.77        91.49 o                         
   7   6  12         40.42         35.19        26.55 o                         
   8   6  12        725.59        685.47        62.31 o                         
   9   6  12       1001.25       1035.52        71.85 o                         
  10   6  12       4507.19       4679.52       258.14 o                         
 -12   7  12       1166.74       1175.45       131.71 o                         
 -11   7  12       8177.68       8584.75       210.42 o                         
 -10   7  12        722.14        728.30        63.86 o                         
  -9   7  12       2306.33       2130.97       104.84 o                         
  -8   7  12       1598.98       1554.38        86.39 o                         
  -7   7  12       4067.73       3962.77        80.84 o                         
  -6   7  12        447.19        465.52        27.72 o                         
  -5   7  12       9016.41       8550.66       106.14 o                         
  -4   7  12       4007.19       3971.63        67.55 o                         
  -3   7  12        715.06        740.91        29.17 o                         
  -2   7  12        220.50        244.99        16.99 o                         
  -1   7  12       1734.27       1671.77        47.01 o                         
   0   7  12        346.45        444.33        26.03 o                         
   1   7  12      32287.96      32206.37       237.67 o                         
   2   7  12       1600.09       1527.60        43.64 o                         
   3   7  12        649.95        631.18        32.60 o                         
   4   7  12        900.67        878.41        41.58 o                         
   5   7  12      20011.71      20354.23       269.53 o                         
   6   7  12      11446.79      11430.15       193.27 o                         
   7   7  12       4191.09       4159.26       116.80 o                         
   8   7  12        437.53        487.42        56.61 o                         
   9   7  12         17.23         45.19        39.86 o                         
  10   7  12       2036.03       1756.23       256.41 o                         
 -12   8  12       2301.60       2168.76       219.31 o                         
 -11   8  12          7.52         55.73        37.81 o                         
 -10   8  12       2375.38       2379.55       107.31 o                         
  -9   8  12        182.23        238.06        42.50 o                         
  -8   8  12          8.77         14.83        29.88 o                         
  -7   8  12       1934.36       1905.24        70.02 o                         
  -6   8  12      10561.11      10667.03       152.72 o                         
  -5   8  12         81.52        115.81        17.82 o                         
  -4   8  12       5199.36       5250.52        78.47 o                         
  -3   8  12       7230.54       7004.56       104.52 o                         
  -2   8  12       1292.96       1223.44        45.16 o                         
  -1   8  12       4070.71       4012.33        72.78 o                         
   0   8  12      10192.63      10349.04       132.23 o                         
   1   8  12        955.97        869.34        34.77 o                         
   2   8  12      13207.62      12859.70       152.78 o                         
   3   8  12       6329.13       6299.32       103.31 o                         
   4   8  12        333.90        323.55        32.67 o                         
   5   8  12         52.53         20.98        22.17 o                         
   6   8  12       5177.65       5255.26       123.42 o                         
   7   8  12       3451.67       3331.04       130.28 o                         
   8   8  12       3032.71       3003.05       125.62 o                         
   9   8  12        311.40        145.30       106.91 o                         
  10   8  12       3336.49       3057.58       340.82 o                         
 -12   9  12        208.62        300.18        96.32 o                         
 -11   9  12       4924.59       4948.17       195.52 o                         
 -10   9  12       2445.45       2444.75       106.67 o                         
  -9   9  12        498.06        459.06        48.06 o                         
  -8   9  12       2149.45       2024.31        93.60 o                         
  -7   9  12       2229.84       2131.64        78.22 o                         
  -6   9  12       4306.96       4305.60        86.89 o                         
  -5   9  12       7895.43       7914.50       105.71 o                         
  -4   9  12       5799.47       5517.10        88.19 o                         
  -3   9  12       7522.82       7217.46       109.48 o                         
  -2   9  12       6926.17       6708.72       109.66 o                         
  -1   9  12       6459.36       6377.19       100.19 o                         
   0   9  12          1.62         21.17        16.43 o                         
   1   9  12      10113.19       9996.55       124.63 o                         
   2   9  12       1343.33       1269.12        45.61 o                         
   3   9  12        882.33        742.42        55.66 o                         
   4   9  12       1274.87       1264.16        73.54 o                         
   5   9  12       4082.46       4134.47       134.31 o                         
   6   9  12       5691.10       5501.85       160.50 o                         
   7   9  12       4814.60       4728.58       185.82 o                         
   8   9  12       3274.22       3077.47       213.22 o                         
   9   9  12        685.68        762.02       181.11 o                         
 -12  10  12        647.28        639.43       141.57 o                         
 -11  10  12        299.78        204.51       141.12 o                         
 -10  10  12       2573.82       2510.03       105.67 o                         
  -9  10  12       4600.48       4427.75       135.41 o                         
  -8  10  12       4149.34       4051.50       135.55 o                         
  -7  10  12        811.61        755.71        48.20 o                         
  -6  10  12         10.00          9.04        18.57 o                         
  -5  10  12        554.40        562.78        31.95 o                         
  -4  10  12       1559.99       1623.70        47.50 o                         
  -3  10  12        547.66        537.04        33.70 o                         
  -2  10  12        402.21        412.57        32.23 o                         
  -1  10  12      11127.09      11078.94       157.22 o                         
   0  10  12       5076.63       4849.80        98.57 o                         
   1  10  12       1087.18       1170.83        56.38 o                         
   2  10  12       9754.04       9638.27       165.24 o                         
   3  10  12       7966.06       7686.30       180.41 o                         
   4  10  12       6718.74       6740.12       171.82 o                         
   5  10  12        571.12        589.71        55.73 o                         
   6  10  12        884.16        755.44       116.23 o                         
   7  10  12        972.22       1024.90        95.61 o                         
   8  10  12        328.52        380.92       165.45 o                         
 -11  11  12        759.40        657.69       132.06 o                         
 -10  11  12        261.81        246.92        62.93 o                         
  -9  11  12        439.34        426.56        51.56 o                         
  -8  11  12       1687.92       1702.10       118.93 o                         
  -7  11  12        961.39       1027.10        64.55 o                         
  -6  11  12       6657.07       6617.27       124.50 o                         
  -5  11  12        114.49        111.99        23.54 o                         
  -4  11  12       3841.79       3859.14        90.21 o                         
  -3  11  12       4497.12       4614.22        92.85 o                         
  -2  11  12      13227.70      13070.63       167.53 o                         
  -1  11  12        754.30        813.78        40.65 o                         
   0  11  12        145.57        108.31        22.09 o                         
   1  11  12       1511.57       1551.12        55.81 o                         
   2  11  12       2728.72       2618.49        83.90 o                         
   3  11  12        290.44        268.45        41.53 o                         
   4  11  12        278.94        267.34        41.97 o                         
   5  11  12        432.61        496.94        70.67 o                         
   6  11  12          7.28         35.78        65.16 o                         
   7  11  12       2485.62       2391.61       301.47 o                         
   8  11  12       5121.45       5050.01       421.69 o                         
  -9  12  12       2861.24       2964.19       181.92 o                         
  -8  12  12       3222.40       3145.50       134.97 o                         
  -7  12  12       5782.73       5569.05       232.68 o                         
  -6  12  12        137.24        112.28        36.97 o                         
  -5  12  12        705.02        702.19        48.53 o                         
  -4  12  12       1561.31       1507.94        67.29 o                         
  -3  12  12        112.69        167.15        26.85 o                         
  -2  12  12        218.24        301.83        29.68 o                         
  -1  12  12       1068.06       1082.01        47.00 o                         
   0  12  12       1745.32       1782.98        67.25 o                         
   1  12  12       1490.42       1482.72        64.03 o                         
   2  12  12         88.78         94.00        27.94 o                         
   3  12  12       5623.05       5801.65       182.48 o                         
   4  12  12       4699.56       4739.22       361.09 o                         
   5  12  12       1641.92       1866.16       198.93 o                         
   6  12  12       1741.67       1546.12       168.04 o                         
   7  12  12       2639.85       2639.66       307.60 o                         
  -9  13  12        109.40         96.30        79.24 o                         
  -8  13  12        317.62        378.71        79.70 o                         
  -7  13  12        763.30        569.79        64.72 o                         
  -6  13  12       1179.25       1229.66       104.41 o                         
  -5  13  12       5540.53       5933.31       157.13 o                         
  -4  13  12       2212.25       2184.27        94.25 o                         
  -3  13  12        313.15        353.03        38.54 o                         
  -2  13  12       7419.81       7416.07       166.57 o                         
  -1  13  12        103.36        106.13        24.57 o                         
   0  13  12        176.77        216.82        30.52 o                         
   1  13  12       9390.33       9124.72       154.37 o                         
   2  13  12        235.22        213.83        35.12 o                         
   3  13  12       2609.94       2508.25       110.59 o                         
   4  13  12        131.80         67.58        64.05 o                         
   5  13  12       1513.31       1637.01       176.76 o                         
   6  13  12       3378.96       3122.35       335.31 o                         
  -8  14  12        388.14        525.37       112.46 o                         
  -7  14  12        788.42        822.71       101.37 o                         
  -6  14  12        495.58        542.05        59.03 o                         
  -5  14  12       1453.92       1592.82        87.00 o                         
  -4  14  12       4876.07       5045.30       164.75 o                         
  -3  14  12       2663.47       2666.21       119.12 o                         
  -2  14  12        221.60        270.74        41.33 o                         
  -1  14  12       4276.50       4348.58       137.39 o                         
   0  14  12       6909.51       6662.67       171.87 o                         
   1  14  12       7057.46       6918.83       192.94 o                         
   2  14  12        441.40        354.18        48.91 o                         
   3  14  12       1047.76       1057.35        77.30 o                         
   4  14  12         10.89        130.04        83.76 o                         
   5  14  12       3364.58       3194.38       348.43 o                         
  -6  15  12       7049.81       7518.30       503.84 o                         
  -5  15  12        300.71        627.41       200.02 o                         
  -4  15  12          0.56        -12.98        84.07 o                         
  -3  15  12        561.38        512.85        60.40 o                         
  -2  15  12        868.63        775.44        70.14 o                         
  -1  15  12        436.12        421.65        61.68 o                         
   0  15  12       3713.65       3395.19       137.19 o                         
   1  15  12        371.05        469.90        72.16 o                         
   2  15  12       1578.71       1845.34       174.97 o                         
   3  15  12        139.62        192.98        77.09 o                         
  -5  16  12       8612.10       8051.02       521.63 o                         
  -4  16  12        682.99        731.90       180.83 o                         
  -3  16  12        289.26        170.82        78.48 o                         
  -2  16  12        234.62        116.78        60.72 o                         
  -1  16  12       6425.11       6202.55       267.78 o                         
   0  16  12       1252.80       1549.93       203.88 o                         
 -13   0  13          3.05        -27.98        45.80 o                         
 -11   0  13       6287.31       6692.09       215.33 o                         
  -9   0  13        646.42        518.14        68.42 o                         
  -7   0  13      36427.43      36702.84       984.96 o                         
  -5   0  13      16163.86      16935.86       251.53 o                         
  -3   0  13       3531.38       3425.54        81.86 o                         
  -1   0  13       2163.06       2034.43        68.35 o                         
   1   0  13       3948.01       3667.05       105.40 o                         
   3   0  13       6190.63       6097.33       139.89 o                         
   5   0  13      33029.31      33623.61       524.10 o                         
   7   0  13       1046.52       1068.79        85.22 o                         
   9   0  13       1538.12       1423.65       105.23 o                         
  11   0  13          1.24         21.59        58.80 o                         
 -13   1  13          4.50        -36.46        36.46 o                         
 -12   1  13       8230.27       8484.19       250.06 o                         
 -11   1  13        305.04        333.46        40.27 o                         
 -10   1  13        232.04        212.00        36.11 o                         
  -9   1  13       2627.64       2650.10        80.40 o                         
  -8   1  13         78.50         43.11        27.24 o                         
  -7   1  13       2633.62       2645.89        84.68 o                         
  -6   1  13       3722.80       3728.56       115.69 o                         
  -5   1  13       2133.83       2164.29        63.90 o                         
  -4   1  13      10089.08      10231.07       118.80 o                         
  -3   1  13       3125.06       2969.22        53.68 o                         
  -2   1  13      22945.14      22366.15       227.32 o                         
  -1   1  13         12.98         -6.99        13.95 o                         
   0   1  13      23248.07      22837.87       196.17 o                         
   1   1  13        136.32        128.25        14.90 o                         
   2   1  13       1299.86       1259.30        38.34 o                         
   3   1  13      15423.17      14459.39       232.44 o                         
   4   1  13         20.10         25.24        14.83 o                         
   5   1  13        686.19        633.18        50.16 o                         
   6   1  13        493.62        472.68        51.01 o                         
   7   1  13       6116.64       6305.28       143.02 o                         
   8   1  13       2735.18       2872.45        99.74 o                         
   9   1  13        104.02         85.10        34.38 o                         
  10   1  13      13758.10      14149.81       295.13 o                         
  11   1  13        299.90        273.10        65.40 o                         
 -14   2  13       3155.19       3321.74       268.46 o                         
 -13   2  13        393.23        411.65        61.50 o                         
 -12   2  13        341.47        328.74        40.65 o                         
 -11   2  13       7058.01       6948.00       154.66 o                         
 -10   2  13         35.18        100.32        40.25 o                         
  -9   2  13        592.32        584.89        49.13 o                         
  -8   2  13       3376.96       3341.54        98.10 o                         
  -7   2  13       7962.62       7683.79       161.64 o                         
  -6   2  13       3669.75       3667.02        87.19 o                         
  -5   2  13       1647.22       1657.86        62.48 o                         
  -4   2  13       4012.98       4068.77        75.20 o                         
  -3   2  13        145.08        121.24        15.14 o                         
  -2   2  13      39041.68      38600.61       335.01 o                         
  -1   2  13       2618.33       2596.80        51.92 o                         
   0   2  13       1472.39       1406.14        33.43 o                         
   1   2  13        432.25        394.98        22.74 o                         
   2   2  13      10868.48      10491.86       148.08 o                         
   3   2  13       4173.05       3989.88        79.47 o                         
   4   2  13       3515.38       3240.23        66.49 o                         
   5   2  13       9568.57       9706.28       157.39 o                         
   6   2  13        336.59        342.53        32.90 o                         
   7   2  13       1808.97       1998.39        96.90 o                         
   8   2  13       5744.97       6183.47       156.87 o                         
   9   2  13        105.06        104.12        34.36 o                         
  10   2  13       3530.98       3642.40       151.58 o                         
 -14   3  13         28.64        142.10        94.46 o                         
 -13   3  13       1235.38       1329.06       108.85 o                         
 -12   3  13        285.89        182.99        42.45 o                         
 -11   3  13       1358.91       1353.78        69.09 o                         
 -10   3  13        415.63        446.32        58.95 o                         
  -9   3  13      19916.17      19327.15       334.30 o                         
  -8   3  13        499.60        507.05        41.15 o                         
  -7   3  13        795.51        729.10        46.30 o                         
  -6   3  13       2466.33       2454.43        70.56 o                         
  -5   3  13       8344.40       8241.65       145.50 o                         
  -4   3  13          3.47         11.54        17.13 o                         
  -3   3  13       2223.95       2225.43        44.18 o                         
  -2   3  13       1001.20        928.28        26.92 o                         
  -1   3  13       5284.67       5295.08        71.55 o                         
   0   3  13        246.87        208.38        16.40 o                         
   1   3  13       7697.30       7621.90       100.12 o                         
   2   3  13       6409.91       6376.40       108.93 o                         
   3   3  13      23499.16      22465.35       396.56 o                         
   4   3  13       2359.01       2187.47        51.80 o                         
   5   3  13       2900.36       2804.45        67.61 o                         
   6   3  13       1026.92        900.22        54.31 o                         
   7   3  13       7125.34       7443.60       183.74 o                         
   8   3  13          1.04         -7.95        27.77 o                         
   9   3  13        928.84        967.91        66.56 o                         
  10   3  13       1037.69       1091.99        78.26 o                         
 -14   4  13       4962.93       5287.42       352.14 o                         
 -13   4  13         10.39         29.78        53.61 o                         
 -12   4  13         31.35         10.94        36.23 o                         
 -11   4  13       1601.30       1679.72        96.71 o                         
 -10   4  13       2744.47       2889.51       100.36 o                         
  -9   4  13       1395.02       1290.11        78.41 o                         
  -8   4  13        325.86        295.89        36.42 o                         
  -7   4  13       5309.75       5112.00       118.37 o                         
  -6   4  13        428.87        442.18        31.67 o                         
  -5   4  13       1854.09       1941.17        61.61 o                         
  -4   4  13      29994.87      30245.03       269.47 o                         
  -3   4  13       2759.99       2712.71        54.55 o                         
  -2   4  13      20890.81      20459.47       148.65 o                         
  -1   4  13       1192.31       1227.88        32.00 o                         
   0   4  13       2143.63       2298.92        54.77 o                         
   1   4  13          1.94          8.88        12.66 o                         
   2   4  13       8361.26       8167.31       123.71 o
[truncated: 191,728 more chars]
